# Supplementary material for: Effects of Non-Cardiac/Non-neurologic Surgery and Anaesthesia on the CSF Proteome, and Modulation by the APOE Mimetic Peptide CN-105
Source: medRxiv. 2025 Oct 7:2025.10.06.25337433. Preprint. [Version 1] doi: 10.1101/2025.10.06.25337433 (PMC12632645; doi:10.1101/2025.10.06.25337433)
Supplement: Supplement 1 [file media-1.xlsx]

## Sheet: Sheet0 - Index
Excel File Page	Dataset Used	Model Used	Description
Sheet 1	MARBLE and Replication	Univariable model with intercept only	Comparison of the 426 up-regulated proteins that were significant in at least one dataset
Sheet 2	MARBLE and Replication	Univariable model with intercept only	Comparison of the 374 down-regulated proteins that were significant in at least one dataset
Sheet 3	MARBLE and Replication	Univariable model with intercept only	Comparison of the 450 up-regulated pathways that were significant in at least one dataset
Sheet 4	MARBLE and Replication	Univariable model with intercept only	Comparison of the 450 down-regulated pathways that were significant in at least one dataset
Sheet 5	MARBLE	Univariable model with intercept only	Down-regulated pathways in the MARBLE cohort using the 348 proteins that showed a significant time effect in both datasets.
Sheet 6	MARBLE	Univariable model with intercept only	Up-regulated pathways in the MARBLE cohort using the 348 proteins that showed a significant time effect in both datasets.
Sheet 7	Replication	Univariable model with intercept only	Down-regulated pathways in the Replication cohort using the 348 proteins that showed a significant time effect in both datasets.
Sheet 8	Replication	Univariable model with intercept only	Up-regulated pathways in the Replication cohort using the 348 proteins that showed a significant time effect in both datasets.
Sheet 9	MARBLE	Linear mixed model with time, e4 carrier, interaction between time and e4	Assessment of the e4 effect on CSF proteomics changes
Sheet 10	MARBLE	Multivariable model adjusting for covariates	Assessment of the temporal effect on protein changes using the multivariable model
Sheet 11	MARBLE	Multivariable model adjusting for covariates	Assessment of the temporal effect on pathway score changes using the multivariable model
Sheet 12	MARBLE	Multivariable model adjusting for covariates	Assessment of the CN-105 effect on protein changes using the multivariable model
Sheet 13	MARBLE	Multivariable model adjusting for covariates	Assessment of the CN-105 effect on pathway score changes using the multivariable model
Sheet 14	MARBLE	Univariable model with CN-105	Assessment of the CN-105 effect on protein changes using the univariable model
Sheet 15	MARBLE	Univariable model with CN-105	Assessment of the CN-105 effect on pathway score changes using the univariable model
* Covariates in the Multivariable model included: CN-105 (all dose groups vs placebo), age, sex (male as the reference group), education years, ApoE-e2 copy number (0, 1, or 2 alleles), ApoE-e4 copy number (0, 1, or 2 alleles), BMI, surgery type (thoracic vs others), ASA physical status classification (1 or 2 as the reference group), and baseline pathway enrichment score

## Sheet: Sheet 1 Up-reg Proteins
Protein Name	beta_Intercept	Std.Err	t	p.value	Adjusted.p.value..FDR.	Repl_beta	Repl_SE	Repl_t	Repl_p	Repl_Adj.P	flag
NID1	0.440724	0.0157841	27.9221	3.56439e-58	7.43532e-55	0.199043	0.0247287	8.04905	2.23693e-12	6.02693e-10	Both
FSTL3	0.883783	0.0332145	26.6083	9.14424e-56	9.53744e-53	0.481511	0.0513903	9.36969	3.36381e-15	3.17207e-12	Both
OMD	0.382585	0.0175086	21.8513	2.50148e-46	8.69682e-44	0.174732	0.0318942	5.4785	3.44318e-07	1.04739e-05	Both
CCN2	0.461599	0.0236531	19.5154	2.96093e-41	7.72063e-39	0.22491	0.0322908	6.96514	4.09066e-10	5.14332e-08	Both
IBP3	0.557199	0.0288363	19.3228	7.99746e-41	1.85363e-38	0.325197	0.0407352	7.9832	3.08334e-12	7.26898e-10	Both
SRGN	0.809401	0.0424192	19.081	2.8045e-40	5.85019e-38	0.443702	0.0654712	6.77706	9.89738e-10	8.88879e-08	Both
PRELP	0.409965	0.0222347	18.4381	8.16297e-39	1.4384e-36	0.250556	0.0349715	7.16457	1.59067e-10	2.50001e-08	Both
SAA1	2.25466	0.1223	18.4355	8.27457e-39	1.4384e-36	1.5011	0.179809	8.34826	5.17825e-13	1.6277e-10	Both
AGRG1	0.772953	0.0420983	18.3607	1.2294e-38	1.97271e-36	0.394652	0.0434352	9.086	1.36798e-14	8.60006e-12	Both
LAMA2	0.237408	0.0135387	17.5355	1.01137e-36	1.40648e-34	0.120185	0.017555	6.84623	7.15758e-10	7.49956e-08	Both
IBP2	0.183365	0.0113697	16.1275	2.26088e-33	2.62011e-31	0.119183	0.0186863	6.37808	6.2824e-09	4.38837e-07	Both
TSK	0.967501	0.0603347	16.0356	3.77042e-33	4.13952e-31	0.430543	0.0665879	6.46579	4.19867e-09	3.16747e-07	Both
HPLN2	0.40882	0.025801	15.8451	1.091e-32	1.08373e-30	0.201547	0.029124	6.92032	5.0526e-10	5.60541e-08	Both
LEG1	0.282143	0.0182553	15.4554	9.71069e-32	9.01264e-30	0.168813	0.0264425	6.38416	6.10969e-09	4.38837e-07	Both
WFKN2	0.440227	0.0291178	15.1189	6.49606e-31	5.42031e-29	0.230236	0.034942	6.58909	2.37511e-09	1.94759e-07	Both
IBP1	0.990023	0.0670913	14.7563	5.09463e-30	3.93608e-28	0.556115	0.0822424	6.76191	1.06239e-09	9.10762e-08	Both
PAI1	1.58853	0.107763	14.7409	5.56431e-30	4.14541e-28	0.899431	0.093775	9.59137	1.1231e-15	2.11816e-12	Both
TIMP4	0.713755	0.0485384	14.7049	6.82944e-30	4.91248e-28	0.256721	0.043989	5.83602	7.23042e-08	2.91363e-06	Both
VWF	0.301037	0.0208349	14.4487	2.95379e-29	2.05387e-27	0.210439	0.0278138	7.56599	2.32783e-11	4.87809e-09	Both
PROF1	0.356431	0.0253072	14.0842	2.39472e-28	1.61142e-26	0.244827	0.0378258	6.47248	4.07132e-09	3.16747e-07	Both
MMRN1	0.347173	0.0256241	13.5487	5.28223e-27	3.24081e-25	0.189191	0.0440197	4.29786	4.13696e-05	0.000547398	Both
LAMB1	0.169992	0.0128469	13.2322	3.31951e-26	1.92347e-24	0.0818008	0.0160526	5.09579	1.7373e-06	4.2007e-05	Both
WDR1	0.743184	0.056284	13.2042	3.90716e-26	2.20279e-24	0.359689	0.0569622	6.31452	8.40246e-09	5.05779e-07	Both
LAMC1	0.136645	0.0104136	13.1218	6.31284e-26	3.46542e-24	0.0796409	0.0136538	5.83289	7.33128e-08	2.91363e-06	Both
TNF6B	0.873411	0.0675048	12.9385	1.83689e-25	9.82503e-24	0.664343	0.0745974	8.90571	3.3327e-14	1.57137e-11	Both
FSTL1	0.194463	0.0153933	12.633	1.09414e-24	5.70595e-23	0.116049	0.018397	6.30805	8.65426e-09	5.05779e-07	Both
COIA1	0.132786	0.010654	12.4635	2.94918e-24	1.46476e-22	0.101149	0.0160343	6.30829	8.64484e-09	5.05779e-07	Both
MGP	0.363248	0.0292819	12.4052	4.1499e-24	1.96743e-22	0.177487	0.0310001	5.72538	1.17746e-07	4.35429e-06	Both
FLNA	0.632917	0.053059	11.9285	6.78975e-23	2.95071e-21	0.350552	0.0513515	6.82652	7.85083e-10	7.79298e-08	Both
PGBM	0.103232	0.00876617	11.7762	1.6608e-22	7.07025e-21	0.0917562	0.018347	5.00115	2.56879e-06	5.75885e-05	Both
SPRL1	0.191232	0.0163389	11.7041	2.53566e-22	1.05788e-20	0.0830959	0.0191146	4.34725	3.43037e-05	0.00047224	Both
C163A	0.126882	0.0109358	11.6025	4.60599e-22	1.81285e-20	0.0997215	0.0182168	5.47416	3.50804e-07	1.05018e-05	Both
C1R	0.120004	0.010351	11.5934	4.85701e-22	1.87625e-20	0.0987494	0.0204358	4.83218	5.11489e-06	9.89858e-05	Both
MOES	0.366552	0.0318485	11.5092	7.96461e-22	3.02076e-20	0.204488	0.0363823	5.62053	1.86203e-07	6.27106e-06	Both
VINC	0.517154	0.0452342	11.4328	1.24768e-21	4.56608e-20	0.280295	0.0461156	6.07809	2.4543e-08	1.18687e-06	Both
NID2	0.122856	0.0112226	10.9472	2.15831e-20	7.26167e-19	0.0706782	0.0215474	3.28012	0.00144665	0.00940823	Both
CO4A2	0.186768	0.0171547	10.8873	3.06733e-20	1.01563e-18	0.0992901	0.01703	5.83031	7.41539e-08	2.91363e-06	Both
MRC1	0.194332	0.0184962	10.5066	2.8537e-19	9.01943e-18	0.163248	0.0231789	7.04298	2.8318e-10	4.05923e-08	Both
C1S	0.0996439	0.0095131	10.4744	3.44495e-19	1.07256e-17	0.0732781	0.0167047	4.38668	2.95129e-05	0.000418506	Both
CLIC1	0.334867	0.0320641	10.4437	4.12247e-19	1.2463e-17	0.171374	0.0342841	4.99864	2.59545e-06	5.75885e-05	Both
TR11B	0.618267	0.0600088	10.3029	9.38353e-19	2.75691e-17	0.36979	0.0590533	6.26196	1.06776e-08	5.75369e-07	Both
TAGL	0.565185	0.0557019	10.1466	2.33603e-18	6.67528e-17	0.34656	0.0671289	5.16261	1.31511e-06	3.39766e-05	Both
CEMIP	0.129491	0.012772	10.1387	2.44579e-18	6.89447e-17	0.0914267	0.0206051	4.43709	2.43214e-05	0.000355582	Both
GPX3	0.157265	0.0161302	9.74975	2.34693e-17	6.27652e-16	0.128121	0.021169	6.0523	2.75615e-08	1.29953e-06	Both
COF1	0.379271	0.0392452	9.66412	3.85422e-17	1.01771e-15	0.208052	0.0420238	4.9508	3.1581e-06	6.61797e-05	Both
CO4A1	0.332435	0.0347228	9.57397	6.49238e-17	1.6516e-15	0.145154	0.0232417	6.24544	1.15115e-08	6.03073e-07	Both
KCRB	0.396115	0.0415315	9.53768	8.00678e-17	2.01231e-15	0.255824	0.0405866	6.30316	8.84979e-09	5.05779e-07	Both
DEST	0.798903	0.0843376	9.47267	1.16526e-16	2.85968e-15	0.436444	0.0774224	5.63718	1.73177e-07	5.93839e-06	Both
TSP1	0.252069	0.0266803	9.44775	1.34539e-16	3.26335e-15	0.196052	0.0347631	5.63967	1.71312e-07	5.93839e-06	Both
CLIC4	0.423127	0.044805	9.44373	1.37689e-16	3.30137e-15	0.210519	0.0375771	5.60234	2.01542e-07	6.66856e-06	Both
VSIG4	0.192049	0.0204264	9.402	1.75126e-16	4.15129e-15	0.170125	0.0268772	6.32969	7.83991e-09	5.05779e-07	Both
CRIP2	0.577225	0.0615589	9.37679	2.02487e-16	4.64162e-15	0.287018	0.0528066	5.43525	4.14581e-07	1.20292e-05	Both
X1433B	0.238358	0.025429	9.37346	2.0641e-16	4.68012e-15	0.145542	0.0289771	5.02264	2.35124e-06	5.3427e-05	Both
ANXA5	0.456645	0.048976	9.32385	2.74597e-16	6.15925e-15	0.272603	0.0633987	4.29982	4.10645e-05	0.000547398	Both
MMP19	0.59315	0.0638064	9.2961	3.22106e-16	7.14801e-15	0.305711	0.0606354	5.04179	2.17267e-06	5.05882e-05	Both
PPIA	0.214226	0.0235888	9.08167	1.10144e-15	2.39333e-14	0.139768	0.0307417	4.54655	1.59092e-05	0.000254277	Both
TAGL2	0.42062	0.0471924	8.91287	2.88623e-15	6.08149e-14	0.200683	0.0474029	4.23356	5.26948e-05	0.000680702	Both
RINI	0.388303	0.0445895	8.7084	9.21701e-15	1.88497e-13	0.190822	0.0405823	4.70211	8.61595e-06	0.000159311	Both
TCO2	0.144349	0.0166474	8.67095	1.13925e-14	2.2633e-13	0.114112	0.0219936	5.18844	1.18035e-06	3.13541e-05	Both
TIMP3	0.697987	0.0805929	8.66065	1.20758e-14	2.37642e-13	0.264345	0.0568268	4.65176	1.05211e-05	0.000187196	Both
GSTP1	0.19666	0.0227801	8.63297	1.41209e-14	2.72743e-13	0.12253	0.0222857	5.49815	3.16385e-07	9.94504e-06	Both
HSPB1	0.432455	0.0508208	8.50941	2.83391e-14	5.23145e-13	0.220733	0.0467499	4.72158	7.97304e-06	0.000148883	Both
MATN3	0.278686	0.0328473	8.48429	3.26396e-14	5.97248e-13	0.161197	0.0260623	6.18505	1.51419e-08	7.71826e-07	Both
HEPC	0.920821	0.109655	8.39741	5.31565e-14	9.47731e-13	0.515999	0.0818426	6.30477	8.78486e-09	5.05779e-07	Both
HS71A.HS71B	0.393695	0.0471206	8.35506	6.73847e-14	1.18121e-12	0.235233	0.039779	5.91349	5.12686e-08	2.24866e-06	Both
ADIRF	0.572135	0.0687098	8.32684	7.89099e-14	1.37172e-12	0.313248	0.0648439	4.8308	5.14348e-06	9.89858e-05	Both
TXD16	0.642452	0.077412	8.29913	9.21253e-14	1.58821e-12	0.227115	0.0759709	2.9895	0.00354913	0.0194583	Both
X1433Z	0.277403	0.0335534	8.26751	1.09912e-13	1.87932e-12	0.161127	0.0328021	4.9121	3.69863e-06	7.50067e-05	Both
MYG	0.901305	0.113209	7.96144	6.00257e-13	9.70648e-12	0.651397	0.146093	4.45878	2.23698e-05	0.000334837	Both
COR1A	0.376963	0.0486564	7.74745	1.94206e-12	3.02324e-11	0.158778	0.0378075	4.19964	5.98145e-05	0.000752068	Both
EXT2	0.17959	0.0233265	7.69899	2.52974e-12	3.90892e-11	0.109382	0.0203344	5.37915	5.26977e-07	1.4834e-05	Both
HNRPK	0.761054	0.0999207	7.61658	3.96002e-12	6.02963e-11	0.334304	0.0798269	4.18786	6.24978e-05	0.000775467	Both
CSRP1	0.508774	0.067274	7.56272	5.30226e-12	8.01487e-11	0.293831	0.0620151	4.73806	7.46545e-06	0.000142221	Both
TFPI1	0.20947	0.0279042	7.50675	7.17538e-12	1.06913e-10	0.154295	0.0310692	4.96618	2.96536e-06	6.42836e-05	Both
PGAM1	0.142337	0.0190289	7.48002	8.28846e-12	1.22622e-10	0.0641672	0.0211008	3.04099	0.00303989	0.0174793	Both
AK1A1	0.378043	0.0507493	7.44923	9.78331e-12	1.43718e-10	0.168128	0.0401215	4.19046	6.18968e-05	0.000773095	Both
FABP4	0.294948	0.0403055	7.31781	1.97957e-11	2.84784e-10	0.400027	0.0910105	4.3954	2.85446e-05	0.000407842	Both
ARPC4	0.665507	0.0918283	7.2473	2.88327e-11	4.11952e-10	0.303148	0.0652075	4.64898	1.06374e-05	0.000187496	Both
PGS2	0.158361	0.0219374	7.21876	3.35595e-11	4.76226e-10	0.0805211	0.0240161	3.3528	0.00114586	0.00780179	Both
TPM4	0.915971	0.132879	6.8933	1.86109e-10	2.44166e-09	0.297606	0.0523211	5.68807	1.38662e-07	5.02917e-06	Both
G6PI	0.177033	0.02577	6.86972	2.10412e-10	2.70938e-09	0.0796853	0.0236611	3.36778	0.00109167	0.00754174	Both
ARP2	0.457497	0.0670708	6.8211	2.70861e-10	3.4297e-09	0.23128	0.0573461	4.03306	0.000110467	0.00121836	Both
CCL14	0.210544	0.0308679	6.8208	2.71285e-10	3.4297e-09	0.121395	0.0356043	3.40956	0.000952902	0.00685944	Both
RCN1	0.137147	0.0202403	6.77594	3.42218e-10	4.20056e-09	0.0956805	0.0208541	4.58809	1.35214e-05	0.000219839	Both
TKT	0.288557	0.0428534	6.73358	4.25887e-10	5.16511e-09	0.112886	0.0413947	2.72706	0.0075979	0.0356862	Both
HSP7C	0.252479	0.0377694	6.68474	5.4761e-10	6.60298e-09	0.124754	0.0306182	4.07451	9.49622e-05	0.00107245	Both
CATB	0.100735	0.0152243	6.6167	7.76121e-10	9.1988e-09	0.0979158	0.0191058	5.12494	1.53894e-06	3.92223e-05	Both
MFAP5	0.249101	0.0377121	6.60532	8.22605e-10	9.69465e-09	0.125257	0.0394094	3.17835	0.00199351	0.0124162	Both
X1433F	0.363064	0.0552074	6.57636	9.53666e-10	1.11137e-08	0.208921	0.0421663	4.95469	3.1083e-06	6.58681e-05	Both
TPM1	0.778532	0.118555	6.56685	1.00104e-09	1.15368e-08	0.337196	0.0697954	4.83121	5.13506e-06	9.89858e-05	Both
ADA15	0.121331	0.0184816	6.56498	1.01061e-09	1.15831e-08	0.107139	0.0216897	4.93961	3.30597e-06	6.84961e-05	Both
TIMP1	0.111778	0.0172024	6.49782	1.42171e-09	1.60308e-08	0.107342	0.0230043	4.66619	9.93694e-06	0.000178486	Both
COR1B	0.413763	0.0639069	6.47446	1.60024e-09	1.78509e-08	0.181652	0.0635702	2.8575	0.00523579	0.0261235	Both
STIP1	0.659231	0.101942	6.46674	1.66404e-09	1.84637e-08	0.309769	0.0827939	3.74145	0.000311458	0.00282409	Both
FA20A	0.281556	0.0435954	6.45838	1.73582e-09	1.88589e-08	0.10415	0.030617	3.40171	0.000977657	0.00698432	Both
SH3L1	0.264862	0.0411447	6.43732	1.93063e-09	2.07593e-08	0.134112	0.0322792	4.15475	7.06718e-05	0.000838283	Both
UGPA	0.561856	0.0873863	6.42957	2.00765e-09	2.14767e-08	0.244481	0.062221	3.92923	0.000160673	0.0016742	Both
ANGL4	0.335033	0.0522747	6.40908	2.22597e-09	2.36906e-08	0.136739	0.0275684	4.95998	3.04165e-06	6.51881e-05	Both
X1433G	0.186222	0.0290802	6.40375	2.28651e-09	2.42115e-08	0.106469	0.0278611	3.82143	0.000235535	0.00223225	Both
MA1A1	0.084439	0.0133103	6.34389	3.08835e-09	3.18926e-08	0.0602417	0.013076	4.60706	1.25501e-05	0.000213623	Both
CXCL7	0.549882	0.0868675	6.33013	3.30874e-09	3.40001e-08	0.299647	0.076852	3.89901	0.000178975	0.00182458	Both
SCRG1	0.105124	0.0166778	6.30321	3.78522e-09	3.87057e-08	0.0923375	0.0258752	3.56856	0.000562392	0.00441946	Both
CO4A3	0.367341	0.0583062	6.30021	3.8424e-09	3.90988e-08	0.161859	0.0442429	3.65842	0.000414594	0.00341452	Both
IDHC	0.193954	0.0308366	6.28974	4.04855e-09	4.09732e-08	0.133112	0.0263734	5.04721	2.12458e-06	5.0087e-05	Both
FSCN1	0.161087	0.026005	6.19446	6.50026e-09	6.36598e-08	0.090992	0.0236707	3.84407	0.000217469	0.00212511	Both
CBR1	0.201826	0.0328608	6.14185	8.42889e-09	8.14013e-08	0.0865224	0.0246641	3.50803	0.000688707	0.00525871	Both
MTPN	0.540555	0.0887721	6.08924	1.09171e-08	1.04945e-07	0.214929	0.0467098	4.60137	1.28339e-05	0.000215404	Both
IBP6	0.128171	0.0211506	6.0599	1.2605e-08	1.20615e-07	0.0734941	0.0229118	3.2077	0.00181869	0.011549	Both
ESTD	0.240953	0.0400992	6.00893	1.61673e-08	1.51233e-07	0.113342	0.0308668	3.67196	0.000395819	0.00330316	Both
CPNS1	0.510574	0.085005	6.0064	1.63673e-08	1.52421e-07	0.238294	0.0694257	3.43236	0.000884378	0.00654093	Both
IGHM	0.319305	0.0535388	5.964	2.01143e-08	1.85657e-07	0.205875	0.0610265	3.37353	0.00107148	0.00748449	Both
ILEU	0.25264	0.0429838	5.87756	3.05447e-08	2.78237e-07	0.106309	0.0274301	3.87562	0.000194492	0.00194081	Both
EMIL3	0.145901	0.0248546	5.8702	3.16465e-08	2.8702e-07	0.0861197	0.0258452	3.33214	0.0012248	0.00822052	Both
APOD	0.14325	0.0245801	5.82788	3.87765e-08	3.45674e-07	0.0986557	0.0292721	3.3703	0.00108279	0.00752551	Both
LAMC3	0.169914	0.0293008	5.79895	4.45352e-08	3.93646e-07	0.0968094	0.0262096	3.69365	0.000367389	0.00320972	Both
PGK1	0.154469	0.0266861	5.78838	4.68415e-08	4.10552e-07	0.101804	0.0226799	4.48874	1.99212e-05	0.000310508	Both
X1433E	0.176686	0.0308687	5.72379	6.36957e-08	5.49046e-07	0.0914699	0.025684	3.56136	0.000576193	0.00450913	Both
EDN3	0.137775	0.024139	5.70759	6.87816e-08	5.90446e-07	0.0614283	0.0186986	3.28518	0.00142354	0.00932218	Both
FHL1	0.448362	0.0786115	5.70351	7.01225e-08	5.9949e-07	0.376036	0.0915741	4.10636	8.44917e-05	0.00097714	Both
GDIB	0.124157	0.0221998	5.59271	1.18153e-07	9.85871e-07	0.0695491	0.0204146	3.40682	0.000961468	0.00689478	Both
VCAM1	0.0662529	0.0118583	5.58703	1.21335e-07	1.00438e-06	0.0606045	0.0177471	3.41489	0.000936469	0.006793	Both
TIE1	0.140875	0.0252983	5.56853	1.32299e-07	1.08652e-06	0.0723966	0.0185574	3.90122	0.000177571	0.0018201	Both
CAPZB	0.376679	0.0678969	5.54781	1.45728e-07	1.19211e-06	0.238055	0.0436081	5.45898	3.74458e-07	1.10348e-05	Both
ROBO4	0.0804189	0.0145707	5.5192	1.66482e-07	1.34605e-06	0.0790757	0.0151956	5.20386	1.10639e-06	2.98094e-05	Both
FGL2	0.0988426	0.0179164	5.51687	1.68297e-07	1.35547e-06	0.0685621	0.0206346	3.32268	0.00126261	0.00844428	Both
PROP	0.174327	0.0316599	5.50623	1.76816e-07	1.41317e-06	0.108241	0.0320101	3.38148	0.00104421	0.00732113	Both
IGJ	0.233988	0.0425791	5.49538	1.85949e-07	1.48049e-06	0.154629	0.049919	3.0976	0.0025586	0.0152599	Both
ADML	0.205743	0.0374952	5.48719	1.9314e-07	1.5319e-06	0.102376	0.0267599	3.82574	0.000231985	0.00220972	Both
LAMB2	0.0571192	0.0105143	5.43252	2.4861e-07	1.94233e-06	0.0443365	0.0109122	4.06302	9.90395e-05	0.00111184	Both
TNR12	0.140914	0.0261407	5.39062	3.01381e-07	2.33711e-06	0.108505	0.0317348	3.41911	0.000923621	0.00677468	Both
HXK1	0.164212	0.0305331	5.37816	3.19068e-07	2.456e-06	0.075037	0.021953	3.41807	0.000926758	0.00677468	Both
CD5L	0.290394	0.0543135	5.34662	3.68533e-07	2.81597e-06	0.143697	0.052298	2.74765	0.00716991	0.033976	Both
ALDR	0.201683	0.038281	5.26849	5.25508e-07	3.9432e-06	0.175605	0.0348567	5.03791	2.2077e-06	5.0777e-05	Both
GELS	0.0651877	0.012412	5.25197	5.66219e-07	4.21833e-06	0.0507423	0.0145489	3.4877	0.000736814	0.00555852	Both
MAMC2	0.376921	0.0721342	5.22527	6.38624e-07	4.69074e-06	0.123192	0.0353194	3.48793	0.00073625	0.00555852	Both
S10A4	0.371732	0.0711383	5.22549	6.38002e-07	4.69074e-06	0.279812	0.0954973	2.93005	0.00423464	0.0223713	Both
GLT15	0.10222	0.0198774	5.14253	9.25007e-07	6.63081e-06	0.0819661	0.0203882	4.02027	0.000115723	0.00126158	Both
LDHA	0.0944164	0.0184852	5.10767	1.0801e-06	7.71603e-06	0.107782	0.0200246	5.38247	5.19571e-07	1.4834e-05	Both
RNAS2	0.143106	0.0282621	5.06351	1.31321e-06	9.31752e-06	0.152772	0.0413625	3.69348	0.000367603	0.00320972	Both
TLN1	0.378114	0.0753357	5.01906	1.597e-06	1.1179e-05	0.17562	0.0605644	2.89972	0.00462957	0.0239873	Both
GDIR1	0.308527	0.0616997	5.00046	1.73267e-06	1.20387e-05	0.13328	0.0447387	2.97909	0.00366127	0.0199531	Both
SCUB1	0.125897	0.0258704	4.86644	3.1008e-06	2.08654e-05	0.0684796	0.0232063	2.95091	0.00398132	0.0212713	Both
PRDX1	0.133462	0.0278565	4.79105	4.28293e-06	2.79193e-05	0.0813655	0.0230538	3.52937	0.000641397	0.00497808	Both
CNDP2	0.386162	0.0825587	4.67743	6.92604e-06	4.35172e-05	0.189914	0.05132	3.7006	0.00035871	0.00316751	Both
CAZA2	0.366318	0.0786347	4.65848	7.49857e-06	4.68324e-05	0.299247	0.051185	5.84639	6.90619e-08	2.89446e-06	Both
CHSTF	0.0756609	0.0162587	4.65355	7.65489e-06	4.7457e-05	0.0605776	0.0155629	3.89244	0.00018321	0.00185771	Both
S10AB	0.316026	0.0683035	4.62679	8.55969e-06	5.2827e-05	0.227526	0.0527305	4.31488	3.87899e-05	0.000522555	Both
ENOA	0.101775	0.0223033	4.56323	1.11429e-05	6.81644e-05	0.0738402	0.0203542	3.62776	0.000460302	0.00374194	Both
PA1B2	0.226599	0.0497464	4.55507	1.15245e-05	6.9884e-05	0.159026	0.0539557	2.94734	0.00402366	0.0214368	Both
MYL6	0.3379	0.074262	4.5501	1.1763e-05	7.11235e-05	0.245023	0.0532665	4.59995	1.29059e-05	0.000215404	Both
DSG2	0.0593127	0.0130897	4.53124	1.2713e-05	7.59863e-05	0.0456478	0.0167413	2.72666	0.0076065	0.0356862	Both
LRP1	0.0306828	0.00679123	4.51801	1.34229e-05	7.97727e-05	0.0258896	0.00906644	2.85554	0.00526559	0.0262029	Both
ANGL1	0.266669	0.0591021	4.512	1.37578e-05	8.12997e-05	0.229182	0.0337799	6.78456	9.5562e-10	8.88879e-08	Both
F10A1	0.206115	0.0456993	4.51025	1.38569e-05	8.14238e-05	0.175367	0.0401851	4.36397	3.21865e-05	0.000449657	Both
EXT1	0.135705	0.0306274	4.43083	1.9152e-05	0.000109756	0.106604	0.0231416	4.6066	1.25727e-05	0.000213623	Both
GLOD4	0.13382	0.0303111	4.4149	2.04266e-05	0.00011642	0.103442	0.0220588	4.68935	9.06447e-06	0.000164381	Both
HS90A	0.25032	0.0568213	4.40538	2.12272e-05	0.000120326	0.180577	0.0414806	4.35328	3.35258e-05	0.000464923	Both
F13A	0.158968	0.0373646	4.25449	3.87491e-05	0.000211599	0.107634	0.0356803	3.01661	0.00327194	0.0184757	Both
LGUL	0.195635	0.0460604	4.24736	3.98529e-05	0.00021593	0.100535	0.0377176	2.66548	0.0090205	0.0410934	Both
SDC4	0.408645	0.0962037	4.24771	3.97992e-05	0.00021593	0.217226	0.075421	2.88017	0.00490174	0.0250533	Both
SYUG	0.166974	0.0396296	4.21337	4.55428e-05	0.000244222	0.122963	0.0320701	3.83421	0.000225171	0.00217781	Both
FGL1	0.477849	0.113742	4.20118	4.77686e-05	0.000253551	0.320928	0.0956624	3.35479	0.00113851	0.00777982	Both
NTF2	0.131021	0.0311926	4.20039	4.79155e-05	0.000253685	0.0830874	0.0247479	3.35736	0.00112912	0.00774369	Both
BCAM	0.0718979	0.0173867	4.13523	6.17261e-05	0.000321099	0.0715812	0.0171216	4.18074	6.41737e-05	0.000785919	Both
EHD2	0.520795	0.127215	4.09382	7.2402e-05	0.00037081	0.26351	0.0870316	3.02775	0.00316393	0.0180277	Both
S10A6	0.369612	0.0906126	4.07904	7.66257e-05	0.000388908	0.204085	0.0745863	2.73623	0.00740442	0.0349119	Both
ISLR	0.0439155	0.0107852	4.07184	7.8767e-05	0.000396879	0.0589738	0.0160271	3.67962	0.00038554	0.00327536	Both
APOC2	0.121488	0.0298852	4.06516	8.08041e-05	0.000405186	0.107379	0.0327191	3.28184	0.00143875	0.00938922	Both
NEU2	0.338299	0.0837265	4.04052	8.87622e-05	0.000437726	0.171367	0.0362704	4.72471	7.87413e-06	0.000148506	Both
SYWC	0.279121	0.0695516	4.01315	9.84828e-05	0.000482242	0.159135	0.0517303	3.07624	0.00273119	0.0160468	Both
PRS23	0.171588	0.0429062	3.99915	0.000103838	0.00050609	0.153533	0.0263675	5.82281	7.66547e-08	2.95042e-06	Both
LKHA4	0.15287	0.0383325	3.988	0.000108301	0.000525388	0.0909919	0.0247929	3.67009	0.000398364	0.00330976	Both
CO7	0.0458079	0.0115855	3.95391	0.000123108	0.000587649	0.05696	0.0189158	3.01124	0.00332523	0.0186648	Both
LTBP2	0.0484287	0.0125337	3.86388	0.000172059	0.000794466	0.0926448	0.0206821	4.47947	2.065e-05	0.000316633	Both
PRDX6	0.220799	0.0573246	3.85173	0.000179931	0.000826732	0.154567	0.0495413	3.11996	0.00238876	0.0145329	Both
DPYL2	0.2492	0.0650935	3.82834	0.000196072	0.000891083	0.132374	0.0425662	3.10984	0.0024643	0.0148359	Both
AL1A1	0.194608	0.0511828	3.80222	0.00021572	0.000967725	0.121041	0.0336232	3.59992	0.000505907	0.00404297	Both
AL9A1	0.422716	0.113003	3.74075	0.000269587	0.00118641	0.168498	0.0613011	2.7487	0.00714859	0.0339603	Both
MSTN1	0.444544	0.118887	3.73921	0.000271089	0.00119051	0.372068	0.107056	3.47544	0.000767367	0.00574307	Both
GDIR2	0.245288	0.0663728	3.69561	0.000317012	0.00137768	0.147927	0.04126	3.58524	0.000531656	0.00422937	Both
DDAH2	0.1167	0.0318641	3.66244	0.000356783	0.00153138	0.127573	0.0319028	3.99879	0.00012509	0.00134812	Both
CSPG4	0.050614	0.0141726	3.57126	0.000491824	0.00203561	0.0503116	0.0147411	3.41301	0.000942244	0.0068087	Both
PRDX5	0.24714	0.0693853	3.56186	0.00050821	0.00209926	0.223436	0.0407719	5.48014	3.41898e-07	1.04739e-05	Both
HINT1	0.41242	0.117948	3.49661	0.000636894	0.00257473	0.286703	0.0562155	5.10008	1.70661e-06	4.18009e-05	Both
A4GAT	0.0985707	0.0283585	3.47588	0.000683815	0.00274315	0.0859597	0.0257455	3.33883	0.0011987	0.00808617	Both
MATN2	0.0578509	0.0167554	3.45268	0.000740166	0.00295217	0.0598853	0.0192529	3.11046	0.00245961	0.0148359	Both
CYRIB	0.126031	0.0370998	3.39709	0.000893452	0.00343792	0.0950521	0.032364	2.93697	0.00414898	0.0220422	Both
TPM2	0.316011	0.0933477	3.38532	0.000929535	0.00355577	0.374032	0.0903989	4.13758	7.53069e-05	0.00088768	Both
ATOX1	0.174953	0.0517641	3.37982	0.000946826	0.00361075	0.0835944	0.0276487	3.02345	0.00320526	0.0182082	Both
COSA1	0.145273	0.0440606	3.29713	0.00124638	0.00468458	0.136559	0.0414934	3.2911	0.0013969	0.00917964	Both
FIBG	0.145861	0.0443849	3.28628	0.0012917	0.00482881	0.16135	0.0607502	2.65596	0.00926082	0.0420865	Both
FIBB	0.148119	0.045084	3.28539	0.00129546	0.0048342	0.161135	0.0535774	3.00751	0.00336266	0.0187633	Both
UBE2N	0.122386	0.037575	3.25711	0.00142121	0.0052658	0.148072	0.0369752	4.00464	0.00012247	0.00132746	Both
EF2	0.190426	0.0586013	3.24952	0.00145683	0.00535969	0.156563	0.0433097	3.61496	0.00048077	0.00387492	Both
FIBA	0.134353	0.0415776	3.23137	0.00154544	0.0056066	0.158298	0.0431985	3.66443	0.000406152	0.00335966	Both
GANAB	0.062145	0.0193253	3.21573	0.00162582	0.00587776	0.0745788	0.0197706	3.77222	0.00027984	0.00259989	Both
TBCA	0.1847	0.0583238	3.16681	0.00190298	0.00680896	0.102574	0.0234089	4.38183	3.00656e-05	0.000423162	Both
CADH5	0.0603538	0.0190983	3.16017	0.00194382	0.00691945	0.0478402	0.0113756	4.20552	5.85171e-05	0.000740692	Both
LBP	0.0957467	0.0304786	3.14144	0.00206337	0.00727058	0.115792	0.0351817	3.29125	0.00139626	0.00917964	Both
MERTK	0.115141	0.036701	3.13728	0.00209085	0.00735498	0.067948	0.0227998	2.9802	0.00364917	0.0199488	Both
ELN	0.089144	0.0289691	3.07721	0.00252735	0.00860041	0.115722	0.0436608	2.65047	0.00940194	0.0425229	Both
CLIC6	0.219891	0.0715036	3.07524	0.00254294	0.00863937	0.130034	0.0363207	3.58017	0.000540822	0.00426774	Both
SPB9	0.200863	0.0658236	3.05154	0.00273838	0.00927315	0.103248	0.0360612	2.86312	0.00515108	0.0258376	Both
LYOX	0.191088	0.063022	3.03208	0.00290905	0.00974755	0.209851	0.0372203	5.63808	1.725e-07	5.93839e-06	Both
METK2	0.287886	0.095671	3.00913	0.00312302	0.0103243	0.134879	0.0364084	3.70463	0.000353761	0.00314714	Both
UFM1	0.109396	0.0374091	2.92432	0.00404556	0.0126903	0.105816	0.0306476	3.45265	0.000827301	0.00616715	Both
B4GT1	0.0428745	0.0147825	2.90035	0.0043483	0.013518	0.0604446	0.0177963	3.39647	0.000994501	0.00705123	Both
AHNK	0.153981	0.0537077	2.86702	0.00480388	0.0146934	0.115571	0.0369886	3.12449	0.00235567	0.0144247	Both
RD23B	0.116326	0.0406981	2.85827	0.00493052	0.0150366	0.114033	0.0318164	3.58409	0.000533716	0.00422937	Both
VAT1	0.183158	0.0642455	2.85091	0.0050394	0.0152941	0.152952	0.0395478	3.86751	0.000200168	0.00198693	Both
C1QR1	0.0577066	0.020522	2.81194	0.00565332	0.0168229	0.0437397	0.0167176	2.61638	0.0103232	0.0459187	Both
PP1R7	0.413764	0.150747	2.74475	0.0068739	0.0200545	0.150705	0.0451435	3.33836	0.00120049	0.00808617	Both
AK1C1	0.383627	0.143016	2.68241	0.00821579	0.023349	0.225286	0.0849226	2.65284	0.00934072	0.0423476	Both
CAH3	0.443809	0.166184	2.6706	0.00849532	0.0240778	0.627072	0.164274	3.81722	0.00023904	0.00224293	Both
PGCA	0.0870635	0.0328822	2.64774	0.0090606	0.025438	0.147849	0.050945	2.90212	0.00459708	0.0239505	Both
X6PGD	0.184106	0.0701931	2.62284	0.00971487	0.0268414	0.19639	0.0510389	3.84785	0.000214586	0.00210786	Both
TIG1	0.336007	0.129083	2.60303	0.0102656	0.0279922	0.159363	0.0607788	2.62202	0.0101654	0.0454312	Both
KAD1	0.275719	0.106669	2.5848	0.010797	0.0292831	0.157431	0.053045	2.96788	0.00378559	0.0204574	Both
RADI	0.233962	0.0906955	2.57964	0.0109517	0.0295923	0.182598	0.0344929	5.29378	7.57391e-07	2.0702e-05	Both
X1433T	0.246111	0.097531	2.52341	0.012773	0.033431	0.350634	0.0558029	6.28343	9.68316e-09	5.3713e-07	Both
CCN1	0.200054	0.0802337	2.49339	0.0138524	0.0356415	0.264633	0.0704112	3.75839	0.000293649	0.00268845	Both
CPXM1	0.153266	0.0617602	2.48163	0.0142969	0.0365034	0.129837	0.0382118	3.39783	0.000990098	0.00704651	Both
PGM1	0.0653327	0.0268128	2.43663	0.016118	0.040301	0.0846896	0.0259907	3.25846	0.00154973	0.00997541	Both
DPYL3	0.261534	0.108399	2.41269	0.0171681	0.0425145	0.22356	0.0515104	4.34009	3.52501e-05	0.000481751	Both
EMIL1	0.0674918	0.027977	2.4124	0.0171811	0.0425145	0.0918972	0.0287341	3.19819	0.00187369	0.0118583	Both
PEA15	0.206046	0.0857863	2.40185	0.0176634	0.0433992	0.119895	0.0287723	4.16704	6.75249e-05	0.000814936	Both
PRDX4	0.161622	0.0679549	2.37838	0.0187796	0.0457108	0.647594	0.107994	5.99657	3.53853e-08	1.62294e-06	Both
HS90B	0.0754312	0.0329446	2.28964	0.0235821	0.0545874	0.132535	0.0359848	3.68307	0.000381002	0.00325173	Replication only
PSA1	0.15867	0.0694929	2.28325	0.0239663	0.0552416	0.120516	0.0458518	2.62837	0.00999032	0.0448613	Replication only
HEBP2	0.156352	0.0699825	2.23416	0.0271046	0.061257	0.175986	0.0497297	3.53884	0.000621389	0.00484273	Replication only
PRL	0.134676	0.0602752	2.23435	0.0270923	0.061257	0.229237	0.0550284	4.16579	6.78393e-05	0.000814936	Replication only
A2GL	0.0631146	0.0284333	2.21974	0.0280923	0.0632152	0.0835917	0.0304932	2.74132	0.00729903	0.0345012	Replication only
ATF6A	0.123991	0.0572761	2.1648	0.0321484	0.0705911	0.102	0.0354547	2.8769	0.00494877	0.0251641	Replication only
ICAM2	0.0387734	0.0182435	2.12533	0.0353671	0.0767697	0.0529717	0.0196148	2.7006	0.00818216	0.0380088	Replication only
SH3L3	0.063787	0.0300995	2.1192	0.0358908	0.077582	0.0711001	0.0202458	3.51185	0.000680002	0.00523463	Replication only
FPPS	0.106207	0.0515074	2.06197	0.0411145	0.0864566	0.114464	0.0333852	3.42857	0.000895442	0.00659689	Replication only
SVEP1	0.136872	0.0671549	2.03815	0.0434735	0.0905047	0.125779	0.0246166	5.10953	1.64082e-06	4.07182e-05	Replication only
OSMR	0.0726678	0.0368993	1.96935	0.0509451	0.103478	0.0844161	0.0232844	3.62544	0.000463957	0.00375546	Replication only
MEGF6	0.135319	0.0700315	1.93226	0.0554061	0.110812	0.178257	0.0530643	3.35927	0.00112215	0.00772402	Replication only
ANXA1	0.266305	0.140943	1.88946	0.0609596	0.119625	0.221958	0.0683964	3.24518	0.00161627	0.0103332	Replication only
SCRN1	0.181964	0.0969577	1.87673	0.0626975	0.122231	0.190891	0.0356159	5.35971	5.72504e-07	1.58786e-05	Replication only
LASP1	0.153193	0.0828951	1.84803	0.06677	0.127899	0.196834	0.047055	4.18306	6.36231e-05	0.000784269	Replication only
PODN	0.0669697	0.0370312	1.80847	0.0727433	0.137448	0.0720179	0.0251883	2.85918	0.00521039	0.0260658	Replication only
BIEA	0.223831	0.124286	1.80093	0.0739299	0.139186	0.209991	0.0699398	3.00246	0.00341406	0.0189461	Replication only
SKP1	0.0428858	0.0240021	1.78675	0.076205	0.142896	0.0793764	0.0263816	3.00878	0.00334982	0.018747	Replication only
UBA1	0.19789	0.112903	1.75275	0.081899	0.151187	0.249875	0.0559969	4.4623	2.20674e-05	0.000332953	Replication only
GDF15	0.124439	0.0712502	1.74651	0.082981	0.152779	0.180473	0.0535597	3.36957	0.00108533	0.00752551	Replication only
LGI1	0.067798	0.0410827	1.65028	0.101193	0.181197	0.068403	0.0238836	2.86402	0.00513762	0.0258376	Replication only
ERP44	0.0663683	0.0402302	1.64971	0.10131	0.181245	0.050103	0.0172103	2.91122	0.00447602	0.0234493	Replication only
FLNB	0.165374	0.106004	1.56008	0.121065	0.210803	0.175	0.0378231	4.62681	1.16105e-05	0.000202754	Replication only
NECT2	0.0399363	0.0305002	1.30938	0.192614	0.30142	0.0651565	0.020418	3.19113	0.00191555	0.0120827	Replication only
NHRF1	0.12274	0.105539	1.16298	0.246875	0.367035	0.114508	0.0267614	4.27883	4.44508e-05	0.000582181	Replication only
CH10	0.037889	0.0341735	1.10872	0.269506	0.39259	0.0745836	0.0239162	3.11854	0.00239925	0.0145498	Replication only
VITRN	0.096675	0.0888548	1.08801	0.278515	0.401271	0.0797463	0.0276801	2.88099	0.00489	0.0250533	Replication only
PPCE	0.0522055	0.0505645	1.03245	0.303692	0.428042	0.0742296	0.0267378	2.7762	0.00661277	0.0317345	Replication only
NDKA	0.0864645	0.0873764	0.989563	0.324145	0.44928	0.131229	0.0487448	2.69217	0.00837657	0.0387211	Replication only
PHP14	0.0872311	0.0995035	0.876663	0.382216	0.504622	0.241561	0.0546883	4.41706	2.62692e-05	0.000381105	Replication only
PCBP1	0.0932033	0.110581	0.842854	0.40079	0.520578	0.186232	0.0606613	3.07003	0.00278334	0.016252	Replication only
ADH1B	0.110747	0.133514	0.829482	0.408285	0.527685	0.351569	0.111667	3.14836	0.00218822	0.0134868	Replication only
PSME1	0.0718199	0.0870912	0.824651	0.411014	0.530681	0.22598	0.0691725	3.2669	0.00150877	0.00974503	Replication only
OTUB1	0.0905137	0.110393	0.819925	0.413693	0.532365	0.209011	0.0545645	3.83053	0.000228106	0.0021894	Replication only
MYH11	0.0763132	0.0976836	0.781229	0.436026	0.553613	0.146755	0.0522656	2.80787	0.00604112	0.0293695	Replication only
FBLN4	0.00617143	0.00965322	0.639312	0.523695	0.632925	0.0307603	0.0118349	2.59911	0.0108206	0.0479054	Replication only
ATS1	0.0109672	0.0173991	0.630331	0.529536	0.638135	0.0486084	0.0142268	3.41667	0.000931029	0.00677962	Replication only
C1QB	0.00820594	0.0141509	0.579889	0.562949	0.666844	0.0623392	0.0210355	2.96353	0.00383489	0.0206646	Replication only
ICAM1	0.0119198	0.0233334	0.510847	0.610286	0.707254	0.0466803	0.0180001	2.59334	0.0109914	0.0484342	Replication only
TNR1B	0.0273277	0.0601854	0.454059	0.65051	0.743135	0.0820994	0.0280376	2.92818	0.00425802	0.0224319	Replication only
UB2L3	0.0206257	0.047454	0.434647	0.664508	0.752941	0.084227	0.0279485	3.01365	0.00330121	0.0185853	Replication only
EMIL2	0.0158324	0.0375146	0.422034	0.673666	0.76125	0.0672754	0.0242235	2.77728	0.00659242	0.0317176	Replication only
SIL1	0.014471	0.0373985	0.38694	0.699406	0.780193	0.0634642	0.0224946	2.82131	0.0058126	0.0285484	Replication only
MEGF9	0.00559208	0.0150589	0.371347	0.710957	0.790121	0.0482963	0.0156061	3.09469	0.00258146	0.0153101	Replication only
MPRI	0.00415282	0.0113204	0.366845	0.714305	0.792153	0.0323761	0.0104547	3.0968	0.0025649	0.0152599	Replication only
STAB1	0.00571798	0.0159072	0.35946	0.719809	0.795737	0.0761068	0.0216249	3.5194	0.000663091	0.00512537	Replication only
DEF1	0.0338587	0.0991237	0.34158	0.733194	0.806243	0.165819	0.0618831	2.67955	0.00867569	0.0398111	Replication only
TRH	0.0036494	0.0338047	0.107955	0.91419	0.941917	0.109823	0.0361794	3.0355	0.0030907	0.0177175	Replication only
CLH1	0.992926	0.0940349	10.5591	2.0984e-19	6.73424e-18	0.154808	0.0695016	2.2274	0.0282565	0.101934	MARBLE only
DEFB1	0.60063	0.0633664	9.4787	1.12547e-16	2.79492e-15	0.195322	0.0773266	2.52593	0.0131759	0.0560941	MARBLE only
SPRC	0.12417	0.0139172	8.92205	2.73935e-15	5.83091e-14	0.0402125	0.0160649	2.50313	0.0139986	0.0589318	MARBLE only
PTMA	0.974698	0.109951	8.86487	3.79303e-15	7.91225e-14	0.14981	0.0828124	1.80903	0.0735763	0.210823	MARBLE only
PLST	0.333917	0.046485	7.18334	4.05032e-11	5.67044e-10	0.0972947	0.0409168	2.37787	0.0193944	0.0766788	MARBLE only
INHBB	0.55291	0.0780142	7.08729	6.73104e-11	9.29864e-10	0.0114725	0.102201	0.112254	0.910856	0.971239	MARBLE only
ATRN	0.0647778	0.00947603	6.83597	2.50758e-10	3.20909e-09	0.0199543	0.0125263	1.593	0.114448	0.283624	MARBLE only
ANGL7	0.275839	0.0420841	6.55447	1.06615e-09	1.2153e-08	0.0991034	0.0554865	1.78608	0.0772434	0.217434	MARBLE only
C1QRF	0.248289	0.0384031	6.46534	1.67579e-09	1.84823e-08	0.0330293	0.0273604	1.2072	0.230323	0.455712	MARBLE only
RNAS6	0.0974934	0.0152433	6.39583	2.37947e-09	2.50627e-08	0.0585689	0.0440726	1.32892	0.187025	0.395436	MARBLE only
SEM4B	0.0632928	0.00989742	6.39488	2.39092e-09	2.50627e-08	0.0305954	0.0144445	2.11814	0.0367462	0.123536	MARBLE only
ACTN1	0.565319	0.0885023	6.38762	2.47982e-09	2.58646e-08	0.0362603	0.115619	0.313619	0.754491	0.897241	MARBLE only
TYB4	0.127943	0.0204577	6.254	4.83743e-09	4.80518e-08	0.0449524	0.0211496	2.12545	0.0361161	0.12207	MARBLE only
MASP1	0.0953911	0.0153739	6.20474	6.17742e-09	6.10715e-08	0.010859	0.0216611	0.501315	0.617297	0.80939	MARBLE only
MFAP2	0.0971543	0.0169237	5.74074	5.87723e-08	5.08709e-07	0.0453848	0.0248599	1.82562	0.0710165	0.206661	MARBLE only
FABPH	0.140857	0.02487	5.66373	8.46265e-08	7.147e-07	0.125439	0.0491314	2.55313	0.0122514	0.0529957	MARBLE only
PDIA1	0.0624653	0.011095	5.63002	9.91817e-08	8.34246e-07	0.0361682	0.0160446	2.25423	0.0264552	0.0974504	MARBLE only
FABPL	0.492752	0.0879027	5.60565	1.11201e-07	9.31587e-07	0.190746	0.0985001	1.93651	0.0557459	0.171002	MARBLE only
BID	0.192307	0.0344037	5.58973	1.19813e-07	9.95736e-07	0.0449735	0.0758384	0.593017	0.554564	0.767357	MARBLE only
AGRG6	0.292715	0.0528789	5.53558	1.54272e-07	1.25708e-06	0.0127689	0.0309138	0.413049	0.680492	0.854155	MARBLE only
COTL1	0.107449	0.0195901	5.48487	1.9522e-07	1.54253e-06	0.0479662	0.0265402	1.80731	0.0738465	0.211022	MARBLE only
PNPH	0.573479	0.10931	5.24635	5.80772e-07	4.31136e-06	0.260524	0.129803	2.00708	0.0475533	0.15124	MARBLE only
RAB10	0.267488	0.0514054	5.2035	7.04266e-07	5.15474e-06	0.142445	0.107092	1.33011	0.186633	0.395051	MARBLE only
FA5	0.106606	0.0211492	5.04068	1.4522e-06	1.02688e-05	0.0429676	0.0204128	2.10494	0.037908	0.126539	MARBLE only
GDIA	0.0880317	0.0175326	5.02102	1.58326e-06	1.11201e-05	0.0346776	0.0159474	2.1745	0.032125	0.11158	MARBLE only
NSG1	0.233891	0.0476334	4.91022	2.56669e-06	1.73835e-05	0.0552046	0.03115	1.77222	0.0795307	0.220604	MARBLE only
AACT	0.0907904	0.0186868	4.85853	3.20818e-06	2.14496e-05	0.0586119	0.0253234	2.31454	0.0227697	0.0876389	MARBLE only
PRDX3	0.193914	0.0400727	4.83904	3.48824e-06	2.30268e-05	0.0476056	0.0296385	1.60621	0.111512	0.278929	MARBLE only
PTN	0.097188	0.0203098	4.78529	4.38943e-06	2.85244e-05	0.0329187	0.0304681	1.08043	0.282656	0.523664	MARBLE only
X6PGL	0.167518	0.0350738	4.77617	4.56313e-06	2.93787e-05	0.0409952	0.0238803	1.71669	0.0892606	0.241183	MARBLE only
C1RL	0.0840796	0.0180038	4.6701	7.14224e-06	4.47409e-05	0.0409524	0.0181058	2.26184	0.0259628	0.0962501	MARBLE only
VASN	0.0340076	0.00730399	4.65603	7.57596e-06	4.71745e-05	0.0146416	0.0181939	0.804751	0.422952	0.675434	MARBLE only
PGS1	0.108344	0.0237803	4.55604	1.14787e-05	6.9809e-05	0.0617724	0.0273827	2.25589	0.0263472	0.0972424	MARBLE only
HV434	0.12509	0.0276233	4.52844	1.286e-05	7.66454e-05	0.0478846	0.0545901	0.877167	0.382586	0.637981	MARBLE only
IMPG2	0.309868	0.0686651	4.51275	1.37155e-05	8.12801e-05	0.155641	0.0798144	1.95003	0.0540892	0.167541	MARBLE only
TNR1A	0.163876	0.0365051	4.48913	1.51078e-05	8.80301e-05	0.071038	0.0317516	2.2373	0.0275797	0.0998376	MARBLE only
NEDD8	0.135814	0.0304185	4.46484	1.66815e-05	9.63922e-05	0.0349673	0.0443204	0.788967	0.432076	0.68192	MARBLE only
PGM2	0.303586	0.0682368	4.449	1.77911e-05	0.000102237	0.171057	0.0751258	2.27694	0.0250098	0.0934031	MARBLE only
PEDF	0.0303793	0.00687897	4.41625	2.03152e-05	0.000116103	0.00934786	0.0233132	0.400968	0.689335	0.859515	MARBLE only
PARK7	0.08917	0.0202076	4.41269	2.061e-05	0.000117146	0.0485927	0.0204528	2.37584	0.0194952	0.0767598	MARBLE only
NNRD	0.258179	0.0590709	4.37066	2.44107e-05	0.000137253	0.078794	0.0480752	1.63897	0.104492	0.267036	MARBLE only
C4BPA	0.27701	0.0634872	4.36324	2.51476e-05	0.000141016	0.118517	0.0549669	2.15615	0.033571	0.115328	MARBLE only
ITIH1	0.141026	0.0331052	4.25992	3.79289e-05	0.000207951	0.0423159	0.0317246	1.33385	0.185409	0.393785	MARBLE only
E41L2	0.64158	0.152158	4.21654	4.49822e-05	0.000241837	0.0089475	0.0552569	0.161925	0.871705	0.955279	MARBLE only
FKB1A	0.0972515	0.0231618	4.19879	4.82153e-05	0.000254626	0.0583257	0.0420321	1.38765	0.168457	0.367295	MARBLE only
X2AAA	0.407849	0.0974295	4.18609	5.06652e-05	0.000266888	0.138417	0.0706431	1.95938	0.0529683	0.164849	MARBLE only
RET3	0.222016	0.0547896	4.05215	8.49171e-05	0.000421755	0.0326129	0.0548416	0.594673	0.553461	0.766393	MARBLE only
NDRG2	0.0674881	0.0171266	3.94055	0.000129424	0.000613589	0.0355366	0.0194716	1.82505	0.0711033	0.206661	MARBLE only
S10A7	0.427025	0.108447	3.93763	0.000130844	0.000618913	0.0319555	0.111056	0.287741	0.774165	0.904389	MARBLE only
GPC4	0.1205	0.0315081	3.8244	0.000198923	0.000902074	0.0448317	0.0261412	1.71498	0.0895746	0.241685	MARBLE only
HV205	0.143403	0.0375119	3.82288	0.000200037	0.000905156	0.0153174	0.0519803	0.294678	0.768876	0.902365	MARBLE only
CYTB	0.212167	0.0561229	3.7804	0.000233555	0.00104324	0.0495122	0.0407023	1.21645	0.226797	0.452063	MARBLE only
IGHG3	0.0983278	0.0261719	3.757	0.000254227	0.00113074	0.038508	0.0425015	0.906037	0.367185	0.622201	MARBLE only
SBSPO	0.110078	0.0293399	3.75181	0.000259037	0.00114481	0.0806174	0.0351576	2.29303	0.0240286	0.0902927	MARBLE only
DOPD	0.204547	0.0546732	3.74127	0.000269083	0.00118641	0.0912947	0.0442552	2.06291	0.0418211	0.136935	MARBLE only
GSTM2	0.327366	0.0881433	3.71402	0.00029679	0.00129791	0.0926193	0.0589145	1.5721	0.119219	0.292008	MARBLE only
FLT3	0.182372	0.0501192	3.63876	0.000388024	0.00165525	0.000172192	0.0652923	0.00263725	0.997901	0.999549	MARBLE only
CAPG	0.151294	0.0417886	3.62045	0.000413919	0.00175495	0.0745133	0.0385452	1.93314	0.0561653	0.171682	MARBLE only
H2B1K.H2BFS.H2B1D.H2B1C.H2B2F.H2B1H.H2B1N.H2B1M.H2B1L	0.495985	0.137042	3.61922	0.000415711	0.00175541	0.170371	0.190995	0.892018	0.374614	0.630823	MARBLE only
TXD17	0.114324	0.0318099	3.59398	0.000454264	0.00191433	0.0621257	0.024632	2.52215	0.0133091	0.0564068	MARBLE only
FCN3	0.260099	0.0725017	3.58748	0.000464714	0.00195049	0.04487	0.0514095	0.872794	0.384953	0.640527	MARBLE only
ALDOB	0.371492	0.103974	3.57295	0.000488938	0.00203172	0.0657445	0.0715227	0.919211	0.360289	0.615555	MARBLE only
PLGF	0.186655	0.0528005	3.53511	0.00055768	0.00227656	0.0168478	0.0835976	0.201535	0.840707	0.940435	MARBLE only
H4	0.607206	0.173061	3.50862	0.000611118	0.00248014	0.171709	0.198487	0.865087	0.389148	0.64259	MARBLE only
VWA1	0.0763228	0.0218315	3.49599	0.00063825	0.00257522	0.0232759	0.0169877	1.37016	0.173834	0.376407	MARBLE only
HV320	0.172612	0.0498797	3.46057	0.000720532	0.0028849	0.00976068	0.0431542	0.226181	0.821541	0.931706	MARBLE only
LYAG	0.0680902	0.0197674	3.44456	0.000760908	0.00301759	0.0261597	0.0328918	0.795327	0.428385	0.678367	MARBLE only
SMOC2	0.199923	0.0581072	3.44058	0.000771263	0.00305285	0.0502607	0.0787366	0.638339	0.524773	0.746959	MARBLE only
CRDL1	0.0454898	0.0132412	3.43548	0.000784732	0.00309442	0.0406655	0.0183417	2.21711	0.0289756	0.103894	MARBLE only
HEBP1	0.223832	0.0654011	3.42245	0.000820183	0.00321598	0.143074	0.0557252	2.5675	0.0117869	0.0514587	MARBLE only
PDGFD	0.199134	0.058206	3.42119	0.00082368	0.00322363	0.034662	0.0245833	1.40998	0.161776	0.357042	MARBLE only
IGF2	0.0420926	0.0123857	3.39847	0.000889312	0.00342903	0.0341475	0.0206671	1.65226	0.101749	0.262864	MARBLE only
TPM3	0.438069	0.130846	3.34798	0.00105316	0.00400163	0.089257	0.0945813	0.943707	0.347688	0.605485	MARBLE only
CAN2	0.314569	0.0948235	3.31741	0.00116564	0.00440493	0.123296	0.0610275	2.02034	0.0461338	0.147722	MARBLE only
SPB6	0.151914	0.0467149	3.25193	0.00144545	0.0053461	0.0598953	0.0388054	1.54348	0.126005	0.302347	MARBLE only
APOB	0.242771	0.0746889	3.25043	0.00145254	0.00535336	0.0949115	0.0654915	1.44922	0.150536	0.340828	MARBLE only
PTPRJ	0.0682562	0.0210313	3.24546	0.00147622	0.00540244	0.0102143	0.0270356	0.37781	0.706406	0.866807	MARBLE only
VIME	0.451725	0.139173	3.24577	0.00147475	0.00540244	0.22232	0.123923	1.79402	0.0759585	0.215102	MARBLE only
NRP2	0.0426974	0.0131883	3.23751	0.00151492	0.00551505	0.0360772	0.0164644	2.19122	0.0308551	0.109529	MARBLE only
MAOX	0.405886	0.126055	3.21991	0.00160395	0.00580873	0.0622878	0.0722053	0.862648	0.390481	0.643186	MARBLE only
VGFR2	0.123812	0.0389796	3.17632	0.00184587	0.00661596	0.0901558	0.0458596	1.96591	0.0521978	0.16309	MARBLE only
HV551	0.0956785	0.0302836	3.15942	0.00194845	0.00692414	0.00161921	0.0386758	0.0418661	0.966692	0.986103	MARBLE only
IBP7	0.052926	0.016942	3.12396	0.00218117	0.00765978	0.00109247	0.0209768	0.05208	0.958573	0.986103	MARBLE only
FAAA	0.0792072	0.0254581	3.11127	0.00227045	0.00791284	0.0516846	0.0230687	2.24047	0.0273664	0.0994472	MARBLE only
FABP5	0.0628329	0.0201968	3.11103	0.00227219	0.00791284	0.0655391	0.0300955	2.1777	0.0318787	0.110992	MARBLE only
APOC1	0.130174	0.0418954	3.10711	0.00230052	0.00799815	0.0445577	0.0359183	1.24053	0.217803	0.440775	MARBLE only
CAH1	0.857555	0.277278	3.09277	0.00240684	0.00828492	0.411467	0.255713	1.6091	0.110879	0.278081	MARBLE only
CD248	0.042943	0.01393	3.08277	0.00248367	0.00849334	0.0299634	0.0171535	1.74678	0.0838743	0.228594	MARBLE only
S100B	0.0997318	0.0326761	3.05213	0.00273333	0.00927111	0.0610961	0.0330952	1.84607	0.0679635	0.199968	MARBLE only
DPB1	0.239007	0.0788269	3.03205	0.00290932	0.00974755	0.0699751	0.0846722	0.826424	0.410613	0.66246	MARBLE only
KV112.KVD12	0.0859991	0.0283652	3.03185	0.00291118	0.00974755	0.0234342	0.0359167	0.652461	0.515663	0.739946	MARBLE only
KVD30	0.0954691	0.0316686	3.01463	0.00307043	0.0101989	0.0640454	0.116034	0.551954	0.582262	0.786442	MARBLE only
PTK7	0.14669	0.0489121	2.99905	0.00322149	0.01055	0.00423414	0.0153663	0.275548	0.783488	0.908785	MARBLE only
HV364	0.108533	0.0362103	2.99729	0.00323897	0.0105901	0.0248926	0.042941	0.579694	0.563479	0.77345	MARBLE only
GAK1A	0.0704724	0.0235384	2.99394	0.00327247	0.0106496	0.0149619	0.0239796	0.623944	0.534144	0.751788	MARBLE only
EPCR	0.0418128	0.0140124	2.984	0.00337386	0.0109114	0.00824025	0.033714	0.244416	0.80743	0.919573	MARBLE only
S10A9	0.27109	0.0909558	2.98046	0.00341056	0.0110131	0.173702	0.151143	1.14926	0.253305	0.484026	MARBLE only
MFRP	0.148052	0.0497207	2.97767	0.00343985	0.0110905	0.0337773	0.0321502	1.05061	0.296076	0.537439	MARBLE only
H14.H13.H12	0.375427	0.127165	2.95229	0.00371672	0.0118549	0.0820252	0.118436	0.692573	0.49025	0.724617	MARBLE only
LV325	0.0802548	0.0272565	2.94443	0.00380657	0.0121044	0.0237115	0.0366696	0.646625	0.519418	0.7427	MARBLE only
KV401	0.0796152	0.0270456	2.94374	0.00381458	0.0121114	0.00506158	0.0421956	0.119955	0.904769	0.970632	MARBLE only
DSC2	0.0363504	0.0124175	2.92736	0.00400859	0.0125983	0.0352516	0.0167947	2.09897	0.0384441	0.127426	MARBLE only
CALM1.CALM2.CALM3	0.100495	0.0344598	2.91628	0.00414486	0.0129628	0.0822977	0.0330602	2.48933	0.0145187	0.0605803	MARBLE only
BLVRB	0.47833	0.165343	2.89295	0.0044459	0.0137599	0.340394	0.146666	2.32088	0.0224094	0.086607	MARBLE only
KVD29	0.0992743	0.0343883	2.88686	0.00452764	0.0139703	0.0498005	0.041422	1.20227	0.232216	0.457699	MARBLE only
KV37	0.112754	0.0390994	2.88378	0.00456952	0.014059	0.0200968	0.0462207	0.434802	0.664682	0.841792	MARBLE only
ABHEB	0.180513	0.0633249	2.85058	0.00504428	0.0152941	0.0924821	0.0373898	2.47346	0.0151383	0.0627492	MARBLE only
RAN	0.388103	0.136769	2.83766	0.00524088	0.0157984	0.232062	0.105281	2.20421	0.0298991	0.106597	MARBLE only
IGHA1	0.0841505	0.0296829	2.83499	0.00528247	0.015855	0.0285188	0.0442178	0.644962	0.52049	0.743001	MARBLE only
B3GN2	0.0285474	0.0101707	2.80682	0.00573881	0.0170045	0.016419	0.0141373	1.1614	0.248361	0.479926	MARBLE only
SIG14	0.173161	0.0622116	2.78341	0.00614518	0.0180547	0.165045	0.0734598	2.24673	0.0269482	0.098306	MARBLE only
F13B	0.0846602	0.0307341	2.7546	0.00668124	0.0195471	0.0390751	0.0329854	1.18462	0.239093	0.465355	MARBLE only
PIMT	0.0464476	0.0169997	2.73225	0.00712588	0.0206453	0.0487027	0.025991	1.87383	0.063996	0.190373	MARBLE only
CAN1	0.198537	0.0728515	2.72523	0.00727109	0.0210367	0.166887	0.0660928	2.52504	0.0132072	0.0561007	MARBLE only
HV124	0.145778	0.0535532	2.72212	0.00733621	0.0211664	0.0822491	0.0727672	1.1303	0.261164	0.494644	MARBLE only
GP1BA	0.171277	0.0629956	2.71888	0.00740469	0.0213345	0.0826344	0.0550482	1.50113	0.136604	0.318069	MARBLE only
LV460	0.275376	0.102585	2.68436	0.00817052	0.0232838	0.110946	0.104539	1.06129	0.29122	0.53221	MARBLE only
C1QC	0.0534578	0.0202944	2.63412	0.00941343	0.0261819	0.0586556	0.0231343	2.53544	0.0128459	0.0549374	MARBLE only
SBP1	0.0698215	0.0265621	2.62861	0.00955961	0.0265178	0.0632817	0.0297469	2.12734	0.0359546	0.121742	MARBLE only
SPTB2	0.399036	0.151833	2.62812	0.00957278	0.026519	0.0447678	0.0590942	0.757566	0.450566	0.694468	MARBLE only
CCN5	0.0844231	0.0322298	2.61941	0.00980839	0.0270639	0.0501707	0.0308569	1.62592	0.107246	0.271862	MARBLE only
PEBP4	0.0389295	0.0149031	2.61218	0.0100078	0.027505	0.010768	0.0253192	0.425288	0.671578	0.847924	MARBLE only
COFA1	0.0518065	0.0200061	2.58954	0.0106566	0.0289448	0.00129246	0.0277056	0.0466496	0.962889	0.986103	MARBLE only
KLK11	0.0525075	0.0203261	2.58326	0.010843	0.0293365	0.0160905	0.0276653	0.581613	0.56219	0.773371	MARBLE only
HV353	0.0667312	0.0259181	2.57469	0.0111022	0.0299215	0.00656206	0.05575	0.117705	0.906547	0.970632	MARBLE only
PVR	0.0296522	0.0116004	2.55613	0.011683	0.0312044	0.0379228	0.0173171	2.1899	0.0309539	0.109529	MARBLE only
S39AE	0.20111	0.0789619	2.54693	0.0119807	0.031864	0.163986	0.0736272	2.22725	0.0282671	0.101934	MARBLE only
RD23A	0.194259	0.0766093	2.53571	0.012353	0.0325768	0.0842088	0.0389515	2.16189	0.0331127	0.113961	MARBLE only
TXNL1	0.129884	0.0516839	2.51304	0.0131369	0.0342118	0.0580787	0.032335	1.79616	0.0756152	0.214775	MARBLE only
APOC3	0.0813459	0.0326626	2.49049	0.0139608	0.0358487	0.0673473	0.035368	1.90419	0.0598802	0.180984	MARBLE only
MIME	0.024664	0.00992352	2.48541	0.0141526	0.0362681	0.0268985	0.0158564	1.69639	0.0930527	0.247878	MARBLE only
FBN1	0.0257207	0.0104453	2.46242	0.0150507	0.0382409	0.0240773	0.0159632	1.5083	0.134762	0.316121	MARBLE only
APOL1	0.0897265	0.0365235	2.45668	0.0152824	0.0386413	0.0103912	0.0359478	0.289063	0.773157	0.904389	MARBLE only
ANF	0.128879	0.0527397	2.44368	0.0158198	0.0398071	0.0535656	0.0602931	0.888421	0.376535	0.633492	MARBLE only
HV315	0.0700117	0.0286733	2.4417	0.0159028	0.0399197	0.00737852	0.0504499	0.146254	0.884027	0.961629	MARBLE only
VAPA	0.142848	0.058539	2.44022	0.0159653	0.0400283	0.01613	0.0238332	0.676785	0.50017	0.728995	MARBLE only
KV320	0.0677863	0.0278219	2.43644	0.0161261	0.040301	0.0218962	0.0416693	0.525476	0.600464	0.799206	MARBLE only
KCRM	0.254557	0.104866	2.42746	0.0165134	0.0411552	0.293049	0.131926	2.22132	0.0286794	0.103027	MARBLE only
KV139.KVD39	0.0730915	0.0304288	2.40205	0.0176541	0.0433992	0.0219753	0.0440576	0.498787	0.619071	0.80939	MARBLE only
APOA	0.194503	0.0810994	2.39833	0.0178268	0.0436463	0.0742132	0.0831252	0.892789	0.374203	0.630823	MARBLE only
KRT82	0.347446	0.145014	2.39594	0.0179389	0.0438694	0.118341	0.106769	1.10838	0.270465	0.507056	MARBLE only
AGRIN	0.0303334	0.0127818	2.37316	0.0190357	0.0462803	0.0232104	0.0103654	2.23922	0.0274499	0.0995587	MARBLE only
DNPH1	0.350086	0.148047	2.36469	0.0194586	0.0471436	0.147435	0.064801	2.2752	0.0251183	0.0936227	MARBLE only
HVD82	0.0663909	0.0281165	2.36128	0.019631	0.0475061	0.0816139	0.0513004	1.5909	0.114919	0.283688	MARBLE only
THIO	0.0476288	0.0202027	2.35755	0.0198216	0.0478564	0.0437448	0.0246531	1.77442	0.0791646	0.220213	MARBLE only
CO6A3	0.0316588	0.0134605	2.35198	0.0201085	0.0483254	0.0231639	0.0189618	1.22161	0.224846	0.449734	MARBLE only
IGHG4	0.0661186	0.0281347	2.35007	0.020208	0.0483971	0.0571512	0.065597	0.871247	0.385793	0.640527	MARBLE only
NCMAP	0.110505	0.0470416	2.34909	0.0202591	0.0484639	0.0797041	0.0603569	1.32055	0.189792	0.399942	MARBLE only
KV106	0.0960143	0.0409409	2.34519	0.0204636	0.0487853	0.0515818	0.0531773	0.969996	0.334486	0.58902	MARBLE only
NXPH3	0.0703495	0.0300193	2.34348	0.0205542	0.0489454	0.00358645	0.0305578	0.117366	0.906815	0.970632	MARBLE only
KCD12	0.0858095	0.0366805	2.33938	0.020772	0.049239	0.0431695	0.0197933	2.18102	0.0316248	0.110658	MARBLE only

## Sheet: Sheet 2 Down-reg Proteins
Protein Name	beta_Intercept	Std.Err	t	p.value	Adjusted.p.value..FDR.	Repl_beta	Repl_SE	Repl_t	Repl_p	Repl_Adj.P	flag
CO1A1_HUMAN	-0.360671	0.0152118	-23.7099	3.736e-50	2.59776e-47	-0.220998	0.0305189	-7.24135	1.10362e-10	1.8922e-08	Both
ITIH5_HUMAN	-0.248535	0.0109091	-22.7825	2.8739e-48	1.49874e-45	-0.142068	0.0188467	-7.53813	2.66208e-11	5.02069e-09	Both
SDF1_HUMAN	-0.7757	0.0344929	-22.4887	1.16263e-47	4.85051e-45	-0.279947	0.0467213	-5.99185	3.61418e-08	1.62294e-06	Both
CO1A2_HUMAN	-0.300139	0.0144565	-20.7615	5.34312e-44	1.59225e-41	-0.164789	0.0237582	-6.93608	4.69106e-10	5.52959e-08	Both
CO3A1_HUMAN	-0.273927	0.0150342	-18.2202	2.58849e-38	3.85685e-36	-0.164801	0.0333808	-4.93701	3.34128e-06	6.84961e-05	Both
ADA2_HUMAN	-0.380745	0.0220392	-17.2758	4.12181e-36	5.37381e-34	-0.188223	0.0341726	-5.50801	3.03207e-07	9.69234e-06	Both
CBPQ_HUMAN	-0.150083	0.00920373	-16.3067	8.36339e-34	1.02624e-31	-0.0886499	0.0151274	-5.86024	6.49502e-08	2.784e-06	Both
PPIB_HUMAN	-0.168875	0.0105794	-15.9627	5.65956e-33	5.90292e-31	-0.113118	0.0202647	-5.58203	2.20128e-07	7.15797e-06	Both
SPON2_HUMAN	-0.40121	0.0259661	-15.4513	9.93723e-32	9.01264e-30	-0.200301	0.0284929	-7.02986	3.01322e-10	4.05923e-08	Both
CLC11_HUMAN	-0.268031	0.0176856	-15.1553	5.28373e-31	4.59244e-29	-0.118692	0.0244639	-4.85171	4.72667e-06	9.38368e-05	Both
CCN3_HUMAN	-0.240441	0.0161207	-14.915	2.06522e-30	1.65694e-28	-0.0877213	0.0226044	-3.88073	0.000191002	0.00192636	Both
LCAT_HUMAN	-0.148204	0.0106302	-13.9418	5.44208e-28	3.54756e-26	-0.0624652	0.0215161	-2.90318	0.00458291	0.0239428	Both
TPP1_HUMAN	-0.210386	0.015291	-13.7588	1.56552e-27	9.89599e-26	-0.11198	0.0225453	-4.96688	2.95688e-06	6.42836e-05	Both
CYTL1_HUMAN	-0.270309	0.0203816	-13.2624	2.78446e-26	1.65954e-24	-0.0870786	0.0252345	-3.45077	0.000832446	0.00618108	Both
PLD4_HUMAN	-0.231804	0.0188783	-12.2789	8.69921e-24	4.03257e-22	-0.123068	0.0321342	-3.8298	0.000228691	0.0021894	Both
CATZ_HUMAN	-0.180964	0.0149805	-12.0799	2.79297e-23	1.2396e-21	-0.0823133	0.0225933	-3.64325	0.00043664	0.00356495	Both
ADEC1_HUMAN	-0.30947	0.0265329	-11.6637	3.21583e-22	1.31534e-20	-0.102167	0.0331492	-3.08203	0.0026834	0.0158153	Both
LECT2_HUMAN	-0.497461	0.0433916	-11.4645	1.03594e-21	3.85889e-20	-0.198621	0.0600089	-3.30986	0.00131558	0.00876744	Both
CP089_HUMAN	-0.11357	0.00998521	-11.3738	1.76467e-21	6.34673e-20	-0.043515	0.0163221	-2.66601	0.00900715	0.0410934	Both
SEM3B_HUMAN	-0.183173	0.0161924	-11.3123	2.53178e-21	8.95136e-20	-0.085295	0.0198499	-4.297	4.15047e-05	0.000547398	Both
OLFL3_HUMAN	-0.150484	0.0136072	-11.0592	1.11902e-20	3.8267e-19	-0.0857935	0.0210016	-4.0851	9.13515e-05	0.00103788	Both
RARR2_HUMAN	-0.149296	0.01426	-10.4696	3.54376e-19	1.0871e-17	-0.0857284	0.0233257	-3.67527	0.000391342	0.00328946	Both
TETN_HUMAN	-0.104136	0.0100077	-10.4056	5.15116e-19	1.53505e-17	-0.043091	0.0140827	-3.05985	0.00287095	0.0166603	Both
PAMR1_HUMAN	-0.231799	0.0232604	-9.96541	6.70925e-18	1.86607e-16	-0.105727	0.0230311	-4.5906	1.33886e-05	0.000219572	Both
SEM7A_HUMAN	-0.131484	0.0132137	-9.95053	7.3155e-18	2.00791e-16	-0.0945084	0.0212958	-4.43788	2.4247e-05	0.000355582	Both
PAG15_HUMAN	-0.227901	0.0236639	-9.63075	4.67533e-17	1.20404e-15	-0.0716981	0.0190148	-3.77064	0.000281385	0.00260143	Both
TSP2_HUMAN	-0.254509	0.0264233	-9.63199	4.64177e-17	1.20404e-15	-0.103908	0.0245629	-4.23027	5.33471e-05	0.000684439	Both
LIGO1_HUMAN	-0.274976	0.0292585	-9.39817	1.79035e-16	4.19625e-15	-0.151259	0.0334883	-4.51676	1.78674e-05	0.000283175	Both
RELN_HUMAN	-0.141629	0.015073	-9.3962	1.81077e-16	4.19695e-15	-0.0934574	0.0224202	-4.16844	6.7175e-05	0.000814936	Both
CAHD1_HUMAN	-0.143739	0.0161018	-8.9269	2.66469e-15	5.73045e-14	-0.094494	0.0187184	-5.04818	2.116e-06	5.0087e-05	Both
ARSA_HUMAN	-0.170244	0.0194283	-8.7627	6.77573e-15	1.39942e-13	-0.110774	0.0335867	-3.29817	0.00136575	0.00903788	Both
SFRP2_HUMAN	-0.355104	0.0411199	-8.63582	1.38951e-14	2.7089e-13	-0.157358	0.038763	-4.05948	0.000100328	0.00111963	Both
CFAD_HUMAN	-0.135543	0.0157188	-8.62297	1.49411e-14	2.85937e-13	-0.0796496	0.0213818	-3.72512	0.000329591	0.0029742	Both
ESM1_HUMAN	-0.645031	0.0751779	-8.58006	1.90345e-14	3.60963e-13	-0.310427	0.0804087	-3.86061	0.000205118	0.00202541	Both
GAK1B_HUMAN	-0.195368	0.022903	-8.53023	2.52056e-14	4.73684e-13	-0.0854325	0.0243519	-3.50825	0.000688208	0.00525871	Both
CHAD_HUMAN	-0.206789	0.0242762	-8.51817	2.6976e-14	5.02428e-13	-0.092376	0.0250518	-3.6874	0.000375373	0.00324749	Both
GILT_HUMAN	-0.424586	0.0507921	-8.3593	6.58051e-14	1.1633e-12	-0.155507	0.0389148	-3.9961	0.000126316	0.00135359	Both
CXL10_HUMAN	-0.596933	0.0744425	-8.01871	4.3759e-13	7.24455e-12	-0.218578	0.0834994	-2.61772	0.0102857	0.0458599	Both
SEM3G_HUMAN	-0.115752	0.0144895	-7.98867	5.16545e-13	8.48435e-12	-0.065405	0.0165513	-3.95166	0.000148255	0.00156206	Both
APOA4_HUMAN	-0.256003	0.0321374	-7.9659	5.85699e-13	9.54506e-12	-0.174379	0.0477983	-3.64824	0.000429279	0.00352009	Both
PCD12_HUMAN	-0.45589	0.0579332	-7.86924	9.96865e-13	1.58738e-11	-0.169823	0.03729	-4.5541	1.54462e-05	0.000248988	Both
TGFB2_HUMAN	-0.350436	0.0445284	-7.86993	9.93089e-13	1.58738e-11	-0.147932	0.0360446	-4.10414	8.51843e-05	0.00097714	Both
SEM3C_HUMAN	-0.196713	0.0253048	-7.77375	1.68219e-12	2.65837e-11	-0.107815	0.025311	-4.2596	4.77881e-05	0.000621575	Both
CAH11_HUMAN	-0.212724	0.0274099	-7.76084	1.80511e-12	2.83118e-11	-0.110088	0.0246019	-4.47478	2.10278e-05	0.000319827	Both
CHID1_HUMAN	-0.226057	0.0299977	-7.5358	6.13335e-12	9.20444e-11	-0.103641	0.0239327	-4.33054	3.65532e-05	0.000495967	Both
PCP_HUMAN	-0.128563	0.0173051	-7.42919	1.08968e-11	1.58956e-10	-0.0714121	0.0203643	-3.50673	0.000691692	0.00526021	Both
EPDR1_HUMAN	-0.27449	0.039072	-7.02523	9.33157e-11	1.27226e-09	-0.133286	0.0360229	-3.70003	0.000359409	0.00316751	Both
RTN4R_HUMAN	-0.131104	0.0188252	-6.96428	1.2846e-10	1.72882e-09	-0.0760913	0.0180831	-4.20787	5.80055e-05	0.000739178	Both
TKNK_HUMAN	-0.368827	0.0532579	-6.9253	1.57498e-10	2.09262e-09	-0.193112	0.0479178	-4.03006	0.000111679	0.00122458	Both
IDS_HUMAN	-0.110588	0.0160511	-6.88974	1.8959e-10	2.47178e-09	-0.0625327	0.0205049	-3.04965	0.00296118	0.0171313	Both
GALNS_HUMAN	-0.151101	0.0221803	-6.81241	2.83353e-10	3.56069e-09	-0.0991869	0.0255923	-3.87566	0.000194471	0.00194081	Both
ASAH1_HUMAN	-0.150048	0.0220832	-6.79465	3.10654e-10	3.88039e-09	-0.0992717	0.0224937	-4.41332	2.6649e-05	0.000383664	Both
PENK_HUMAN	-0.105973	0.0156153	-6.7865	3.2403e-10	4.02338e-09	-0.0818021	0.0159736	-5.12108	1.56388e-06	3.93265e-05	Both
OLFL1_HUMAN	-0.177134	0.0261419	-6.77588	3.42328e-10	4.20056e-09	-0.0978219	0.0263026	-3.71909	0.000336534	0.00302239	Both
CATO_HUMAN	-0.122315	0.0183489	-6.66608	6.02664e-10	7.22504e-09	-0.0894502	0.0199497	-4.48377	2.03086e-05	0.000313951	Both
DNS2A_HUMAN	-0.222213	0.0333645	-6.66017	6.21223e-10	7.40498e-09	-0.127411	0.0246742	-5.16373	1.30896e-06	3.39766e-05	Both
CNTP2_HUMAN	-0.152861	0.0232608	-6.57165	9.76842e-10	1.13205e-08	-0.0846267	0.025645	-3.29993	0.00135806	0.00901865	Both
GAS6_HUMAN	-0.151287	0.0233134	-6.48927	1.48461e-09	1.665e-08	-0.0593669	0.0143719	-4.13076	7.72267e-05	0.000904656	Both
SEM3A_HUMAN	-0.168979	0.0261564	-6.46032	1.71886e-09	1.87724e-08	-0.097762	0.0250414	-3.90401	0.000175814	0.00181195	Both
KAZD1_HUMAN	-0.379726	0.0597707	-6.35305	2.94982e-09	3.06136e-08	-0.221987	0.0683661	-3.24703	0.00160682	0.0103077	Both
DPP2_HUMAN	-0.189043	0.0300963	-6.28126	4.22334e-09	4.23552e-08	-0.110027	0.0281805	-3.90436	0.000175598	0.00181195	Both
GGH_HUMAN	-0.13493	0.0218126	-6.18588	6.78215e-09	6.61101e-08	-0.187939	0.0465855	-4.03429	0.000109976	0.00121836	Both
PTPRK_HUMAN	-0.126228	0.0205144	-6.15312	7.97341e-09	7.73606e-08	-0.0571199	0.0201562	-2.83387	0.00560616	0.0276786	Both
DSC3_HUMAN	-0.131815	0.0217956	-6.04779	1.33741e-08	1.2739e-07	-0.0663187	0.0257139	-2.5791	0.0114236	0.049988	Both
PPAL_HUMAN	-0.185437	0.0307745	-6.02567	1.49004e-08	1.4001e-07	-0.119543	0.0268493	-4.45235	2.29316e-05	0.000340543	Both
CNTP4_HUMAN	-0.103018	0.0171615	-6.00285	1.66527e-08	1.54389e-07	-0.0631485	0.0211099	-2.99142	0.00352886	0.0194334	Both
NAGAB_HUMAN	-0.255387	0.0428891	-5.95459	2.10539e-08	1.93473e-07	-0.0953731	0.024968	-3.81981	0.000236875	0.00223373	Both
MANBA_HUMAN	-0.113672	0.0193752	-5.86688	3.21564e-08	2.90382e-07	-0.0558775	0.0192678	-2.90004	0.00462522	0.0239873	Both
SIAE_HUMAN	-0.190159	0.0324906	-5.85274	3.44176e-08	3.08134e-07	-0.0954461	0.0330966	-2.88386	0.00484927	0.0249883	Both
PLBL2_HUMAN	-0.193102	0.0333812	-5.78476	4.76565e-08	4.15948e-07	-0.0958809	0.0260939	-3.67446	0.000392433	0.00328946	Both
MCH_HUMAN	-0.606144	0.106711	-5.68026	7.82742e-08	6.66449e-07	-0.255368	0.0646792	-3.94823	0.000150096	0.00157267	Both
SDCB1_HUMAN	-0.297893	0.0525467	-5.66911	8.25032e-08	6.996e-07	-0.108943	0.0371687	-2.93105	0.00422211	0.0223677	Both
SRPX_HUMAN	-0.129211	0.0235637	-5.48348	1.96487e-07	1.54669e-06	-0.118695	0.0316784	-3.74686	0.000305659	0.00278489	Both
VTNC_HUMAN	-0.134169	0.0251374	-5.33741	3.84341e-07	2.92604e-06	-0.093467	0.0252256	-3.70524	0.00035301	0.00314714	Both
COL12_HUMAN	-0.0694174	0.0130184	-5.33224	3.93496e-07	2.98484e-06	-0.0471269	0.0128244	-3.67478	0.000392001	0.00328946	Both
OMGP_HUMAN	-0.0902203	0.0169769	-5.3143	4.26956e-07	3.22692e-06	-0.0591182	0.0220887	-2.67641	0.00875162	0.040062	Both
CHST6_HUMAN	-0.167245	0.0322976	-5.17826	7.88603e-07	5.75184e-06	-0.107853	0.0262853	-4.10317	8.54868e-05	0.00097714	Both
FSTL5_HUMAN	-0.111963	0.0217	-5.15958	8.57274e-07	6.20928e-06	-0.0884121	0.0230122	-3.84197	0.000219091	0.00212993	Both
DIK1C_HUMAN	-0.13502	0.0262081	-5.15185	8.87331e-07	6.38267e-06	-0.0773934	0.0270117	-2.86518	0.00512032	0.0258206	Both
AGRB3_HUMAN	-0.173091	0.0339707	-5.0953	1.14097e-06	8.12311e-06	-0.100882	0.0219515	-4.59567	1.31244e-05	0.000217129	Both
PRAP1_HUMAN	-0.119474	0.0239968	-4.97874	1.9053e-06	1.30739e-05	-0.0736748	0.0266628	-2.7632	0.00686131	0.0327606	Both
RNAS1_HUMAN	-0.0767193	0.0158183	-4.85002	3.32764e-06	2.21772e-05	-0.0529437	0.0140513	-3.76788	0.000284102	0.00261374	Both
ZP2_HUMAN	-0.161177	0.0333694	-4.83008	3.62483e-06	2.3853e-05	-0.138923	0.0334242	-4.15636	7.02515e-05	0.000838283	Both
PCD17_HUMAN	-0.087892	0.0182591	-4.81359	3.88994e-06	2.55171e-05	-0.0610175	0.0191991	-3.17815	0.00199476	0.0124162	Both
G3P_HUMAN	-0.17114	0.0356533	-4.80011	4.12055e-06	2.69451e-05	-0.100231	0.0380244	-2.63596	0.00978447	0.0440474	Both
CBPB2_HUMAN	-0.114538	0.0241589	-4.741	5.29764e-06	3.40027e-05	-0.0771121	0.0274634	-2.80782	0.00604207	0.0293695	Both
CCER2_HUMAN	-0.214913	0.0471666	-4.55647	1.14584e-05	6.9809e-05	-0.0723075	0.0275345	-2.62607	0.0100534	0.0450373	Both
NEC2_HUMAN	-0.175779	0.038674	-4.54514	1.20062e-05	7.19679e-05	-0.0946988	0.0304588	-3.10908	0.00247003	0.0148359	Both
FSTL4_HUMAN	-0.0926158	0.0203739	-4.5458	1.19733e-05	7.19679e-05	-0.066678	0.0231778	-2.8768	0.0049501	0.0251641	Both
SCG1_HUMAN	-0.0676409	0.0163852	-4.12818	6.34318e-05	0.000328334	-0.0514367	0.0162139	-3.17239	0.00203085	0.0125993	Both
WFDC1_HUMAN	-0.150271	0.0367688	-4.08692	7.43469e-05	0.000379187	-0.101092	0.0328956	-3.07312	0.00275729	0.0161498	Both
CSTN1_HUMAN	-0.0661035	0.0162642	-4.06435	8.10539e-05	0.000405464	-0.062647	0.0165173	-3.79281	0.00026041	0.00243136	Both
APLP2_HUMAN	-0.0719641	0.0181546	-3.96395	0.000118558	0.000567227	-0.0639338	0.0208464	-3.06689	0.00281009	0.0163575	Both
EGFLA_HUMAN	-0.341923	0.0862485	-3.96439	0.000118361	0.000567227	-0.09872	0.0307539	-3.21	0.00180563	0.0115048	Both
LICH_HUMAN	-0.304959	0.077662	-3.92675	0.000136266	0.000642218	-0.0919718	0.0326164	-2.81981	0.00583774	0.0285973	Both
ANFC_HUMAN	-0.127248	0.0327771	-3.88223	0.000160778	0.00074862	-0.0907269	0.0246337	-3.68305	0.000381035	0.00325173	Both
CRHBP_HUMAN	-0.377672	0.097605	-3.86939	0.000168594	0.000783265	-0.195272	0.0318385	-6.13321	1.9143e-08	9.50099e-07	Both
NTNG1_HUMAN	-0.0759689	0.019806	-3.83566	0.00019088	0.000869378	-0.0753533	0.0190444	-3.95672	0.000145585	0.00154255	Both
NOMO3_HUMAN.NOMO1_HUMAN.NOMO2_HUMAN	-0.134752	0.0354815	-3.7978	0.000219221	0.000981319	-0.0406623	0.0151353	-2.68659	0.00850766	0.0391352	Both
C1QT4_HUMAN	-0.0799763	0.0218456	-3.66098	0.00035864	0.00153619	-0.0507699	0.0181034	-2.80444	0.00610081	0.0295787	Both
ENPP4_HUMAN	-0.113677	0.0316398	-3.59286	0.000456044	0.00191796	-0.0959581	0.0333007	-2.88156	0.00488196	0.0250533	Both
HYAL1_HUMAN	-0.0672436	0.0189906	-3.5409	0.000546605	0.00223572	-0.0642064	0.023677	-2.71176	0.00793078	0.0370234	Both
FA7_HUMAN	-0.194277	0.0569522	-3.41123	0.000851886	0.00330304	-0.177699	0.0306215	-5.80307	8.36401e-08	3.15491e-06	Both
PTHR_HUMAN	-0.243183	0.071415	-3.40521	0.000869365	0.00336456	-0.116764	0.041561	-2.80945	0.00601383	0.0293695	Both
SEM3E_HUMAN	-0.236658	0.0699148	-3.38494	0.000930705	0.00355577	-0.133006	0.0455381	-2.92076	0.0043522	0.0228642	Both
ULBP2_HUMAN	-0.196152	0.0604011	-3.24748	0.00146654	0.00538591	-0.177974	0.0379225	-4.69309	8.93077e-06	0.000163528	Both
MDGA1_HUMAN	-0.0748086	0.0239879	-3.1186	0.0022185	0.00777779	-0.0607198	0.0203015	-2.9909	0.00353428	0.0194334	Both
CATS_HUMAN	-0.0408273	0.0131573	-3.10301	0.00233046	0.00807531	-0.069551	0.0244985	-2.83899	0.0055239	0.027344	Both
ANTR1_HUMAN	-0.0989373	0.0319585	-3.09581	0.00238394	0.00823329	-0.055136	0.0195312	-2.82298	0.00578475	0.0284857	Both
A4_HUMAN	-0.0517908	0.017467	-2.96506	0.00357492	0.0114904	-0.0571553	0.0193594	-2.95233	0.00396462	0.0212713	Both
HEMO_HUMAN	-0.0668732	0.0226403	-2.95372	0.00370061	0.0118295	-0.0718013	0.0225462	-3.18462	0.00195488	0.0122897	Both
ENPP6_HUMAN	-0.0514376	0.0177839	-2.89237	0.00445363	0.0137634	-0.0599448	0.0197858	-3.02969	0.00314548	0.0179769	Both
GINM1_HUMAN	-0.109463	0.0391421	-2.79656	0.0059138	0.0174486	-0.0678728	0.0217364	-3.12254	0.00236991	0.0144649	Both
KCC2D_HUMAN	-0.0808275	0.0300732	-2.68769	0.00809363	0.0230962	-0.0776771	0.0268252	-2.89568	0.0046846	0.0242059	Both
VTDB_HUMAN	-0.0665367	0.0252826	-2.63172	0.00947687	0.0263232	-0.0645703	0.0239763	-2.69309	0.0083551	0.0387168	Both
NEU1_HUMAN	-0.0989756	0.0379531	-2.60784	0.0101294	0.0277661	-0.0518516	0.0180516	-2.87241	0.00501379	0.0253512	Both
PCS1N_HUMAN	-0.0492056	0.0188929	-2.60445	0.0102254	0.0279922	-0.0528944	0.0196545	-2.6912	0.00839912	0.0387304	Both
ADA22_HUMAN	-0.0499154	0.0192035	-2.59929	0.0103726	0.0282102	-0.0412383	0.014915	-2.76488	0.00682865	0.0326874	Both
FRIL_HUMAN	-0.152462	0.0595827	-2.55883	0.0115966	0.0310933	-0.253632	0.0911632	-2.78218	0.00650122	0.0313588	Both
KLK6_HUMAN	-0.0307759	0.0121198	-2.5393	0.0122326	0.0323821	-0.0337913	0.0112947	-2.99177	0.00352509	0.0194334	Both
CANT1_HUMAN	-0.040748	0.0160532	-2.53831	0.0122659	0.0324292	-0.0347142	0.0133977	-2.59105	0.0110598	0.0486219	Both
NTNG2_HUMAN	-0.191408	0.0893472	-2.1423	0.0339507	0.0740033	-0.119499	0.0462422	-2.5842	0.0112671	0.0494179	Replication only
TRIL_HUMAN	-0.232639	0.110595	-2.10352	0.0372616	0.0798025	-0.104857	0.0254332	-4.12284	7.95176e-05	0.000925741	Replication only
LIGO2_HUMAN	-0.166128	0.0843521	-1.96946	0.0509328	0.103478	-0.168715	0.0365998	-4.60973	1.24188e-05	0.000213623	Replication only
COBA1_HUMAN	-0.112078	0.0582333	-1.92464	0.0563625	0.112402	-0.0605028	0.0210517	-2.874	0.00499066	0.0253021	Replication only
OREX_HUMAN	-0.0841956	0.0459237	-1.83338	0.0689324	0.131558	-0.0948962	0.0262612	-3.61355	0.000483077	0.00387695	Replication only
FETUA_HUMAN	-0.047971	0.026242	-1.82802	0.0697378	0.132974	-0.0656805	0.024204	-2.71362	0.00788959	0.0369225	Replication only
ATS16_HUMAN	-0.0868731	0.0578101	-1.50273	0.135227	0.230776	-0.199866	0.0628681	-3.17914	0.00198861	0.0124162	Replication only
PLXA4_HUMAN	-0.059021	0.0418391	-1.41067	0.160626	0.263614	-0.0951922	0.0315292	-3.01918	0.00324673	0.0183884	Replication only
NPC1_HUMAN	-0.115564	0.0880093	-1.31309	0.191365	0.299916	-0.0769735	0.024414	-3.15284	0.00215804	0.0133445	Replication only
MER34_HUMAN	-0.0809651	0.0657494	-1.23142	0.220291	0.334932	-0.228766	0.0867881	-2.63592	0.00978572	0.0440474	Replication only
NRX3B_HUMAN	-0.0341862	0.0371883	-0.919273	0.35958	0.485806	-0.0683594	0.0204534	-3.34219	0.00118577	0.00804448	Replication only
NEUT_HUMAN	-0.061096	0.0679442	-0.899208	0.370131	0.494932	-0.12536	0.0420926	-2.97819	0.00367112	0.0199531	Replication only
SMS_HUMAN	-0.0506458	0.0639924	-0.791434	0.430069	0.549372	-0.102946	0.0373193	-2.75852	0.0069528	0.0331136	Replication only
INAR2_HUMAN	-0.0183321	0.0232911	-0.787086	0.432601	0.550919	-0.0783112	0.0301754	-2.5952	0.0109361	0.0483033	Replication only
ASTN1_HUMAN	-0.0579683	0.0822436	-0.704836	0.482117	0.598629	-0.0699792	0.0250411	-2.79458	0.00627532	0.0303468	Replication only
QPCTL_HUMAN	-0.0473258	0.0881436	-0.536917	0.592202	0.691676	-0.102245	0.0331038	-3.08863	0.00262984	0.0155482	Replication only
LRIG2_HUMAN	-0.0267516	0.0504984	-0.529752	0.597148	0.696443	-0.0556951	0.0187235	-2.97461	0.00371048	0.0201091	Replication only
ISK5_HUMAN	-0.0320069	0.0732109	-0.437188	0.662668	0.75222	-0.124819	0.0338794	-3.68422	0.000379496	0.00325173	Replication only
MAG_HUMAN	-0.00194308	0.0196906	-0.0986807	0.921537	0.947425	-0.0613072	0.0195145	-3.14163	0.00223428	0.0137259	Replication only
AT1B2_HUMAN	-0.00369404	0.0388674	-0.0950421	0.924421	0.949455	-0.0664011	0.0254019	-2.61403	0.0103898	0.0461061	Replication only
CATC_HUMAN	-0.352909	0.0282386	-12.4974	2.41884e-24	1.23066e-22	-0.081664	0.0335564	-2.43363	0.0167981	0.0682783	MARBLE only
VMO1_HUMAN	-0.400759	0.0322935	-12.4099	4.03749e-24	1.95865e-22	-0.102315	0.0504659	-2.0274	0.0453932	0.145731	MARBLE only
TREM2_HUMAN	-0.199529	0.0163606	-12.1957	1.41634e-23	6.42281e-22	-0.0173627	0.0394636	-0.439968	0.660949	0.839994	MARBLE only
MARCO_HUMAN	-0.340922	0.0292804	-11.6434	3.62283e-22	1.45331e-20	-0.11134	0.0450479	-2.47159	0.0152127	0.0629193	MARBLE only
CCL19_HUMAN	-0.878317	0.0791024	-11.1035	8.62504e-21	2.99864e-19	-0.0621265	0.121518	-0.511254	0.610347	0.805538	MARBLE only
MFAP4_HUMAN	-0.202122	0.0190594	-10.6049	1.60525e-19	5.23213e-18	-0.0375155	0.0302215	-1.24135	0.2175	0.440775	MARBLE only
MMP14_HUMAN	-0.172022	0.0174456	-9.86049	1.23442e-17	3.34416e-16	-0.0675431	0.0321603	-2.1002	0.0383327	0.127426	MARBLE only
AATM_HUMAN	-0.329931	0.0362473	-9.10222	9.79244e-16	2.15021e-14	-0.120157	0.0844756	-1.42238	0.158156	0.352164	MARBLE only
FBLN3_HUMAN	-0.0696958	0.00801069	-8.70034	9.6471e-15	1.93499e-13	-0.0291786	0.0136131	-2.14341	0.0346071	0.117814	MARBLE only
DPP6_HUMAN	-0.257643	0.0296106	-8.70104	9.60893e-15	1.93499e-13	-0.0372327	0.0437908	-0.85024	0.397307	0.648763	MARBLE only
ADA28_HUMAN	-0.205455	0.024356	-8.43551	4.29276e-14	7.71956e-13	-0.0547035	0.0329056	-1.66244	0.0996865	0.258965	MARBLE only
FCGBP_HUMAN	-0.175133	0.0212521	-8.24073	1.27616e-13	2.16428e-12	-0.0398562	0.0421915	-0.944652	0.347208	0.605485	MARBLE only
PCOC1_HUMAN	-0.0925805	0.0112884	-8.20136	1.58904e-13	2.67318e-12	-0.0311818	0.0130687	-2.38599	0.0189954	0.0758309	MARBLE only
HEXB_HUMAN	-0.0869592	0.0106723	-8.14812	2.13652e-13	3.56542e-12	-0.0298704	0.0215614	-1.38537	0.169151	0.368383	MARBLE only
PCSK9_HUMAN	-0.118731	0.0154331	-7.69326	2.60987e-12	4.00308e-11	-0.0451687	0.0192467	-2.34683	0.020989	0.0819571	MARBLE only
CO6A1_HUMAN	-0.07481	0.0102149	-7.32361	1.91913e-11	2.78007e-10	-0.035844	0.0164436	-2.17982	0.0317162	0.110772	MARBLE only
FUCO_HUMAN	-0.102704	0.0142488	-7.20788	3.55559e-11	5.01146e-10	-0.0396383	0.0269353	-1.47161	0.144396	0.332115	MARBLE only
MA2B1_HUMAN	-0.163177	0.0229657	-7.10525	6.1226e-11	8.5145e-10	-0.0484138	0.0235856	-2.05269	0.0428241	0.139252	MARBLE only
NRP1_HUMAN	-0.0709519	0.0101675	-6.97827	1.19386e-10	1.61714e-09	-0.011018	0.0155662	-0.707814	0.480776	0.717013	MARBLE only
SRCRL_HUMAN	-0.0988462	0.0142131	-6.95457	1.35159e-10	1.80732e-09	-0.0104847	0.01711	-0.612783	0.541469	0.756299	MARBLE only
SFRP3_HUMAN	-0.0901408	0.0130654	-6.89919	1.80476e-10	2.38275e-09	-0.0502022	0.0218966	-2.29269	0.0240488	0.0902927	MARBLE only
GNS_HUMAN	-0.099869	0.01453	-6.87332	2.06513e-10	2.67569e-09	-0.0378375	0.0227345	-1.66432	0.0993088	0.258602	MARBLE only
HMCN1_HUMAN	-0.130394	0.0192767	-6.7643	3.63446e-10	4.43362e-09	-0.0550656	0.0237992	-2.31376	0.0228141	0.0876389	MARBLE only
CLUS_HUMAN	-0.0477206	0.00723217	-6.59838	8.52311e-10	9.98832e-09	-0.00101849	0.0125791	-0.0809673	0.935637	0.982523	MARBLE only
HEXA_HUMAN	-0.10055	0.0156007	-6.44523	1.85506e-09	2.005e-08	-0.0548599	0.0224372	-2.44504	0.0163068	0.0665686	MARBLE only
GCP2_HUMAN	-0.283208	0.0450331	-6.28888	4.06589e-09	4.09732e-08	-0.125986	0.0953901	-1.32074	0.189728	0.399942	MARBLE only
GLT10_HUMAN	-0.0826328	0.0131986	-6.26072	4.6784e-09	4.66944e-08	-0.0319667	0.013262	-2.41039	0.0178399	0.0718931	MARBLE only
CHSTE_HUMAN	-0.245131	0.0395223	-6.20235	6.25097e-09	6.15072e-08	-0.0173196	0.0347862	-0.497887	0.619702	0.80939	MARBLE only
TRFM_HUMAN	-0.106952	0.0176886	-6.0464	1.34656e-08	1.27678e-07	-0.036994	0.0190376	-1.9432	0.0549208	0.169195	MARBLE only
NUCB1_HUMAN	-0.077667	0.0133961	-5.79774	4.47933e-08	3.94257e-07	-0.0278558	0.0166353	-1.6745	0.0972881	0.254659	MARBLE only
PRS35_HUMAN	-0.406593	0.0729798	-5.5713	1.30596e-07	1.07677e-06	-0.0123946	0.0573469	-0.216133	0.829343	0.935775	MARBLE only
PPT1_HUMAN	-0.109307	0.0197874	-5.52406	1.62768e-07	1.32115e-06	-0.0215164	0.0232053	-0.927216	0.35614	0.612287	MARBLE only
CPVL_HUMAN	-0.0882987	0.0160288	-5.50876	1.74758e-07	1.4021e-06	-0.0278805	0.0224382	-1.24255	0.217061	0.440681	MARBLE only
CH3L2_HUMAN	-0.195874	0.0360524	-5.43303	2.48017e-07	1.94233e-06	-0.00974209	0.0336336	-0.289654	0.772706	0.904389	MARBLE only
QSOX1_HUMAN	-0.0672071	0.0123865	-5.42585	2.56351e-07	1.99533e-06	-0.0179921	0.0216917	-0.82945	0.408908	0.660915	MARBLE only
FBLN2_HUMAN	-0.0729015	0.0135646	-5.37439	3.24631e-07	2.48963e-06	-0.00571527	0.0179594	-0.318233	0.750999	0.896693	MARBLE only
CATH_HUMAN	-0.0833297	0.0158423	-5.25993	5.46237e-07	4.08405e-06	-0.0435045	0.0309839	-1.4041	0.163516	0.36027	MARBLE only
SUMF2_HUMAN	-0.145277	0.0281855	-5.15432	8.77601e-07	6.33452e-06	-0.043978	0.0320705	-1.37129	0.173481	0.376075	MARBLE only
ANGL2_HUMAN	-0.0852325	0.0170172	-5.00861	1.67191e-06	1.16642e-05	-0.0470512	0.0183578	-2.56301	0.0119302	0.0519214	MARBLE only
PILRA_HUMAN	-0.0980353	0.0196106	-4.99911	1.74296e-06	1.20391e-05	-0.034564	0.0378	-0.914391	0.362802	0.618108	MARBLE only
DERM_HUMAN	-0.157811	0.0316626	-4.98415	1.86085e-06	1.2811e-05	-0.0782636	0.0358516	-2.18299	0.0314749	0.110338	MARBLE only
PNOC_HUMAN	-0.206095	0.0417982	-4.93072	2.3484e-06	1.6009e-05	-0.0730511	0.0323002	-2.26163	0.0259763	0.0962501	MARBLE only
SORL_HUMAN	-0.0643367	0.0130829	-4.91761	2.48585e-06	1.68908e-05	-0.0315762	0.0170388	-1.8532	0.0669259	0.197531	MARBLE only
MMP2_HUMAN	-0.0552316	0.011365	-4.8598	3.19063e-06	2.14008e-05	-0.0283289	0.0178161	-1.59007	0.115108	0.283777	MARBLE only
MINP1_HUMAN	-0.0468645	0.00966832	-4.84722	3.36792e-06	2.23741e-05	-0.014985	0.0124246	-1.20607	0.230755	0.455712	MARBLE only
SAMP_HUMAN	-0.293627	0.0614236	-4.78035	4.48258e-06	2.90393e-05	-0.0376285	0.0564346	-0.666763	0.506523	0.734283	MARBLE only
KIT_HUMAN	-0.0634008	0.0132651	-4.77954	4.49817e-06	2.90501e-05	-0.0270034	0.0138483	-1.94995	0.0540998	0.167541	MARBLE only
NEUR1_HUMAN	-0.107727	0.0227571	-4.7338	5.46167e-06	3.4948e-05	-0.0544514	0.0214374	-2.54002	0.0126894	0.0545153	MARBLE only
ATL3_HUMAN	-0.23084	0.0489924	-4.71174	5.99481e-06	3.82421e-05	-0.0516639	0.022029	-2.34527	0.0210717	0.0821101	MARBLE only
CCKN_HUMAN	-0.167787	0.0356924	-4.70093	6.27443e-06	3.99039e-05	-0.0811433	0.033137	-2.44872	0.0161512	0.0660761	MARBLE only
NPTXR_HUMAN	-0.0937411	0.0199724	-4.69352	6.47305e-06	4.10064e-05	-0.0569265	0.0263028	-2.16428	0.0329238	0.113518	MARBLE only
SFRP4_HUMAN	-0.0889719	0.0194888	-4.56528	1.10488e-05	6.77878e-05	-0.0463206	0.0248386	-1.86486	0.0652552	0.193508	MARBLE only
H6ST1_HUMAN	-0.135689	0.029846	-4.54628	1.19497e-05	7.19679e-05	-0.00935068	0.0202419	-0.461946	0.645165	0.826101	MARBLE only
ADA10_HUMAN	-0.0813978	0.0180734	-4.50372	1.42323e-05	8.33949e-05	-0.0324208	0.0127563	-2.54155	0.0126377	0.0544171	MARBLE only
ASPG_HUMAN	-0.131857	0.0292914	-4.50155	1.43598e-05	8.39062e-05	-0.0301464	0.0402551	-0.748883	0.455758	0.694468	MARBLE only
SODM_HUMAN	-0.250963	0.0559276	-4.48728	1.52225e-05	8.84519e-05	-0.0349594	0.109949	-0.317959	0.751206	0.896693	MARBLE only
IBPL1_HUMAN	-0.155264	0.0353739	-4.38921	2.26565e-05	0.000127734	-0.0541138	0.0328458	-1.64751	0.102723	0.264304	MARBLE only
PLOD1_HUMAN	-0.0647757	0.0149464	-4.33385	2.82855e-05	0.000158186	-0.0261074	0.0169424	-1.54094	0.12662	0.303438	MARBLE only
ECM2_HUMAN	-0.0480038	0.0112696	-4.25957	3.79814e-05	0.000207951	-0.0126035	0.0210487	-0.598777	0.550732	0.763735	MARBLE only
NFASC_HUMAN	-0.0606396	0.0142663	-4.25056	3.93541e-05	0.000214341	-0.0286009	0.019788	-1.44537	0.151611	0.342441	MARBLE only
HAVR2_HUMAN	-0.0750537	0.0176958	-4.24132	4.08118e-05	0.000220553	-0.00764129	0.0229383	-0.333125	0.739767	0.888662	MARBLE only
COCA1_HUMAN	-0.0756	0.017924	-4.21781	4.47579e-05	0.000241253	-0.0214727	0.0176593	-1.21594	0.22699	0.452063	MARBLE only
KLK7_HUMAN	-0.189021	0.0449278	-4.20723	4.66513e-05	0.000248887	-0.0276307	0.0336893	-0.820164	0.414155	0.667033	MARBLE only
CBLN1_HUMAN	-0.0825334	0.0196246	-4.20562	4.69461e-05	0.000249821	-0.0555298	0.022636	-2.45316	0.0159649	0.0656579	MARBLE only
MA2B2_HUMAN	-0.0980593	0.0235346	-4.1666	5.46587e-05	0.000287199	-0.0373713	0.0291746	-1.28095	0.203296	0.420874	MARBLE only
OLM2B_HUMAN	-0.246624	0.0594105	-4.15118	5.80296e-05	0.000304145	-0.0890079	0.0539217	-1.65069	0.10207	0.262984	MARBLE only
LFTY2_HUMAN	-0.138158	0.033389	-4.13783	6.1108e-05	0.000319477	-0.0521995	0.0328574	-1.58867	0.115424	0.283819	MARBLE only
VGF_HUMAN	-0.107121	0.0258934	-4.13701	6.13018e-05	0.000319689	-0.0562421	0.0304071	-1.84963	0.0674427	0.198745	MARBLE only
LIRB4_HUMAN	-0.155428	0.0376225	-4.13126	6.26795e-05	0.000325247	-0.0253332	0.0305452	-0.829367	0.408954	0.660915	MARBLE only
X7B2_HUMAN	-0.081489	0.0197705	-4.12175	6.50232e-05	0.00033491	-0.0232323	0.0194096	-1.19695	0.234273	0.459632	MARBLE only
B4GN1_HUMAN	-0.10726	0.0262729	-4.08254	7.56044e-05	0.000384661	-0.00997067	0.0229524	-0.434407	0.664968	0.841792	MARBLE only
ESAM_HUMAN	-0.0934261	0.0229154	-4.077	7.72249e-05	0.000390051	-0.0669006	0.0467529	-1.43094	0.155694	0.349987	MARBLE only
CREG1_HUMAN	-0.191852	0.0471522	-4.06879	7.96907e-05	0.000400566	-0.191439	0.100308	-1.90851	0.0593125	0.179845	MARBLE only
ITM2B_HUMAN	-0.0805951	0.0199115	-4.04767	8.63789e-05	0.000427996	-0.0378275	0.0147622	-2.56246	0.011948	0.0519214	MARBLE only
AMD_HUMAN	-0.0648805	0.0160405	-4.0448	8.73281e-05	0.000431674	-0.0420039	0.024602	-1.70734	0.0909912	0.243763	MARBLE only
NPTX1_HUMAN	-0.0699948	0.0173366	-4.03741	8.98188e-05	0.000441892	-0.0478247	0.0191509	-2.49725	0.0142181	0.0594573	MARBLE only
PLD3_HUMAN	-0.0884828	0.022121	-3.99995	0.000103522	0.000505733	-0.0196962	0.0265923	-0.740674	0.460699	0.697894	MARBLE only
PPGB_HUMAN	-0.102408	0.0257639	-3.97486	0.000113794	0.000549478	-0.0508621	0.02437	-2.08707	0.0395309	0.130567	MARBLE only
MA1C1_HUMAN	-0.0770137	0.0194066	-3.96844	0.000116576	0.000560317	-0.00530182	0.0144084	-0.367967	0.713708	0.871231	MARBLE only
CADM3_HUMAN	-0.0502273	0.0127121	-3.95114	0.000124393	0.000592428	-0.0223497	0.0136103	-1.64212	0.103838	0.266447	MARBLE only
XYLK_HUMAN	-0.0950683	0.0242119	-3.92652	0.000136387	0.000642218	-0.0250386	0.0159955	-1.56536	0.12079	0.29509	MARBLE only
BTD_HUMAN	-0.0398771	0.0102334	-3.89677	0.000152345	0.000715745	-0.0116114	0.0195111	-0.595116	0.553166	0.766393	MARBLE only
G3ST4_HUMAN	-0.395439	0.101715	-3.88771	0.00015755	0.000736882	-0.0694478	0.0286347	-2.4253	0.017165	0.0694703	MARBLE only
B2MG_HUMAN	-0.03752	0.0097108	-3.86374	0.000172147	0.000794466	-0.0273962	0.0135954	-2.0151	0.04669	0.148997	MARBLE only
TIMP2_HUMAN	-0.0347996	0.0090112	-3.86182	0.000173372	0.000798354	-0.0194317	0.0131446	-1.4783	0.142602	0.329592	MARBLE only
ABHEA_HUMAN	-0.0883437	0.0230153	-3.83848	0.000188918	0.000862324	-0.0316588	0.0186842	-1.69442	0.0934278	0.248526	MARBLE only
ANGT_HUMAN	-0.0395698	0.0103937	-3.80708	0.000211931	0.000954833	-0.0311852	0.0200573	-1.55481	0.123283	0.298474	MARBLE only
PLXB2_HUMAN	-0.0379877	0.00997991	-3.80642	0.000212442	0.000955075	-0.00565998	0.0135477	-0.41778	0.677041	0.851834	MARBLE only
CAH10_HUMAN	-0.0942571	0.0250377	-3.7646	0.000247327	0.0011024	-0.0765839	0.0525455	-1.45748	0.148248	0.337344	MARBLE only
ICAM5_HUMAN	-0.0932457	0.0248397	-3.7539	0.000257088	0.00114103	-0.0622358	0.0270305	-2.30243	0.0234708	0.0890664	MARBLE only
CSPG2_HUMAN	-0.041278	0.0109981	-3.7532	0.000257737	0.00114148	-0.0194921	0.0152786	-1.27578	0.205111	0.423238	MARBLE only
BDNF_HUMAN	-0.176814	0.0477926	-3.69961	0.000312507	0.00136094	-0.0426717	0.0355533	-1.20022	0.233008	0.457764	MARBLE only
SELM_HUMAN	-0.0671883	0.0183069	-3.67011	0.000347195	0.00149948	-0.0246412	0.0237974	-1.03546	0.303056	0.54747	MARBLE only
CAD15_HUMAN	-0.0662074	0.0180435	-3.66932	0.000348165	0.00150056	-0.0476378	0.0193763	-2.45856	0.015741	0.0649618	MARBLE only
GUAD_HUMAN	-0.0991545	0.0270706	-3.66281	0.00035632	0.00153138	-0.013679	0.0594393	-0.230134	0.818477	0.929089	MARBLE only
VWC2_HUMAN	-0.108553	0.0296867	-3.65664	0.000364208	0.00155684	-0.00726121	0.0188264	-0.385693	0.700577	0.864152	MARBLE only
SLIK5_HUMAN	-0.100421	0.0276688	-3.62938	0.000401083	0.00170399	-0.0344043	0.0277344	-1.24049	0.217817	0.440775	MARBLE only
SPRN_HUMAN	-0.211278	0.0583745	-3.61936	0.000415509	0.00175541	-0.0217777	0.0234065	-0.930413	0.354491	0.611436	MARBLE only
CLN5_HUMAN	-0.0786808	0.0220019	-3.57609	0.000483604	0.00201759	-0.0337514	0.0243186	-1.38789	0.168384	0.367295	MARBLE only
GRIA4_HUMAN	-0.073292	0.0205221	-3.57137	0.00049164	0.00203561	-0.0442732	0.0289422	-1.52971	0.129378	0.308089	MARBLE only
EXTL3_HUMAN	-0.204121	0.0573636	-3.55837	0.000514417	0.0021207	-0.0386005	0.0258055	-1.49582	0.13798	0.320087	MARBLE only
GALT2_HUMAN	-0.0326417	0.00921382	-3.54269	0.000543224	0.00222626	-0.0155443	0.0114775	-1.35433	0.178812	0.383662	MARBLE only
PTPRT_HUMAN	-0.118326	0.0333954	-3.54319	0.000542282	0.00222626	-0.0726544	0.0315252	-2.30465	0.0233411	0.0887527	MARBLE only
DSC1_HUMAN	-0.187713	0.0533251	-3.52015	0.000587285	0.00239273	-0.0887188	0.0393798	-2.2529	0.0265421	0.0974772	MARBLE only
NRX1A_HUMAN	-0.0541065	0.0154336	-3.50576	0.000617164	0.00249981	-0.0262544	0.0198168	-1.32486	0.188363	0.39782	MARBLE only
ANAG_HUMAN	-0.0764514	0.0219195	-3.48782	0.000656405	0.00264336	-0.046391	0.0230056	-2.01651	0.0465402	0.148771	MARBLE only
CADH6_HUMAN	-0.0422388	0.0122509	-3.44781	0.000752541	0.0029958	-0.00524609	0.0123898	-0.423419	0.672937	0.848368	MARBLE only
MXRA8_HUMAN	-0.0648871	0.0188313	-3.44571	0.000757951	0.00301159	-0.00756971	0.0135695	-0.557846	0.578248	0.784918	MARBLE only
NELL1_HUMAN	-0.149946	0.0436171	-3.43779	0.000778625	0.00307616	-0.00606495	0.0296419	-0.204608	0.838312	0.939986	MARBLE only
H6ST3_HUMAN	-0.073728	0.0215193	-3.42613	0.000810007	0.00318206	-0.0156916	0.0208552	-0.752408	0.453647	0.694468	MARBLE only
PTPR2_HUMAN	-0.0790427	0.0231354	-3.41653	0.000836766	0.00326261	-0.0248759	0.0274276	-0.906967	0.366695	0.622201	MARBLE only
EFNA1_HUMAN	-0.0434545	0.0127357	-3.41202	0.000849599	0.00330031	-0.0273514	0.0161646	-1.69205	0.0938791	0.249375	MARBLE only
PCDH9_HUMAN	-0.0644678	0.0188939	-3.4121	0.00084936	0.00330031	-0.0413913	0.0180462	-2.29363	0.0239924	0.0902927	MARBLE only
GLT17_HUMAN	-0.125845	0.0370502	-3.39661	0.000894913	0.00343792	-0.0439214	0.0234384	-1.87391	0.0639847	0.190373	MARBLE only
NBL1_HUMAN	-0.062345	0.0184121	-3.38609	0.000927139	0.00355517	-0.00133187	0.0344535	-0.038657	0.969244	0.986103	MARBLE only
T132A_HUMAN	-0.0661396	0.0196299	-3.36933	0.000980691	0.00373307	-0.0157378	0.0196751	-0.799886	0.425752	0.676468	MARBLE only
A2AP_HUMAN	-0.0846321	0.0253371	-3.34024	0.00108063	0.00409855	-0.0567282	0.0228125	-2.48672	0.0146192	0.0608651	MARBLE only
CADH4_HUMAN	-0.0740753	0.0222897	-3.3233	0.00114315	0.00432779	-0.0271203	0.0172881	-1.56873	0.120001	0.293543	MARBLE only
CYC_HUMAN	-0.146499	0.0445497	-3.28843	0.00128256	0.00480328	-0.00333518	0.0568579	-0.0586581	0.953346	0.986103	MARBLE only
SCG2_HUMAN	-0.0757009	0.0231378	-3.27173	0.00135482	0.00504672	-0.0531501	0.0234165	-2.26977	0.0254585	0.0947036	MARBLE only
CNTP1_HUMAN	-0.211497	0.0648202	-3.26282	0.00139492	0.00518681	-0.0587716	0.0657462	-0.893915	0.373603	0.63081	MARBLE only
APLP1_HUMAN	-0.0562552	0.0173028	-3.25123	0.00144875	0.00534882	-0.0332531	0.0171734	-1.93632	0.0557702	0.171002	MARBLE only
GFRA2_HUMAN	-0.0760653	0.0234785	-3.23978	0.00150378	0.00549365	-0.00881564	0.0283852	-0.310572	0.7568	0.898819	MARBLE only
HEP2_HUMAN	-0.0481036	0.014853	-3.23864	0.00150936	0.00550441	-0.00566746	0.0160637	-0.352811	0.725004	0.879886	MARBLE only
NDST1_HUMAN	-0.0863657	0.0269888	-3.20005	0.00171025	0.00617228	-0.0227501	0.021403	-1.06294	0.290476	0.53221	MARBLE only
KCC2A_HUMAN	-0.0927274	0.0291135	-3.18503	0.00179499	0.00644467	-0.0458826	0.0395819	-1.15918	0.249258	0.481048	MARBLE only
CHIT1_HUMAN	-0.171739	0.0542558	-3.16536	0.00191183	0.00682889	-0.00422876	0.0576884	-0.0733034	0.941717	0.982888	MARBLE only
VWC2L_HUMAN	-0.411577	0.130137	-3.16264	0.00192854	0.00687682	-0.105707	0.0513225	-2.05967	0.0421369	0.13773	MARBLE only
SLIK3_HUMAN	-0.15301	0.0484849	-3.15582	0.00197098	0.00699228	-0.051964	0.0322201	-1.61278	0.110075	0.276433	MARBLE only
GDF8_HUMAN	-0.0644144	0.0204305	-3.15285	0.00198973	0.00703487	-0.0546217	0.025477	-2.14397	0.0345616	0.117814	MARBLE only
PCDH7_HUMAN	-0.0822184	0.0260732	-3.15337	0.00198645	0.00703487	-0.0100746	0.0235057	-0.428603	0.669173	0.845884	MARBLE only
PDXL2_HUMAN	-0.055429	0.0176282	-3.14433	0.00204448	0.00721621	-0.0370066	0.0172057	-2.15083	0.0340005	0.116168	MARBLE only
GNPTG_HUMAN	-0.0284886	0.00915101	-3.11316	0.00225696	0.00789936	-0.00219175	0.0152088	-0.144111	0.885715	0.962246	MARBLE only
SAP3_HUMAN	-0.0359322	0.0115774	-3.10364	0.00232582	0.00807265	-0.0119624	0.0247017	-0.484276	0.629293	0.813824	MARBLE only
ALDOC_HUMAN	-0.0426667	0.0137539	-3.10216	0.00233674	0.00808365	-0.0161732	0.0209982	-0.770214	0.443064	0.690024	MARBLE only
DDR1_HUMAN	-0.060046	0.0194591	-3.08575	0.00246052	0.00844184	-0.0341712	0.0188605	-1.81179	0.0731457	0.209974	MARBLE only
SEM6D_HUMAN	-0.0487206	0.015825	-3.0787	0.00251553	0.00857417	-0.0272081	0.0130905	-2.07847	0.0403342	0.132758	MARBLE only
LRP11_HUMAN	-0.0812992	0.0266678	-3.04859	0.00276365	0.00932844	-0.0300156	0.022232	-1.35011	0.180156	0.385668	MARBLE only
FGFR1_HUMAN	-0.0401233	0.0132249	-3.03392	0.00289252	0.00973193	-0.0263787	0.0156467	-1.6859	0.095063	0.251457	MARBLE only
NLGNX_HUMAN	-0.0771393	0.0255727	-3.01647	0.0030531	0.0101737	-0.0443915	0.023709	-1.87235	0.0642024	0.190686	MARBLE only
LRRC4_HUMAN	-0.152782	0.0506775	-3.0148	0.00306885	0.0101989	-0.0257307	0.0279613	-0.920225	0.359762	0.615555	MARBLE only
OAF_HUMAN	-0.069063	0.0229138	-3.01403	0.00307617	0.0102017	-0.0142929	0.0202791	-0.70481	0.482635	0.717389	MARBLE only
GLU2B_HUMAN	-0.0371378	0.0123653	-3.00338	0.00317883	0.0104756	-0.0166211	0.0178034	-0.933592	0.352857	0.610062	MARBLE only
ASM_HUMAN	-0.117613	0.0391714	-3.00252	0.00318726	0.0104868	-0.00460571	0.0223497	-0.206075	0.837169	0.939822	MARBLE only
K319L_HUMAN	-0.0415581	0.0138724	-2.99575	0.00325436	0.0106238	-0.0372897	0.0255872	-1.45736	0.148281	0.337344	MARBLE only
MA2A2_HUMAN	-0.0571488	0.0190821	-2.99488	0.00326301	0.0106354	-0.00384366	0.0207039	-0.185649	0.853112	0.947038	MARBLE only
CBLN3_HUMAN	-0.0853807	0.0288037	-2.96423	0.00358405	0.0115021	-0.0515001	0.0221829	-2.32161	0.0223687	0.086607	MARBLE only
LG3BP_HUMAN	-0.0570836	0.0193075	-2.95656	0.00366879	0.0117559	-0.0299062	0.0604049	-0.495095	0.621664	0.80949	MARBLE only
FETUB_HUMAN	-0.0821446	0.0278126	-2.9535	0.00370308	0.0118295	-0.0369515	0.0251209	-1.47095	0.144576	0.332115	MARBLE only
CRAC1_HUMAN	-0.0404879	0.0138094	-2.93192	0.00395368	0.012496	-0.00560307	0.0187244	-0.299239	0.765404	0.89997	MARBLE only
CADH1_HUMAN	-0.0998469	0.0341098	-2.92722	0.00401021	0.0125983	-0.00165342	0.0316884	-0.0521774	0.958496	0.986103	MARBLE only
SHPS1_HUMAN	-0.044119	0.0150682	-2.92796	0.00400126	0.0125983	-0.0288198	0.0261671	-1.10137	0.273488	0.511197	MARBLE only
STMN3_HUMAN	-0.2281	0.0781343	-2.91933	0.00410685	0.0128632	-0.012524	0.0397143	-0.315352	0.753179	0.897241	MARBLE only
T132D_HUMAN	-0.100802	0.034656	-2.90865	0.00424116	0.0132243	-0.0152556	0.0301233	-0.50644	0.613709	0.80737	MARBLE only
CADH2_HUMAN	-0.0379145	0.0130522	-2.90484	0.00429008	0.0133569	-0.030849	0.0141142	-2.18567	0.0312717	0.109829	MARBLE only
GDN_HUMAN	-0.173349	0.0598045	-2.8986	0.0043712	0.0135689	-0.0951739	0.0374234	-2.54316	0.0125832	0.0543063	MARBLE only
WSCD1_HUMAN	-0.0807215	0.0278786	-2.89546	0.00441251	0.0136768	-0.0285846	0.024913	-1.14738	0.254078	0.485011	MARBLE only
SNED1_HUMAN	-0.0491723	0.0170359	-2.8864	0.00453399	0.0139703	-0.00129127	0.0174754	-0.0738905	0.941251	0.982888	MARBLE only
PTPRG_HUMAN	-0.0347741	0.0120714	-2.8807	0.0046118	0.0141682	-0.00247104	0.0185643	-0.133108	0.894387	0.96605	MARBLE only
NXPH4_HUMAN	-0.113893	0.0396337	-2.87365	0.00470997	0.0144485	-0.0104782	0.0253939	-0.412626	0.680801	0.854155	MARBLE only
RGMB_HUMAN	-0.0544159	0.0190269	-2.85994	0.00490603	0.0149839	-0.0429402	0.0254179	-1.68937	0.0943943	0.25039	MARBLE only
DCBD1_HUMAN	-0.196179	0.0686704	-2.85682	0.00495182	0.0150795	-0.109451	0.0460408	-2.37725	0.0194248	0.0766788	MARBLE only
FBLN7_HUMAN	-0.0541603	0.0189712	-2.85487	0.00498045	0.0151446	-0.0273567	0.0167719	-1.63111	0.106145	0.27016	MARBLE only
CNTN3_HUMAN	-0.0583613	0.0204895	-2.84835	0.00507779	0.0153511	-0.000885346	0.0181882	-0.0486769	0.961278	0.986103	MARBLE only
NEO1_HUMAN	-0.0427473	0.0150125	-2.84745	0.00509128	0.0153696	-0.0442006	0.0191558	-2.30743	0.0231792	0.088494	MARBLE only
KCC2B_HUMAN	-0.0495969	0.0174815	-2.8371	0.00524957	0.0158017	-0.025064	0.021081	-1.18894	0.237396	0.463969	MARBLE only
NRX2A_HUMAN	-0.0528786	0.0186497	-2.83537	0.00527651	0.015855	-0.0228962	0.0164866	-1.38877	0.168116	0.367295	MARBLE only
GPC1_HUMAN	-0.0471478	0.0167151	-2.82068	0.00550994	0.0164903	-0.0244323	0.0198467	-1.23105	0.221312	0.446411	MARBLE only
R4RL2_HUMAN	-0.0785531	0.0279022	-2.8153	0.00559781	0.0167293	-0.0483517	0.0283464	-1.70574	0.0912898	0.244216	MARBLE only
CBG_HUMAN	-0.0661462	0.0235122	-2.81327	0.00563126	0.0167812	-0.0161707	0.0239784	-0.674388	0.501685	0.730076	MARBLE only
KLK10_HUMAN	-0.0899449	0.031967	-2.81368	0.00562444	0.0167812	-0.0232558	0.0352515	-0.659712	0.511018	0.737154	MARBLE only
TTHY_HUMAN	-0.089068	0.0317462	-2.80562	0.00575902	0.0170402	-0.00158326	0.037642	-0.042061	0.966537	0.986103	MARBLE only
B4GT3_HUMAN	-0.114324	0.0409484	-2.79191	0.00599472	0.0176624	-0.00336169	0.0269663	-0.124663	0.901051	0.970403	MARBLE only
IDUA_HUMAN	-0.183527	0.0668577	-2.74503	0.00686839	0.0200545	-0.0521524	0.028547	-1.8269	0.0708223	0.206661	MARBLE only
CD9_HUMAN	-0.148748	0.0542229	-2.74326	0.00690358	0.0201129	-0.0675573	0.0416155	-1.62337	0.10779	0.272509	MARBLE only
CBLN4_HUMAN	-0.0712747	0.0261608	-2.72448	0.00728672	0.0210528	-0.0156176	0.040169	-0.388797	0.698287	0.863677	MARBLE only
EFNB2_HUMAN	-0.0408932	0.0150462	-2.71784	0.00742678	0.0213686	-0.00944755	0.0169467	-0.557488	0.578492	0.784918	MARBLE only
PTPRD_HUMAN	-0.0464053	0.0170812	-2.71674	0.0074501	0.0214062	-0.0294721	0.0165257	-1.78341	0.0776801	0.218198	MARBLE only
KCC2G_HUMAN	-0.0858384	0.0317485	-2.7037	0.00773299	0.022158	-0.0543943	0.0275431	-1.97488	0.0511546	0.160262	MARBLE only
SULF2_HUMAN	-0.0482873	0.0178693	-2.70225	0.00776506	0.0222194	-0.0128743	0.016791	-0.76674	0.445117	0.692079	MARBLE only
ASPH_HUMAN	-0.0357905	0.0132717	-2.69675	0.00788779	0.0225396	-0.0153048	0.0156021	-0.980946	0.329085	0.58387	MARBLE only
CNTN1_HUMAN	-0.0334336	0.0124635	-2.68252	0.00821328	0.023349	-0.0256549	0.0135567	-1.89242	0.0614487	0.184542	MARBLE only
DIAC_HUMAN	-0.0200403	0.0075369	-2.65896	0.00877899	0.0247184	-0.0237546	0.0291833	-0.813979	0.417672	0.669091	MARBLE only
GALT6_HUMAN	-0.0478492	0.0180696	-2.64805	0.00905282	0.025438	-0.0234089	0.0286279	-0.817696	0.415555	0.668148	MARBLE only
ATF6B_HUMAN	-0.0857461	0.0325227	-2.6365	0.00935091	0.0260775	-0.000345395	0.0237469	-0.0145449	0.988425	0.996883	MARBLE only
LRFN2_HUMAN	-0.129327	0.0490734	-2.63538	0.00938025	0.0261244	-0.0287962	0.0418223	-0.688539	0.492774	0.725505	MARBLE only
TRFL_HUMAN	-0.136213	0.0519122	-2.62392	0.00968579	0.0267965	-0.105218	0.0843204	-1.24783	0.215128	0.438155	MARBLE only
AGRL1_HUMAN	-0.0451325	0.0172461	-2.61697	0.00987526	0.0272124	-0.0472834	0.0270322	-1.74915	0.0834606	0.228126	MARBLE only
ACE_HUMAN	-0.0578403	0.0221275	-2.61395	0.00995869	0.0274061	-0.0248047	0.0186481	-1.33015	0.18662	0.395051	MARBLE only
ROR1_HUMAN	-0.140731	0.0539076	-2.6106	0.0100518	0.0275897	-0.00423057	0.0246545	-0.171594	0.864118	0.953955	MARBLE only
GRID2_HUMAN	-0.280498	0.107819	-2.60157	0.0103072	0.028069	-0.135569	0.0851735	-1.59169	0.114743	0.283624	MARBLE only
NETO1_HUMAN	-0.164584	0.0639864	-2.57217	0.0111794	0.0300907	-0.00921349	0.0772055	-0.119337	0.905258	0.970632	MARBLE only
B4GA1_HUMAN	-0.0416676	0.0162043	-2.57139	0.0112034	0.0301164	-0.0187725	0.0184262	-1.01879	0.310863	0.556779	MARBLE only
PTPRS_HUMAN	-0.0398802	0.0155961	-2.55706	0.0116532	0.0311649	-0.0249682	0.0165411	-1.50946	0.134465	0.316121	MARBLE only
LRFN5_HUMAN	-0.111925	0.0437698	-2.55714	0.0116507	0.0311649	-0.0756585	0.0598956	-1.26317	0.209586	0.430588	MARBLE only
SORC1_HUMAN	-0.0521669	0.020437	-2.55258	0.0117971	0.0314689	-0.0172033	0.0228137	-0.754078	0.452648	0.694468	MARBLE only
FA10_HUMAN	-0.0361373	0.0141903	-2.54661	0.011991	0.031864	-0.0172862	0.0162678	-1.0626	0.290627	0.53221	MARBLE only
FKRP_HUMAN	-0.105402	0.0414542	-2.54261	0.0121229	0.0321734	-0.0297478	0.028794	-1.03313	0.304141	0.54786	MARBLE only
GDF11_HUMAN	-0.0532075	0.020943	-2.54059	0.0121899	0.0323102	-0.0426128	0.0214368	-1.98784	0.0496779	0.156415	MARBLE only
PCDC2_HUMAN	-0.0487978	0.0193357	-2.52371	0.0127626	0.033431	-0.0292054	0.0229564	-1.27221	0.206371	0.424907	MARBLE only
METRN_HUMAN	-0.0628329	0.0249238	-2.521	0.0128568	0.0336082	-0.0106877	0.0234337	-0.45608	0.649363	0.829179	MARBLE only
CNTN6_HUMAN	-0.045425	0.0180291	-2.51954	0.012908	0.0336996	-0.00814801	0.0171488	-0.475135	0.63577	0.818473	MARBLE only
LRRT2_HUMAN	-0.136196	0.0541922	-2.5132	0.0131313	0.0342118	-0.0426766	0.0304302	-1.40244	0.164009	0.360935	MARBLE only
CELR2_HUMAN	-0.0490796	0.0195872	-2.5057	0.0134003	0.0348541	-0.023308	0.0194801	-1.1965	0.234446	0.459632	MARBLE only
TRHDE_HUMAN	-0.083829	0.0335146	-2.50127	0.0135614	0.0351418	-0.0256153	0.0223943	-1.14383	0.255536	0.48684	MARBLE only
PLXB3_HUMAN	-0.0475396	0.0190165	-2.49991	0.0136112	0.0352271	-0.0245873	0.0168079	-1.46285	0.146776	0.335132	MARBLE only
SEPP1_HUMAN	-0.0284372	0.0113807	-2.49871	0.0136553	0.0352973	-0.00936286	0.013757	-0.68059	0.497769	0.727846	MARBLE only
DCC_HUMAN	-0.0515367	0.0206437	-2.49649	0.0137374	0.0354276	-0.0407819	0.0258991	-1.57464	0.118629	0.29132	MARBLE only
SLIK2_HUMAN	-0.230575	0.0925929	-2.4902	0.0139717	0.0358487	-0.047921	0.0300766	-1.5933	0.114381	0.283624	MARBLE only
IPSP_HUMAN	-0.0449488	0.0180925	-2.48438	0.0141919	0.0363242	-0.0340991	0.0187699	-1.81669	0.0723854	0.209064	MARBLE only
TFF3_HUMAN	-0.173373	0.0703539	-2.46429	0.0149756	0.0381431	-0.00214937	0.0321267	-0.0669027	0.946798	0.985406	MARBLE only
NOTC1_HUMAN	-0.0552815	0.0224747	-2.45972	0.0151594	0.0384234	-0.0107776	0.0179617	-0.60003	0.5499	0.763653	MARBLE only
G37L1_HUMAN	-0.063771	0.0259638	-2.45615	0.0153039	0.0386489	-0.0274532	0.0183981	-1.49218	0.138932	0.321505	MARBLE only
DRAXI_HUMAN	-0.162594	0.0663836	-2.44931	0.0155851	0.0392639	-0.10441	0.0575191	-1.81523	0.0726109	0.209395	MARBLE only
FGFR2_HUMAN	-0.0542597	0.0222163	-2.44234	0.0158758	0.0398998	-0.031129	0.0178155	-1.7473	0.0837839	0.228594	MARBLE only
NRX3A_HUMAN	-0.043592	0.0178927	-2.4363	0.016132	0.040301	-0.017363	0.0217688	-0.797609	0.427066	0.677638	MARBLE only
SEM4C_HUMAN	-0.110052	0.0453736	-2.42545	0.016601	0.0413241	-0.0333081	0.0187144	-1.77981	0.0782718	0.218697	MARBLE only
WIF1_HUMAN	-0.182867	0.0754633	-2.42325	0.0166975	0.041515	-0.0464928	0.0537994	-0.864188	0.389639	0.64259	MARBLE only
PROZ_HUMAN	-0.0926981	0.0382988	-2.42039	0.0168238	0.041779	-0.0785816	0.0412952	-1.90292	0.0600474	0.181199	MARBLE only
SPIT2_HUMAN	-0.0448987	0.0186402	-2.4087	0.0173489	0.0428282	-0.0196925	0.0208615	-0.943964	0.347558	0.605485	MARBLE only
ACES_HUMAN	-0.0805976	0.03349	-2.40662	0.0174442	0.0430125	-0.0235077	0.0172359	-1.36388	0.175793	0.379778	MARBLE only
CHRD_HUMAN	-0.0292525	0.0121616	-2.40532	0.0175038	0.0431084	-0.000910507	0.0149137	-0.0610518	0.951445	0.985406	MARBLE only
FRS1L_HUMAN	-0.0586147	0.02441	-2.40126	0.0176907	0.0434152	-0.0132815	0.0239758	-0.553953	0.580899	0.786442	MARBLE only
NHLC3_HUMAN	-0.0575797	0.0240015	-2.39901	0.0177955	0.0436209	-0.0315169	0.0292643	-1.07697	0.284191	0.525475	MARBLE only
XXLT1_HUMAN	-0.0607358	0.0253555	-2.39537	0.0179656	0.0438831	-0.00933102	0.01802	-0.517816	0.605778	0.802879	MARBLE only
SIA8C_HUMAN	-0.0622322	0.0260626	-2.3878	0.0183243	0.0446547	-0.0075473	0.0275896	-0.273555	0.785014	0.908862	MARBLE only
KAIN_HUMAN	-0.0603936	0.0255092	-2.36752	0.0193163	0.0468534	-0.0167592	0.021703	-0.772205	0.44189	0.68899	MARBLE only
PTPRN_HUMAN	-0.0552532	0.0234284	-2.35839	0.0197785	0.0478077	-0.0226991	0.02591	-0.876075	0.383176	0.638401	MARBLE only
BLMH_HUMAN	-0.0734284	0.0311992	-2.35353	0.0200282	0.0482434	-0.0281013	0.0371923	-0.755566	0.451759	0.694468	MARBLE only
SEM6A_HUMAN	-0.0402337	0.0171007	-2.35276	0.0200684	0.0482846	-0.0307696	0.0170391	-1.80582	0.074081	0.211372	MARBLE only
SLIK4_HUMAN	-0.096353	0.0409835	-2.35102	0.0201586	0.0483342	-0.0318646	0.0296163	-1.07591	0.284663	0.525733	MARBLE only
NEGR1_HUMAN	-0.0432646	0.018401	-2.35121	0.0201486	0.0483342	-0.0314261	0.0199847	-1.57251	0.119122	0.292008	MARBLE only
GLT13_HUMAN	-0.0349446	0.0149172	-2.34256	0.0206025	0.0490042	-0.0437213	0.0193537	-2.25907	0.0261413	0.0966716	MARBLE only

## Sheet: Sheet 3 Up-reg Pathways
X	beta_Intercept	Std.Err	t	p.value	Adjusted.p.value..FDR.	Repl_beta	Repl_SE	Repl_t	Repl_p	Repl_Adj.P	flag
negative regulation of smooth muscle cell migration	77.5736	4.18259	18.5468	<0.001	<0.001	60.8702	10.4103	5.84709	<0.001	<0.001	Both
negative regulation of endothelial cell apoptotic process	93.981	5.41694	17.3495	<0.001	<0.001	27.2475	6.12515	4.44845	<0.001	<0.001	Both
extrinsic apoptotic signaling pathway via death domain receptors	67.5831	4.64074	14.563	<0.001	<0.001	29.9752	6.51052	4.60411	<0.001	<0.001	Both
regulation of extrinsic apoptotic signaling pathway via death domain receptors	79.9592	5.55563	14.3925	<0.001	<0.001	36.7871	9.45614	3.89029	<0.001	0.003	Both
smooth muscle cell migration	40.8778	3.06833	13.3225	<0.001	<0.001	32.2977	5.7312	5.63542	<0.001	<0.001	Both
muscle cell migration	35.0089	2.88279	12.1441	<0.001	<0.001	32.3814	5.35865	6.04283	<0.001	<0.001	Both
angiogenesis involved in wound healing	67.27	5.85998	11.4795	<0.001	<0.001	41.0771	8.31457	4.94038	<0.001	<0.001	Both
actin filament organization	36.9487	3.2452	11.3857	<0.001	<0.001	32.1084	5.56945	5.76509	<0.001	<0.001	Both
actin filament based process	26.4357	2.36752	11.166	<0.001	<0.001	23.0525	4.60866	5.00199	<0.001	<0.001	Both
negative regulation of extrinsic apoptotic signaling pathway via death domain receptors	67.9978	6.39512	10.6328	<0.001	<0.001	30.8207	10.3399	2.98076	0.004	0.024	Both
positive regulation of cytoskeleton organization	38.021	3.71183	10.2432	<0.001	<0.001	28.8738	6.05577	4.76799	<0.001	<0.001	Both
plasminogen activation	42.4116	4.23288	10.0196	<0.001	<0.001	14.9107	5.27615	2.82605	0.006	0.032	Both
negative regulation of epithelial cell apoptotic process	54.0513	5.47953	9.86422	<0.001	<0.001	22.3425	5.90567	3.78322	<0.001	0.004	Both
regulation of actin filament organization	30.1391	3.06462	9.83453	<0.001	<0.001	31.9669	5.3722	5.95044	<0.001	<0.001	Both
ruffle organization	48.4874	5.08355	9.5381	<0.001	<0.001	40.5027	14.7048	2.7544	0.007	0.036	Both
endothelial cell development	40.3218	4.2799	9.4212	<0.001	<0.001	48.8912	7.53757	6.48633	<0.001	<0.001	Both
positive regulation of organelle organization	25.291	2.71778	9.30574	<0.001	<0.001	20.3359	4.52876	4.49039	<0.001	<0.001	Both
negative regulation of peptidase activity	21.522	2.32134	9.27138	<0.001	<0.001	9.03217	3.16844	2.85067	0.005	0.03	Both
actin filament bundle organization	31.3129	3.39349	9.22734	<0.001	<0.001	19.85	5.56929	3.56419	<0.001	0.007	Both
odontogenesis of dentin containing tooth	38.9322	4.25721	9.145	<0.001	<0.001	26.792	7.56103	3.54343	<0.001	0.007	Both
response to wounding	15.7992	1.74331	9.06276	<0.001	<0.001	8.29969	2.82911	2.93368	0.004	0.026	Both
positive regulation of inflammatory response	41.5292	4.63091	8.96783	<0.001	<0.001	23.0737	7.31403	3.15472	0.002	0.017	Both
regulation of cytoskeleton organization	21.4117	2.4004	8.92004	<0.001	<0.001	25.2327	3.80945	6.62371	<0.001	<0.001	Both
regulation of actin filament based process	22.7081	2.55555	8.88577	<0.001	<0.001	24.3574	4.58394	5.31364	<0.001	<0.001	Both
insulin receptor signaling pathway	43.3572	4.91992	8.81259	<0.001	<0.001	30.9582	9.14688	3.38457	0.001	0.01	Both
protein polymerization	32.213	3.68932	8.73144	<0.001	<0.001	39.8622	5.52106	7.22004	<0.001	<0.001	Both
actin polymerization or depolymerization	34.6894	4.01556	8.63876	<0.001	<0.001	58.5587	8.37274	6.99398	<0.001	<0.001	Both
defense response to gram negative bacterium	46.0399	5.34178	8.61884	<0.001	<0.001	34.3163	7.869	4.36094	<0.001	<0.001	Both
regulation of body fluid levels	26.6022	3.09944	8.58289	<0.001	<0.001	13.3633	4.14193	3.22634	0.002	0.014	Both
wound healing	21.6865	2.57496	8.42208	<0.001	<0.001	13.9448	3.67484	3.79467	<0.001	0.004	Both
homotypic cell cell adhesion	41.4874	4.94719	8.38606	<0.001	<0.001	33.1017	7.38555	4.48195	<0.001	<0.001	Both
hemostasis	30.9292	3.72737	8.29788	<0.001	<0.001	16.6935	4.58051	3.64446	<0.001	0.006	Both
platelet activation	40.4425	4.89972	8.25406	<0.001	<0.001	31.5263	6.52053	4.83493	<0.001	<0.001	Both
regulation of cellular localization	14.2291	1.73669	8.19323	<0.001	<0.001	14.9381	2.70439	5.52365	<0.001	<0.001	Both
homeostasis of number of cells	32.2034	3.9401	8.17325	<0.001	<0.001	18.2537	6.51151	2.8033	0.006	0.033	Both
regulation of supramolecular fiber organization	24.4476	2.99761	8.15568	<0.001	<0.001	29.0212	4.55253	6.37474	<0.001	<0.001	Both
negative regulation of cytoskeleton organization	32.7633	4.02749	8.13492	<0.001	<0.001	25.7459	5.70733	4.51101	<0.001	<0.001	Both
regulation of apoptotic signaling pathway	21.7523	2.70289	8.04778	<0.001	<0.001	14.6394	4.25719	3.43873	<0.001	0.009	Both
platelet aggregation	50.0769	6.3873	7.84008	<0.001	<0.001	42.7839	8.80742	4.85772	<0.001	<0.001	Both
actin filament depolymerization	49.4665	6.37375	7.76097	<0.001	<0.001	63.5675	10.7594	5.90807	<0.001	<0.001	Both
negative regulation of cell matrix adhesion	51.9205	6.81967	7.61335	<0.001	<0.001	28.8257	7.65333	3.76643	<0.001	0.004	Both
regulation of lamellipodium organization	36.0322	4.81058	7.4902	<0.001	<0.001	48.7024	11.3897	4.27601	<0.001	0.001	Both
regulation of organelle organization	14.8787	2.03686	7.30473	<0.001	<0.001	17.6949	3.39044	5.21906	<0.001	<0.001	Both
regulation of inflammatory response	20.0539	2.7728	7.23236	<0.001	<0.001	14.2465	4.73913	3.00615	0.003	0.023	Both
regulation of membrane protein ectodomain proteolysis	33.0722	4.58428	7.21425	<0.001	<0.001	14.1507	5.19217	2.7254	0.008	0.038	Both
regulation of protein containing complex disassembly	40.6397	5.64175	7.20338	<0.001	<0.001	41.7932	9.14437	4.57038	<0.001	<0.001	Both
regulation of protein depolymerization	40.6397	5.64175	7.20338	<0.001	<0.001	40.1736	8.93784	4.49477	<0.001	<0.001	Both
negative regulation of actin filament polymerization	43.5031	6.05078	7.18967	<0.001	<0.001	55.7761	8.67088	6.43258	<0.001	<0.001	Both
negative regulation of hydrolase activity	16.9876	2.37797	7.14375	<0.001	<0.001	10.581	3.4369	3.07863	0.003	0.02	Both
negative regulation of organelle organization	25.3288	3.58163	7.07187	<0.001	<0.001	24.0122	5.47208	4.38813	<0.001	<0.001	Both
cell substrate adhesion	13.7275	1.94792	7.0473	<0.001	<0.001	9.70521	3.26018	2.97689	0.004	0.024	Both
regulation of protein polymerization	28.4826	4.0433	7.0444	<0.001	<0.001	51.2165	6.74602	7.5921	<0.001	<0.001	Both
regulation of actin filament length	32.0831	4.57114	7.01861	<0.001	<0.001	55.4752	7.69733	7.20707	<0.001	<0.001	Both
protein containing complex assembly	17.2302	2.46458	6.99114	<0.001	<0.001	15.6068	4.36146	3.57835	<0.001	0.007	Both
cytosolic transport	31.822	4.55241	6.99015	<0.001	<0.001	27.2449	6.06705	4.49064	<0.001	<0.001	Both
negative regulation of myeloid leukocyte differentiation	36.0148	5.22789	6.88898	<0.001	<0.001	29.3213	11.0945	2.64286	0.01	0.045	Both
unsaturated fatty acid metabolic process	42.0011	6.12896	6.8529	<0.001	<0.001	41.4958	9.53229	4.35318	<0.001	<0.001	Both
regulation of catabolic process	16.4306	2.39901	6.84893	<0.001	<0.001	12.525	4.52733	2.76653	0.007	0.036	Both
negative regulation of protein polymerization	39.159	5.77605	6.77954	<0.001	<0.001	48.1528	7.26908	6.62433	<0.001	<0.001	Both
nadp metabolic process	53.2614	7.88574	6.75413	<0.001	<0.001	22.9973	7.55079	3.04569	0.003	0.021	Both
negative regulation of protein maturation	40.1534	5.95235	6.7458	<0.001	<0.001	36.5386	5.64622	6.47134	<0.001	<0.001	Both
negative regulation of transmembrane transport	36.819	5.48072	6.71792	<0.001	<0.001	42.5026	8.67849	4.89746	<0.001	<0.001	Both
negative regulation of catalytic activity	12.5733	1.89794	6.62469	<0.001	<0.001	9.763	3.29982	2.95865	0.004	0.025	Both
establishment of endothelial barrier	43.8923	6.72275	6.52892	<0.001	<0.001	50.4067	8.90108	5.66299	<0.001	<0.001	Both
negative regulation of extrinsic apoptotic signaling pathway	28.6913	4.46951	6.41934	<0.001	<0.001	17.6022	6.67239	2.63806	0.01	0.045	Both
negative regulation of proteolysis	13.3987	2.11036	6.349	<0.001	<0.001	9.2906	3.16473	2.93567	0.004	0.026	Both
regulation of nucleocytoplasmic transport	36.6852	5.7789	6.34813	<0.001	<0.001	30.2229	10.5596	2.86212	0.005	0.03	Both
regulation of protein containing complex assembly	22.1871	3.50297	6.33378	<0.001	<0.001	31.7484	5.88763	5.39238	<0.001	<0.001	Both
tissue regeneration	23.439	3.70978	6.31817	<0.001	<0.001	23.1099	6.47538	3.56888	<0.001	0.007	Both
apoptotic signaling pathway	14.2531	2.28252	6.24445	<0.001	<0.001	11.2243	3.16185	3.54991	<0.001	0.007	Both
negative regulation of supramolecular fiber organization	23.9636	3.84294	6.23575	<0.001	<0.001	25.6657	5.46169	4.69923	<0.001	<0.001	Both
prostanoid metabolic process	42.622	7.05132	6.04454	<0.001	<0.001	50.0674	11.0963	4.5121	<0.001	<0.001	Both
protein depolymerization	30.6534	5.09532	6.01599	<0.001	<0.001	43.799	9.029	4.85092	<0.001	<0.001	Both
protein containing complex disassembly	26.8199	4.46185	6.01094	<0.001	<0.001	30.3749	8.28893	3.66452	<0.001	0.005	Both
positive regulation of substrate adhesion dependent cell spreading	28.7361	4.79905	5.98787	<0.001	<0.001	29.1776	8.67795	3.36226	0.001	0.01	Both
regulation of establishment of protein localization	12.0794	2.03409	5.93849	<0.001	<0.001	16.0345	3.23011	4.96408	<0.001	<0.001	Both
regulation of amide metabolic process	19.9581	3.43893	5.80358	<0.001	<0.001	17.6609	5.33473	3.31055	0.001	0.012	Both
muscle cell development	22.1619	3.82233	5.79801	<0.001	<0.001	17.7319	4.36853	4.05902	<0.001	0.002	Both
cellular component disassembly	15.9367	2.76575	5.76215	<0.001	<0.001	15.6923	4.46454	3.51488	<0.001	0.007	Both
pyridine containing compound metabolic process	30.2059	5.38526	5.609	<0.001	<0.001	17.3417	6.57316	2.63825	0.01	0.045	Both
negative regulation of protein containing complex assembly	29.6933	5.30127	5.60118	<0.001	<0.001	33.2463	6.9793	4.76356	<0.001	<0.001	Both
polysaccharide biosynthetic process	24.5785	4.49565	5.46716	<0.001	<0.001	23.7041	7.73331	3.0652	0.003	0.02	Both
negative regulation of actin filament depolymerization	38.2542	7.02342	5.44667	<0.001	<0.001	52.503	10.1411	5.17726	<0.001	<0.001	Both
regulation of protein catabolic process	14.2947	2.65565	5.38274	<0.001	<0.001	20.3049	5.09254	3.98718	<0.001	0.003	Both
lamellipodium organization	22.4959	4.19438	5.36334	<0.001	<0.001	43.1521	9.86847	4.37272	<0.001	<0.001	Both
positive regulation of protein localization to nucleus	33.9524	6.34526	5.35083	<0.001	<0.001	24.3665	9.04551	2.69376	0.008	0.041	Both
negative regulation of protein containing complex disassembly	32.577	6.13575	5.30937	<0.001	<0.001	33.2905	8.6082	3.86731	<0.001	0.003	Both
mrna metabolic process	41.4057	7.89469	5.24475	<0.001	<0.001	20.9468	7.94545	2.63632	0.01	0.045	Both
pallium development	21.4968	4.09877	5.2447	<0.001	<0.001	20.6564	6.70844	3.07916	0.003	0.02	Both
positive regulation of protein containing complex assembly	22.4352	4.27782	5.24454	<0.001	<0.001	23.016	7.78594	2.9561	0.004	0.025	Both
regulation of defense response	10.5137	2.03784	5.15927	<0.001	<0.001	11.0657	3.51396	3.14907	0.002	0.017	Both
insulin like growth factor receptor signaling pathway	28.01	5.51849	5.07567	<0.001	<0.001	49.7024	7.57362	6.56256	<0.001	<0.001	Both
regulation of substrate adhesion dependent cell spreading	18.2613	3.59794	5.0755	<0.001	<0.001	35.084	7.86166	4.46267	<0.001	<0.001	Both
defense response to bacterium	13.879	2.75365	5.04021	<0.001	<0.001	18.8378	4.91948	3.82923	<0.001	0.004	Both
apoptotic process	5.75379	1.15444	4.98406	<0.001	<0.001	7.61776	2.2514	3.38357	0.001	0.01	Both
signal transduction by p53 class mediator	33.0418	6.71771	4.91861	<0.001	<0.001	23.9912	8.71134	2.75402	0.007	0.036	Both
regulation of intracellular transport	17.8972	3.64269	4.91319	<0.001	<0.001	24.842	4.91705	5.05222	<0.001	<0.001	Both
icosanoid metabolic process	25.631	5.23979	4.89161	<0.001	<0.001	43.5365	8.68878	5.01065	<0.001	<0.001	Both
positive regulation of dna metabolic process	24.4794	5.00557	4.89043	<0.001	<0.001	30.5844	6.95156	4.39965	<0.001	<0.001	Both
regulation of protein maturation	21.6013	4.43028	4.87583	<0.001	<0.001	13.1531	4.85608	2.70859	0.008	0.04	Both
nuclear transport	26.2917	5.49242	4.78691	<0.001	<0.001	24.8453	7.80965	3.18136	0.002	0.016	Both
regulation of protein localization to nucleus	29.4136	6.18621	4.7547	<0.001	<0.001	27.7094	8.87827	3.12104	0.002	0.018	Both
myeloid cell differentiation	16.2694	3.43549	4.73569	<0.001	<0.001	21.0537	4.38804	4.79797	<0.001	<0.001	Both
regulation of dna metabolic process	21.4947	4.5862	4.68682	<0.001	<0.001	18.8343	6.81154	2.76506	0.007	0.036	Both
cellular aldehyde metabolic process	24.2757	5.31623	4.56633	<0.001	<0.001	22.4265	6.85513	3.27149	0.001	0.013	Both
cellular response to hormone stimulus	9.13777	2.039	4.48149	<0.001	<0.001	10.6699	4.01277	2.65899	0.009	0.044	Both
lamellipodium assembly	22.4124	5.02198	4.46286	<0.001	<0.001	34.308	10.1951	3.36515	0.001	0.01	Both
regulation of cell substrate adhesion	11.3107	2.54567	4.44312	<0.001	<0.001	14.642	3.72151	3.93443	<0.001	0.003	Both
regulation of cysteine type endopeptidase activity involved in apoptotic process	18.9573	4.3217	4.38654	<0.001	<0.001	18.8681	6.9254	2.72448	0.008	0.038	Both
regulation of anatomical structure size	9.29921	2.14862	4.32799	<0.001	<0.001	15.2086	3.47175	4.38068	<0.001	<0.001	Both
columnar cuboidal epithelial cell differentiation	18.0108	4.16829	4.32091	<0.001	<0.001	23.3184	6.13871	3.79858	<0.001	0.004	Both
erythrocyte homeostasis	31.9084	7.38863	4.31858	<0.001	<0.001	29.47	11.163	2.63998	0.01	0.045	Both
post transcriptional regulation of gene expression	19.2257	4.45536	4.31519	<0.001	<0.001	17.1963	5.58525	3.07887	0.003	0.02	Both
neural nucleus development	37.3469	8.70096	4.29228	<0.001	<0.001	17.3953	6.70171	2.59565	0.011	0.049	Both
dna biosynthetic process	23.5678	5.51503	4.27338	<0.001	<0.001	24.688	5.60984	4.40083	<0.001	<0.001	Both
negative regulation of cysteine type endopeptidase activity involved in apoptotic process	24.8339	5.89238	4.21458	<0.001	<0.001	40.2492	10.9519	3.67507	<0.001	0.005	Both
myeloid cell homeostasis	22.6793	5.49954	4.12385	<0.001	<0.001	23.6287	8.35489	2.82813	0.006	0.032	Both
negative regulation of monoatomic ion transmembrane transport	25.8575	6.41429	4.03123	<0.001	<0.001	44.3099	8.81152	5.02864	<0.001	<0.001	Both
negative regulation of protein localization	14.9245	3.72475	4.00684	<0.001	<0.001	15.7541	5.69288	2.76733	0.007	0.036	Both
negative regulation of mapk cascade	12.0955	3.02526	3.99817	<0.001	<0.001	14.1429	4.03091	3.5086	<0.001	0.007	Both
vasoconstriction	21.5918	5.44608	3.96465	<0.001	<0.001	24.0197	8.7616	2.74148	0.007	0.037	Both
regulation of catalytic activity	4.61056	1.16719	3.95014	<0.001	<0.001	6.45124	2.4421	2.64167	0.01	0.045	Both
organelle fission	15.3371	3.94063	3.89205	<0.001	<0.001	15.9294	5.0783	3.13675	0.002	0.017	Both
integrin mediated signaling pathway	12.427	3.22902	3.84854	<0.001	<0.001	16.7035	6.37615	2.61968	0.01	0.046	Both
mitotic cell cycle process	9.82397	2.5919	3.79026	<0.001	<0.001	14.4961	5.16572	2.80621	0.006	0.033	Both
intracellular transport	7.95214	2.12312	3.74549	<0.001	<0.001	12.4692	3.07606	4.05361	<0.001	0.002	Both
positive regulation of protein localization	7.93609	2.15174	3.68822	<0.001	<0.001	12.6017	3.50754	3.59276	<0.001	0.006	Both
energy reserve metabolic process	17.0403	4.6505	3.66418	<0.001	0.001	21.4682	5.94774	3.60947	<0.001	0.006	Both
positive regulation of protein catabolic process	13.8194	3.77493	3.66083	<0.001	0.001	19.7643	6.42609	3.07563	0.003	0.02	Both
cell redox homeostasis	33.7713	9.27263	3.64204	<0.001	0.001	50.0643	13.113	3.81793	<0.001	0.004	Both
olefinic compound metabolic process	19.9616	5.48645	3.63835	<0.001	0.001	27.7359	8.12954	3.41174	<0.001	0.009	Both
primary alcohol metabolic process	22.3495	6.24126	3.58093	<0.001	0.001	31.211	9.86882	3.16258	0.002	0.016	Both
substrate adhesion dependent cell spreading	9.38972	2.63676	3.56108	<0.001	0.001	28.1456	6.32473	4.45008	<0.001	<0.001	Both
endothelium development	9.50855	2.67582	3.55351	<0.001	0.001	30.2903	5.7231	5.29263	<0.001	<0.001	Both
negative regulation of lipid localization	21.7705	6.38623	3.40898	<0.001	0.002	26.0685	8.113	3.21318	0.002	0.014	Both
muscle cell differentiation	7.6877	2.26232	3.39815	<0.001	0.002	10.6959	3.08255	3.46981	<0.001	0.008	Both
regulation of mitochondrion organization	16.9161	4.98012	3.39673	<0.001	0.002	29.7306	6.82673	4.35503	<0.001	<0.001	Both
regulation of monoatomic cation transmembrane transport	10.8777	3.31175	3.28458	0.001	0.003	15.1681	5.12666	2.95868	0.004	0.025	Both
positive regulation of amide metabolic process	18.7463	5.89026	3.18259	0.002	0.005	24.2382	7.86215	3.0829	0.003	0.02	Both
regulation of protein secretion	9.58558	3.05707	3.13555	0.002	0.005	19.2514	4.13649	4.65406	<0.001	<0.001	Both
regulation of transport	4.21948	1.35028	3.12488	0.002	0.005	5.41695	1.78465	3.0353	0.003	0.021	Both
steroid hormone mediated signaling pathway	21.9925	7.09866	3.09812	0.002	0.006	28.666	8.76036	3.27224	0.001	0.013	Both
icosanoid biosynthetic process	18.5088	6.08037	3.04402	0.003	0.007	33.5862	10.2313	3.28268	0.001	0.012	Both
negative regulation of protein catabolic process	11.6981	3.8533	3.03585	0.003	0.007	24.8214	5.61747	4.41861	<0.001	<0.001	Both
reactive oxygen species metabolic process	19.2818	6.46114	2.98427	0.003	0.008	21.8681	8.42422	2.59586	0.011	0.049	Both
germ cell development	11.634	3.96528	2.93398	0.004	0.009	13.3665	4.90078	2.72742	0.008	0.038	Both
carbohydrate biosynthetic process	6.51148	2.23928	2.90785	0.004	0.01	11.0946	4.07105	2.72525	0.008	0.038	Both
myoblast differentiation	12.4193	4.30722	2.88338	0.005	0.011	24.893	7.2923	3.4136	<0.001	0.009	Both
glutathione metabolic process	15.9438	5.5394	2.87825	0.005	0.011	21.4008	8.14545	2.62733	0.01	0.046	Both
positive regulation of receptor mediated endocytosis	11.7777	4.17304	2.82233	0.005	0.012	32.7171	7.52269	4.34912	<0.001	<0.001	Both
interleukin 2 production	18.6578	6.66926	2.79758	0.006	0.013	36.8599	9.99796	3.68675	<0.001	0.005	Both
negative regulation of monoatomic ion transport	14.1238	5.15122	2.74184	0.007	0.015	23.9953	6.3562	3.7751	<0.001	0.004	Both
intrinsic apoptotic signaling pathway	8.99006	3.32193	2.70628	0.008	0.017	22.7275	5.88226	3.86373	<0.001	0.003	Both
small molecule biosynthetic process	6.418	2.40564	2.6679	0.009	0.018	8.17918	3.12449	2.61776	0.01	0.046	Both
muscle structure development	5.87035	2.21545	2.64973	0.009	0.019	11.7646	2.99819	3.9239	<0.001	0.003	Both
positive regulation of molecular function	3.78066	1.45062	2.60623	0.01	0.021	7.56449	2.51337	3.0097	0.003	0.023	Both
organic acid metabolic process	5.99199	2.37656	2.52128	0.013	0.026	11.7859	4.11372	2.86501	0.005	0.029	Both
myeloid cell development	25.967	10.3938	2.49832	0.014	0.028	37.1861	11.3662	3.27165	0.001	0.013	Both
positive regulation of cell substrate adhesion	7.22982	2.96973	2.43451	0.016	0.032	15.0163	4.94355	3.03756	0.003	0.021	Both
hippocampus development	12.0212	4.96792	2.41977	0.017	0.033	19.3049	6.83574	2.82411	0.006	0.032	Both
regulation of intrinsic apoptotic signaling pathway	10.5359	4.4845	2.34942	0.02	0.039	24.934	7.55598	3.2999	0.001	0.012	Both
positive regulation of smooth muscle cell migration	10.6927	4.59645	2.3263	0.021	0.041	14.9696	4.4182	3.38816	0.001	0.01	Both
cellular response to steroid hormone stimulus	11.3717	4.96899	2.28853	0.024	0.045	20.8719	7.46343	2.79655	0.006	0.034	Both
negative regulation of cysteine type endopeptidase activity	11.3852	4.98063	2.2859	0.024	0.045	25.6924	9.66696	2.65776	0.009	0.044	Both
regulation of epithelial cell differentiation	7.36685	3.24148	2.27268	0.025	0.046	33.7828	7.6771	4.40046	<0.001	<0.001	Both
establishment or maintenance of cell polarity	8.74525	3.88167	2.25296	0.026	0.048	14.527	5.47319	2.65421	0.009	0.044	Both
regeneration	4.21356	1.88439	2.23603	0.027	0.05	10.1811	3.25116	3.13154	0.002	0.018	Replication only
regulation of reactive oxygen species metabolic process	9.12911	4.28129	2.13233	0.035	0.063	16.0583	5.65551	2.8394	0.006	0.031	Replication only
regulation of cell cycle process	4.84174	2.27367	2.12948	0.035	0.063	16.4879	5.30544	3.10774	0.002	0.019	Replication only
maintenance of protein location	9.2397	4.93289	1.87308	0.063	0.105	23.0821	7.19504	3.20806	0.002	0.015	Replication only
response to bacterium	4.45583	2.44794	1.82024	0.071	0.115	13.0722	3.76734	3.46987	<0.001	0.008	Replication only
response to inorganic substance	4.93137	2.73252	1.80469	0.073	0.118	13.2473	3.84548	3.44491	<0.001	0.008	Replication only
regulation of complement activation	6.48746	3.67987	1.76296	0.08	0.128	19.3404	5.4061	3.57751	<0.001	0.007	Replication only
response to metal ion	3.80806	2.32748	1.63613	0.104	0.159	12.3077	3.98674	3.08717	0.003	0.02	Replication only
regulation of cellular component size	4.44399	2.78539	1.59547	0.113	0.172	14.9728	4.06583	3.68259	<0.001	0.005	Replication only
opsonization	18.0877	11.5	1.57285	0.118	0.178	43.9028	15.0269	2.92161	0.004	0.026	Replication only
cellular response to stress	2.49157	1.61989	1.53811	0.126	0.188	9.31728	2.60012	3.5834	<0.001	0.007	Replication only
neutrophil migration	7.82618	5.25119	1.49037	0.138	0.204	36.1816	7.8745	4.59478	<0.001	<0.001	Replication only
regulation of reproductive process	4.77141	3.30594	1.44328	0.151	0.219	12.9205	4.77139	2.70791	0.008	0.04	Replication only
regulation of dna biosynthetic process	7.13991	5.03979	1.41671	0.159	0.229	17.0901	5.28259	3.23517	0.002	0.014	Replication only
positive regulation of establishment of protein localization	3.80094	2.84106	1.33786	0.183	0.258	13.0198	4.74102	2.74619	0.007	0.037	Replication only
positive regulation of cell cycle phase transition	6.05735	4.61735	1.31187	0.192	0.268	35.2298	11.964	2.94465	0.004	0.025	Replication only
granulocyte migration	5.25202	4.09063	1.28391	0.201	0.279	29.2856	6.73243	4.34992	<0.001	<0.001	Replication only
regulation of response to stress	1.6098	1.41298	1.1393	0.257	0.338	8.68015	2.31432	3.75063	<0.001	0.004	Replication only
protein localization to extracellular region	2.64402	2.38068	1.11062	0.269	0.353	11.5072	3.29972	3.48733	<0.001	0.008	Replication only
positive regulation of hormone secretion	4.29372	3.89055	1.10363	0.272	0.356	19.0669	6.53518	2.91758	0.004	0.027	Replication only
protein folding	3.28095	3.03771	1.08007	0.282	0.367	12.7841	4.4134	2.89665	0.005	0.028	Replication only
cellular process involved in reproduction in multicellular organism	2.9024	2.77894	1.04443	0.298	0.384	11.2683	3.91825	2.87584	0.005	0.029	Replication only
phagocytosis recognition	9.4629	9.15399	1.03375	0.303	0.388	34.7988	11.6805	2.97923	0.004	0.024	Replication only
chloride transport	7.57745	8.24753	0.918754	0.36	0.445	42.6644	14.6669	2.90888	0.005	0.027	Replication only
glucan metabolic process	4.46744	5.02388	0.88924	0.375	0.461	33.4217	6.97028	4.79489	<0.001	<0.001	Replication only
regulation of cartilage development	3.16351	3.79043	0.834604	0.405	0.489	23.5338	7.74404	3.03895	0.003	0.021	Replication only
maintenance of protein location in cell	3.94434	5.69836	0.692189	0.49	0.568	21.6959	7.8037	2.78021	0.007	0.035	Replication only
positive regulation of protein binding	3.59512	5.24532	0.685396	0.494	0.573	26.5433	7.61188	3.4871	<0.001	0.008	Replication only
negative regulation of intracellular transport	4.22087	6.3284	0.666973	0.506	0.584	25.735	7.54506	3.41084	<0.001	0.009	Replication only
neutrophil chemotaxis	3.39943	5.83713	0.58238	0.561	0.632	36.9914	8.93669	4.13927	<0.001	0.002	Replication only
apoptotic mitochondrial changes	2.82552	5.11558	0.552336	0.582	0.652	21.3244	6.81222	3.13032	0.002	0.018	Replication only
response to heat	2.94057	7.09311	0.414567	0.679	0.737	32.617	9.30645	3.50477	<0.001	0.007	Replication only
granulocyte chemotaxis	1.63833	4.54268	0.360653	0.719	0.773	27.8262	7.46572	3.7272	<0.001	0.005	Replication only
circulatory system development	0.39972	1.4616	0.273482	0.785	0.832	7.44426	2.35764	3.15751	0.002	0.017	Replication only
astrocyte differentiation	0.498061	2.87973	0.172954	0.863	0.895	21.3899	5.86063	3.64976	<0.001	0.006	Replication only
regulation of chondrocyte differentiation	0.312269	3.89237	0.0802258	0.936	0.951	29.5366	8.37955	3.52484	<0.001	0.007	Replication only
calcium ion transmembrane transport	0.221141	3.5451	0.0623792	0.95	0.961	12.7666	4.53623	2.81437	0.006	0.032	Replication only
mammary gland development	0.212272	3.92392	0.054097	0.957	0.965	16.325	6.23383	2.61878	0.01	0.046	Replication only
regulation of fibrinolysis	43.1004	3.47385	12.4071	<0.001	<0.001	12.0708	5.1116	2.36146	0.02	0.075	MARBLE only
endothelial cell apoptotic process	61.0604	5.19927	11.744	<0.001	<0.001	15.4148	7.92311	1.94555	0.055	0.148	MARBLE only
cell matrix adhesion	25.4943	2.49124	10.2336	<0.001	<0.001	9.92341	4.0991	2.42088	0.017	0.068	MARBLE only
regulation of muscle system process	34.7332	3.41485	10.1712	<0.001	<0.001	11.6495	5.90689	1.97218	0.051	0.141	MARBLE only
regulation of plasminogen activation	59.1604	5.90762	10.0142	<0.001	<0.001	16.5456	7.89803	2.0949	0.039	0.117	MARBLE only
zymogen activation	31.2819	3.29604	9.49075	<0.001	<0.001	9.20218	3.74378	2.45799	0.016	0.064	MARBLE only
muscle system process	28.1905	2.97736	9.46829	<0.001	<0.001	11.7648	5.05327	2.32815	0.022	0.079	MARBLE only
fibrinolysis	32.6668	3.47173	9.4094	<0.001	<0.001	10.6181	5.38963	1.97011	0.052	0.141	MARBLE only
regulation of muscle contraction	43.714	4.74821	9.20641	<0.001	<0.001	12.0698	7.13526	1.69157	0.094	0.216	MARBLE only
positive regulation of actin filament bundle assembly	43.9513	4.82125	9.11615	<0.001	<0.001	15.477	7.64167	2.02535	0.046	0.13	MARBLE only
regulation of atp dependent activity	56.1796	6.2066	9.05159	<0.001	<0.001	15.6509	8.46225	1.84949	0.067	0.171	MARBLE only
actomyosin structure organization	30.0974	3.34482	8.99822	<0.001	<0.001	3.0964	4.14877	0.746343	0.457	0.618	MARBLE only
multicellular organismal level homeostasis	17.1781	1.92216	8.93686	<0.001	<0.001	4.41873	3.31748	1.33195	0.186	0.339	MARBLE only
interleukin 8 production	46.3363	5.19174	8.925	<0.001	<0.001	4.12559	8.02126	0.514332	0.608	0.751	MARBLE only
muscle contraction	33.1616	3.79252	8.74396	<0.001	<0.001	12.1153	5.40057	2.24333	0.027	0.092	MARBLE only
cytoskeleton organization	22.379	2.60172	8.60162	<0.001	<0.001	13.3983	5.47085	2.44904	0.016	0.065	MARBLE only
regulation of extrinsic apoptotic signaling pathway	28.126	3.34123	8.41788	<0.001	<0.001	13.277	5.33183	2.49014	0.014	0.06	MARBLE only
regulation of epithelial cell apoptotic process	35.8308	4.33768	8.26036	<0.001	<0.001	10.0763	6.27678	1.60534	0.112	0.244	MARBLE only
striated muscle contraction	33.81	4.09477	8.25688	<0.001	<0.001	6.99306	6.2526	1.11842	0.266	0.431	MARBLE only
positive regulation of coagulation	29.3625	3.56992	8.22499	<0.001	<0.001	11.3349	5.02028	2.25783	0.026	0.09	MARBLE only
regulation of bone remodeling	41.5503	5.10164	8.1445	<0.001	<0.001	5.18922	7.48006	0.69374	0.49	0.65	MARBLE only
regulation of actin filament bundle assembly	30.0345	3.74345	8.02321	<0.001	<0.001	3.84394	5.966	0.644307	0.521	0.678	MARBLE only
epithelial cell apoptotic process	32.0358	3.99992	8.0091	<0.001	<0.001	6.50172	5.48293	1.18581	0.239	0.405	MARBLE only
cellular response to insulin stimulus	30.406	3.83845	7.92143	<0.001	<0.001	16.5971	7.07313	2.34649	0.021	0.077	MARBLE only
brown fat cell differentiation	48.1465	6.23543	7.72144	<0.001	<0.001	1.04703	10.574	0.0990191	0.921	0.955	MARBLE only
cardiac muscle contraction	37.1569	4.98746	7.45006	<0.001	<0.001	8.38092	7.17761	1.16765	0.246	0.411	MARBLE only
regulation of rho protein signal transduction	28.5461	3.88366	7.35031	<0.001	<0.001	0.192404	6.46689	0.0297522	0.976	0.985	MARBLE only
regulation of peptidase activity	15.726	2.14239	7.34042	<0.001	<0.001	6.99921	3.84371	1.82095	0.072	0.179	MARBLE only
regulation of cell matrix adhesion	26.9505	3.6839	7.31575	<0.001	<0.001	9.29154	5.71028	1.62716	0.107	0.236	MARBLE only
regulation of tissue remodeling	28.9334	4.0362	7.16848	<0.001	<0.001	3.72045	6.0739	0.612532	0.542	0.697	MARBLE only
negative regulation of coagulation	23.1038	3.25175	7.10504	<0.001	<0.001	4.20425	4.71546	0.891587	0.375	0.544	MARBLE only
activin receptor signaling pathway	38.1661	5.38041	7.09353	<0.001	<0.001	6.97346	10.2674	0.679184	0.499	0.658	MARBLE only
positive regulation of stress fiber assembly	34.6635	4.903	7.06986	<0.001	<0.001	7.62167	7.73835	0.984922	0.327	0.498	MARBLE only
positive regulation of transcription by rna polymerase ii	16.5199	2.34365	7.04881	<0.001	<0.001	11.0362	4.3843	2.51721	0.013	0.057	MARBLE only
positive regulation of extrinsic apoptotic signaling pathway	34.4654	4.93962	6.97735	<0.001	<0.001	10.4556	8.33531	1.25438	0.213	0.372	MARBLE only
supramolecular fiber organization	17.5012	2.51907	6.94748	<0.001	<0.001	6.3721	5.68455	1.12095	0.265	0.43	MARBLE only
regulation of striated muscle contraction	39.2856	5.66502	6.93477	<0.001	<0.001	10.0174	9.64941	1.03814	0.302	0.471	MARBLE only
regulation of blood circulation	23.695	3.41785	6.93272	<0.001	<0.001	4.26187	4.6237	0.921745	0.359	0.526	MARBLE only
stress fiber assembly	25.5783	3.69839	6.91607	<0.001	<0.001	1.12643	5.51448	0.204267	0.839	0.905	MARBLE only
bone resorption	39.7011	5.8308	6.80887	<0.001	<0.001	8.26402	6.47984	1.27534	0.205	0.363	MARBLE only
response to insulin	23.3728	3.45777	6.75952	<0.001	<0.001	10.9137	6.66766	1.63681	0.105	0.234	MARBLE only
extrinsic apoptotic signaling pathway	19.4293	2.88587	6.73257	<0.001	<0.001	8.86187	4.34525	2.03944	0.044	0.127	MARBLE only
blood coagulation fibrin clot formation	25.1243	3.74311	6.71213	<0.001	<0.001	10.0328	6.76465	1.48312	0.141	0.282	MARBLE only
intestinal absorption	38.9681	5.82975	6.68435	<0.001	<0.001	7.32925	10.8105	0.677975	0.499	0.658	MARBLE only
negative regulation of smooth muscle cell proliferation	28.206	4.24311	6.64748	<0.001	<0.001	9.38743	8.03485	1.16834	0.246	0.411	MARBLE only
positive regulation of response to wounding	22.6153	3.40619	6.63947	<0.001	<0.001	13.3802	5.48103	2.44119	0.016	0.065	MARBLE only
negative regulation of programmed cell death	9.5099	1.45333	6.54351	<0.001	<0.001	3.7575	2.34872	1.59981	0.113	0.246	MARBLE only
cortical cytoskeleton organization	43.2621	6.64557	6.50991	<0.001	<0.001	7.44341	7.52141	0.98963	0.325	0.496	MARBLE only
regulation of cellular catabolic process	18.3063	2.81995	6.49171	<0.001	<0.001	7.42329	4.75118	1.56241	0.121	0.258	MARBLE only
negative regulation of myeloid cell differentiation	33.799	5.26094	6.42452	<0.001	<0.001	25.1034	10.4118	2.41104	0.018	0.069	MARBLE only
negative regulation of erk1 and erk2 cascade	29.5668	4.61611	6.40513	<0.001	<0.001	16.4368	7.1307	2.30508	0.023	0.083	MARBLE only
regulation of programmed cell death	7.61494	1.19007	6.39875	<0.001	<0.001	4.04996	2.45071	1.65256	0.102	0.228	MARBLE only
regulation of osteoclast differentiation	42.1505	6.60737	6.37932	<0.001	<0.001	15.032	9.81435	1.53164	0.129	0.267	MARBLE only
protein activation cascade	21.476	3.37257	6.36785	<0.001	<0.001	7.33745	5.96768	1.22953	0.222	0.383	MARBLE only
regulation of integrin mediated signaling pathway	38.8144	6.28542	6.17531	<0.001	<0.001	32.9918	13.0403	2.52999	0.013	0.056	MARBLE only
positive regulation of apoptotic signaling pathway	21.3488	3.46557	6.16026	<0.001	<0.001	11.2781	7.70737	1.46329	0.147	0.287	MARBLE only
muscle adaptation	24.2785	4.08988	5.93622	<0.001	<0.001	4.52906	7.8084	0.580025	0.563	0.715	MARBLE only
osteoclast differentiation	20.8071	3.54167	5.87493	<0.001	<0.001	7.13247	5.71708	1.24757	0.215	0.375	MARBLE only
cyclic nucleotide mediated signaling	30.5714	5.20452	5.87401	<0.001	<0.001	3.78165	7.87492	0.480215	0.632	0.767	MARBLE only
regulation of proteolysis	11.5981	2.04628	5.66788	<0.001	<0.001	7.9841	3.33771	2.39209	0.019	0.071	MARBLE only
regulation of muscle adaptation	27.9167	4.94835	5.64161	<0.001	<0.001	4.98023	8.46519	0.588319	0.558	0.71	MARBLE only
negative regulation of molecular function	9.47433	1.68504	5.62261	<0.001	<0.001	5.56522	2.84387	1.95692	0.053	0.144	MARBLE only
focal adhesion assembly	28.7664	5.1515	5.58408	<0.001	<0.001	6.24409	5.8155	1.0737	0.286	0.454	MARBLE only
cell substrate junction organization	27.0626	4.85055	5.57928	<0.001	<0.001	1.40293	5.46828	0.256559	0.798	0.88	MARBLE only
regulation of oligodendrocyte differentiation	28.39	5.12945	5.5347	<0.001	<0.001	2.32476	6.64949	0.349614	0.727	0.834	MARBLE only
striated muscle cell development	30.9734	5.59915	5.5318	<0.001	<0.001	3.66792	6.71777	0.546002	0.586	0.733	MARBLE only
fat cell differentiation	18.0804	3.29017	5.49527	<0.001	<0.001	1.83384	6.56186	0.27947	0.78	0.869	MARBLE only
macrophage chemotaxis	26.9909	4.95557	5.44657	<0.001	<0.001	3.40077	8.58193	0.396271	0.693	0.808	MARBLE only
regulation of coagulation	15.7872	2.89893	5.44587	<0.001	<0.001	3.26328	4.33271	0.753172	0.453	0.615	MARBLE only
homeostatic process	7.12931	1.32616	5.3759	<0.001	<0.001	3.80212	2.16401	1.75698	0.082	0.195	MARBLE only
non membrane bounded organelle assembly	26.2544	4.90664	5.35079	<0.001	<0.001	4.58607	4.59463	0.998139	0.321	0.493	MARBLE only
muscle hypertrophy	23.4723	4.43841	5.28845	<0.001	<0.001	17.5711	9.0347	1.94484	0.055	0.148	MARBLE only
negative regulation of hemopoiesis	24.19	4.60838	5.24913	<0.001	<0.001	9.85809	6.71709	1.46761	0.145	0.286	MARBLE only
monocarboxylic acid transport	25.4996	4.94263	5.15911	<0.001	<0.001	9.66113	6.80348	1.42003	0.159	0.302	MARBLE only
positive regulation of intracellular transport	23.7655	4.61316	5.15168	<0.001	<0.001	14.206	7.19902	1.97332	0.051	0.141	MARBLE only
odontogenesis	19.0489	3.75094	5.07844	<0.001	<0.001	13.3978	6.41275	2.08924	0.039	0.118	MARBLE only
negative regulation of inflammatory response	16.4679	3.24528	5.07442	<0.001	<0.001	15.558	6.12993	2.53803	0.013	0.055	MARBLE only
negative regulation of protein metabolic process	7.8754	1.56258	5.03998	<0.001	<0.001	5.95009	2.81655	2.11255	0.037	0.113	MARBLE only
morphogenesis of a polarized epithelium	18.2881	3.63442	5.03191	<0.001	<0.001	10.6267	6.50355	1.63398	0.106	0.235	MARBLE only
positive regulation of catabolic process	14.3228	2.85362	5.01919	<0.001	<0.001	11.6278	5.09151	2.28376	0.025	0.085	MARBLE only
negative regulation of apoptotic signaling pathway	16.1272	3.23351	4.98751	<0.001	<0.001	9.16081	4.29657	2.13212	0.036	0.11	MARBLE only
positive regulation of wound healing	19.8654	4.02172	4.93952	<0.001	<0.001	13.8795	6.03065	2.30149	0.024	0.083	MARBLE only
regulation of organic acid transport	30.1829	6.13967	4.91605	<0.001	<0.001	0.984718	9.06803	0.108592	0.914	0.949	MARBLE only
cerebral cortex development	22.2015	4.55949	4.8693	<0.001	<0.001	14.5878	7.95564	1.83364	0.07	0.175	MARBLE only
long chain fatty acid transport	30.0135	6.16422	4.86898	<0.001	<0.001	27.2973	12.1444	2.24773	0.027	0.091	MARBLE only
carbohydrate transmembrane transport	29.072	6.08236	4.77973	<0.001	<0.001	1.58642	8.24863	0.192325	0.848	0.912	MARBLE only
process utilizing autophagic mechanism	13.502	2.84321	4.74885	<0.001	<0.001	0.479298	4.00621	0.119639	0.905	0.946	MARBLE only
import into nucleus	28.6749	6.11087	4.69245	<0.001	<0.001	8.11935	9.59521	0.846188	0.4	0.569	MARBLE only
positive regulation of cell adhesion	9.64485	2.07692	4.64381	<0.001	<0.001	7.24475	3.65742	1.98084	0.05	0.14	MARBLE only
hemopoiesis	9.74577	2.10241	4.63553	<0.001	<0.001	4.48536	2.71983	1.64913	0.102	0.23	MARBLE only
positive regulation of rna metabolic process	9.56068	2.07077	4.61697	<0.001	<0.001	7.87994	3.50895	2.24567	0.027	0.091	MARBLE only
cardiac muscle cell membrane repolarization	35.3331	7.74692	4.56092	<0.001	<0.001	13.7218	8.71145	1.57515	0.119	0.253	MARBLE only
dna metabolic process	20.1651	4.42492	4.55718	<0.001	<0.001	9.58523	5.1127	1.87479	0.064	0.163	MARBLE only
epithelial cell development	12.2716	2.69793	4.54852	<0.001	<0.001	12.2197	5.11454	2.38921	0.019	0.071	MARBLE only
regulation of cell substrate junction organization	23.6703	5.20697	4.54588	<0.001	<0.001	5.4727	5.52361	0.990784	0.324	0.496	MARBLE only
regulation of calcium ion transmembrane transporter activity	30.5183	6.72189	4.54014	<0.001	<0.001	15.1562	8.57927	1.76661	0.08	0.192	MARBLE only
cell adhesion mediated by integrin	18.5437	4.10964	4.51224	<0.001	<0.001	4.08025	6.30031	0.647627	0.519	0.676	MARBLE only
regulation of cardiac muscle contraction	28.5832	6.35435	4.49821	<0.001	<0.001	9.11931	9.74556	0.93574	0.352	0.521	MARBLE only
fatty acid transport	20.6282	4.62932	4.45598	<0.001	<0.001	11.2301	7.30647	1.53701	0.128	0.266	MARBLE only
endosomal transport	20.5632	4.61721	4.4536	<0.001	<0.001	9.40742	4.70362	2.00004	0.048	0.136	MARBLE only
cell division	14.136	3.17666	4.44995	<0.001	<0.001	6.64241	4.74745	1.39915	0.165	0.311	MARBLE only
organophosphate metabolic process	14.3933	3.2429	4.43839	<0.001	<0.001	3.9806	3.67457	1.08328	0.281	0.449	MARBLE only
regulation of endothelial cell chemotaxis	17.2836	3.8994	4.43236	<0.001	<0.001	3.68345	8.33746	0.441795	0.66	0.785	MARBLE only
regulation of tube size	15.1429	3.43522	4.40812	<0.001	<0.001	10.9512	6.85131	1.59842	0.113	0.247	MARBLE only
fatty acid metabolic process	18.2782	4.16881	4.3845	<0.001	<0.001	13.1441	6.17762	2.1277	0.036	0.11	MARBLE only
regulation of intracellular protein transport	16.9102	3.86969	4.3699	<0.001	<0.001	8.40512	5.9628	1.40959	0.162	0.306	MARBLE only
carbohydrate transport	25.687	5.88379	4.36572	<0.001	<0.001	3.92108	7.68597	0.510161	0.611	0.752	MARBLE only
bone growth	21.3982	4.96186	4.31253	<0.001	<0.001	8.50882	7.47198	1.13876	0.258	0.423	MARBLE only
substantia nigra development	37.3469	8.70096	4.29228	<0.001	<0.001	17.5781	7.27358	2.4167	0.018	0.068	MARBLE only
fatty acid biosynthetic process	25.6513	5.9803	4.28929	<0.001	<0.001	14.5865	6.28404	2.3212	0.022	0.08	MARBLE only
negative regulation of defense response	12.0619	2.82798	4.2652	<0.001	<0.001	14.0164	5.57953	2.51211	0.014	0.058	MARBLE only
endothelial cell chemotaxis	12.586	2.96731	4.24156	<0.001	<0.001	1.55294	6.63655	0.233997	0.815	0.89	MARBLE only
rna processing	16.8919	4.00349	4.21928	<0.001	<0.001	7.48034	6.43022	1.16331	0.248	0.412	MARBLE only
regulation of muscle hypertrophy	22.6196	5.51275	4.10314	<0.001	<0.001	18.5805	9.39494	1.97771	0.051	0.14	MARBLE only
regulation of autophagy	16.2446	3.9718	4.08998	<0.001	<0.001	4.24663	5.02422	0.84523	0.4	0.57	MARBLE only
natural killer cell mediated immunity	19.9649	4.8925	4.08072	<0.001	<0.001	1.73796	8.24282	0.210845	0.833	0.901	MARBLE only
organophosphate biosynthetic process	15.7078	3.85285	4.07693	<0.001	<0.001	5.42975	3.90853	1.38921	0.168	0.315	MARBLE only
sterol homeostasis	16.8126	4.1256	4.07518	<0.001	<0.001	9.59672	6.98707	1.3735	0.173	0.322	MARBLE only
lipid homeostasis	15.748	3.88054	4.0582	<0.001	<0.001	4.25412	7.13918	0.595884	0.553	0.706	MARBLE only
regulation of cell adhesion	6.307	1.55628	4.05263	<0.001	<0.001	2.40004	2.63383	0.911234	0.364	0.531	MARBLE only
positive regulation of blood circulation	29.3805	7.38128	3.98041	<0.001	<0.001	14.8001	9.7857	1.51242	0.134	0.273	MARBLE only
regulation of exocytosis	14.2337	3.60888	3.94407	<0.001	<0.001	0.501647	6.20244	0.0808789	0.936	0.964	MARBLE only
cellular response to toxic substance	30.5972	7.82973	3.90782	<0.001	<0.001	24.0158	10.2878	2.33439	0.022	0.078	MARBLE only
detoxification	30.5972	7.82973	3.90782	<0.001	<0.001	23.2102	9.7321	2.38491	0.019	0.072	MARBLE only
organic anion transport	13.6868	3.50522	3.90468	<0.001	<0.001	3.53006	4.48732	0.786673	0.433	0.6	MARBLE only
anatomical structure formation involved in morphogenesis	5.65412	1.45235	3.89307	<0.001	<0.001	1.79063	2.20293	0.812839	0.418	0.589	MARBLE only
establishment of protein localization to organelle	12.6691	3.27055	3.87368	<0.001	<0.001	5.60251	5.02946	1.11394	0.268	0.433	MARBLE only
nucleobase containing small molecule metabolic process	14.0968	3.65313	3.85884	<0.001	<0.001	2.16058	4.41212	0.489692	0.625	0.764	MARBLE only
positive regulation of reactive oxygen species metabolic process	19.5457	5.09117	3.83913	<0.001	<0.001	18.6084	7.58539	2.45319	0.016	0.064	MARBLE only
sensory perception of light stimulus	17.9127	4.66654	3.83853	<0.001	<0.001	7.14543	6.25565	1.14224	0.256	0.422	MARBLE only
cellular catabolic process	13.7764	3.59285	3.8344	<0.001	<0.001	2.72652	3.9211	0.695346	0.489	0.649	MARBLE only
regulation of system process	7.22941	1.88918	3.82674	<0.001	<0.001	1.64052	2.94525	0.557003	0.579	0.727	MARBLE only
macrophage migration	17.5284	4.58076	3.82652	<0.001	<0.001	4.57307	7.28489	0.627748	0.532	0.688	MARBLE only
maintenance of blood brain barrier	20.7039	5.41416	3.82403	<0.001	<0.001	4.37269	7.78074	0.56199	0.575	0.725	MARBLE only
organic acid transport	13.6041	3.56599	3.81495	<0.001	<0.001	1.92081	4.91825	0.390547	0.697	0.81	MARBLE only
nuclear chromosome segregation	24.269	6.39088	3.79743	<0.001	<0.001	7.71664	7.60143	1.01516	0.313	0.484	MARBLE only
regulation of protein localization to cell periphery	13.9373	3.67334	3.79416	<0.001	<0.001	11.0715	5.80187	1.90827	0.059	0.155	MARBLE only
positive regulation of nf kappab transcription factor activity	18.5972	4.93726	3.76671	<0.001	<0.001	9.34419	6.13742	1.5225	0.131	0.27	MARBLE only
cellular response to chemical stress	12.0991	3.31945	3.64491	<0.001	0.001	10.1008	5.06096	1.99583	0.049	0.136	MARBLE only
protein maturation	6.78982	1.86554	3.63961	<0.001	0.001	4.09596	2.6346	1.55468	0.123	0.259	MARBLE only
digestive system process	17.0371	4.69016	3.63251	<0.001	0.001	7.14742	7.73884	0.923578	0.358	0.525	MARBLE only
monocarboxylic acid metabolic process	10.5453	2.91206	3.62127	<0.001	0.001	10.1223	4.70542	2.15119	0.034	0.107	MARBLE only
regulation of myeloid cell differentiation	16.509	4.57022	3.6123	<0.001	0.001	11.304	6.30392	1.79316	0.076	0.186	MARBLE only
generation of precursor metabolites and energy	12.3346	3.42804	3.59815	<0.001	0.001	5.92563	5.66555	1.0459	0.298	0.467	MARBLE only
regulation of transmembrane transport	8.4695	2.35808	3.59169	<0.001	0.001	8.8195	3.96845	2.2224	0.029	0.095	MARBLE only
negative regulation of nucleobase containing compound metabolic process	9.93328	2.78504	3.56665	<0.001	0.001	5.43236	4.59337	1.18265	0.24	0.406	MARBLE only
intracellular protein transport	8.31213	2.34206	3.54906	<0.001	0.002	7.32556	3.31077	2.21264	0.029	0.097	MARBLE only
regulation of macroautophagy	20.1699	5.69443	3.54204	<0.001	0.002	11.2999	5.74334	1.96748	0.052	0.142	MARBLE only
positive regulation of gene expression	6.14176	1.73901	3.53175	<0.001	0.002	4.07886	2.40095	1.69885	0.093	0.214	MARBLE only
positive regulation of defense response	9.71654	2.76866	3.50948	<0.001	0.002	8.1224	3.74037	2.17155	0.032	0.103	MARBLE only
peptide biosynthetic process	14.2048	4.0529	3.50485	<0.001	0.002	9.56269	4.70574	2.03213	0.045	0.129	MARBLE only
small molecule metabolic process	8.29164	2.39145	3.4672	<0.001	0.002	6.89868	3.44665	2.00156	0.048	0.136	MARBLE only
microtubule based movement	14.9792	4.33424	3.45601	<0.001	0.002	3.47083	5.04875	0.687464	0.493	0.653	MARBLE only
midbrain development	19.7854	5.73345	3.45087	<0.001	0.002	1.8454	7.22883	0.255284	0.799	0.881	MARBLE only
cellular response to reactive oxygen species	13.1816	3.82331	3.44769	<0.001	0.002	10.3081	6.12182	1.68383	0.095	0.218	MARBLE only
oogenesis	18.6076	5.40033	3.44565	<0.001	0.002	13.0465	10.6791	1.22169	0.225	0.386	MARBLE only
amine metabolic process	19.5774	5.69273	3.43901	<0.001	0.002	14.0454	6.4	2.19459	0.031	0.1	MARBLE only
regulation of vasoconstriction	18.6868	5.43735	3.43675	<0.001	0.002	9.90964	7.83695	1.26448	0.209	0.368	MARBLE only
tumor necrosis factor mediated signaling pathway	15.2342	4.43852	3.43228	<0.001	0.002	6.93209	4.63704	1.49494	0.138	0.28	MARBLE only
regulation of cell shape	11.1469	3.27136	3.40744	<0.001	0.002	5.297	4.97833	1.06401	0.29	0.459	MARBLE only
hematopoietic progenitor cell differentiation	15.4265	4.54687	3.39278	<0.001	0.002	3.90007	7.1719	0.543799	0.588	0.734	MARBLE only
negative regulation of rna biosynthetic process	10.0774	2.98348	3.37774	<0.001	0.003	3.4845	3.75157	0.92881	0.355	0.523	MARBLE only
cellular oxidant detoxification	26.2633	7.79051	3.37119	<0.001	0.003	17.5636	10.5466	1.66533	0.099	0.225	MARBLE only
regulation of protein dephosphorylation	20.3082	6.14157	3.30668	0.001	0.003	22.1159	9.43659	2.34363	0.021	0.077	MARBLE only
cellular response to oxidative stress	11.7264	3.55603	3.2976	0.001	0.003	5.4255	4.95685	1.09455	0.276	0.443	MARBLE only
cellular response to lipid	8.05775	2.44746	3.2923	0.001	0.003	8.49016	4.45567	1.90547	0.06	0.155	MARBLE only
regulation of vesicle mediated transport	6.67635	2.04686	3.26176	0.001	0.004	4.2993	3.008	1.42929	0.156	0.299	MARBLE only
cellular ketone metabolic process	14.3233	4.39962	3.25558	0.001	0.004	12.0288	6.27347	1.91741	0.058	0.153	MARBLE only
response to reactive oxygen species	16.1317	4.96858	3.24675	0.001	0.004	12.5957	5.19299	2.42552	0.017	0.067	MARBLE only
defense response to fungus	22.6294	7.00924	3.2285	0.002	0.004	0.796198	16.4666	0.0483523	0.962	0.98	MARBLE only
response to fungus	22.6294	7.00924	3.2285	0.002	0.004	6.8969	14.8893	0.463213	0.644	0.776	MARBLE only
response to toxic substance	22.1528	6.89214	3.21422	0.002	0.004	11.9595	8.36001	1.43056	0.156	0.298	MARBLE only
regulation of glial cell differentiation	10.9992	3.42716	3.20943	0.002	0.004	8.61085	5.27123	1.63356	0.106	0.235	MARBLE only
negative regulation of cell substrate adhesion	14.4936	4.52907	3.20012	0.002	0.004	10.1465	5.22299	1.94267	0.055	0.148	MARBLE only
positive regulation of intracellular protein transport	15.6182	4.91716	3.17626	0.002	0.005	2.00523	7.99005	0.250966	0.802	0.882	MARBLE only
low density lipoprotein particle clearance	27.5556	8.68682	3.17212	0.002	0.005	3.61852	9.18526	0.393949	0.694	0.809	MARBLE only
alcohol metabolic process	9.08045	2.87651	3.15676	0.002	0.005	11.2311	4.72779	2.37555	0.02	0.073	MARBLE only
negative regulation of cellular catabolic process	13.6451	4.3231	3.15632	0.002	0.005	2.81718	6.47755	0.434914	0.665	0.788	MARBLE only
regulation of monoatomic ion transmembrane transport	9.8456	3.13865	3.13689	0.002	0.005	9.77452	4.61834	2.11646	0.037	0.112	MARBLE only
chromosome segregation	23.1449	7.38095	3.13576	0.002	0.005	3.02219	7.39338	0.408771	0.684	0.8	MARBLE only
response to hydrogen peroxide	27.8989	8.91704	3.12872	0.002	0.005	27.6071	10.7232	2.57452	0.012	0.051	MARBLE only
purine containing compound metabolic process	12.3432	3.98632	3.09639	0.002	0.006	1.1667	5.08475	0.22945	0.819	0.892	MARBLE only
regulation of myeloid leukocyte differentiation	17.8801	5.78382	3.0914	0.002	0.006	10.2913	7.57525	1.35854	0.177	0.329	MARBLE only
digestion	12.7993	4.16052	3.07638	0.003	0.006	4.98532	7.35218	0.678074	0.499	0.658	MARBLE only
regulation of small molecule metabolic process	10.4753	3.41817	3.0646	0.003	0.006	0.0417037	4.2531	0.00980548	0.992	0.996	MARBLE only
regulation of cell morphogenesis	8.12382	2.66796	3.04496	0.003	0.007	4.2623	4.21614	1.01095	0.315	0.486	MARBLE only
smooth muscle cell proliferation	8.25551	2.72874	3.02539	0.003	0.007	11.0791	5.14165	2.15477	0.034	0.106	MARBLE only
microtubule based process	10.5255	3.50091	3.00652	0.003	0.008	8.77961	4.58655	1.9142	0.059	0.154	MARBLE only
regulation of animal organ morphogenesis	11.3759	3.79138	3.00047	0.003	0.008	1.89805	5.78615	0.328033	0.744	0.845	MARBLE only
regulation of lipid biosynthetic process	11.3997	3.86112	2.95242	0.004	0.009	3.55473	5.43922	0.653537	0.515	0.673	MARBLE only
catechol containing compound metabolic process	20.3055	6.95853	2.91807	0.004	0.01	11.3541	7.33625	1.54767	0.125	0.262	MARBLE only
lipid localization	7.91977	2.71956	2.91215	0.004	0.01	4.98969	4.07948	1.22312	0.224	0.386	MARBLE only
activation of cysteine type endopeptidase activity involved in apoptotic process	16.7057	5.73805	2.91139	0.004	0.01	18.4605	8.93125	2.06695	0.041	0.122	MARBLE only
response to oxidative stress	10.6827	3.67103	2.91001	0.004	0.01	9.56842	3.95475	2.41948	0.017	0.068	MARBLE only
biogenic amine metabolic process	18.007	6.32045	2.849	0.005	0.012	12.5226	7.17889	1.74436	0.084	0.199	MARBLE only
cellular response to oxygen containing compound	4.57926	1.60872	2.84653	0.005	0.012	5.07711	2.71319	1.87127	0.064	0.164	MARBLE only
chondrocyte proliferation	13.0861	4.64762	2.81565	0.006	0.013	24.8932	11.5824	2.14923	0.034	0.107	MARBLE only
dna repair	18.3794	6.58702	2.79024	0.006	0.013	0.952457	6.46272	0.147377	0.883	0.933	MARBLE only
small molecule catabolic process	7.52983	2.73206	2.7561	0.007	0.015	2.27307	4.72552	0.48102	0.632	0.767	MARBLE only
vascular process in circulatory system	8.44209	3.06631	2.75318	0.007	0.015	1.77433	6.00411	0.29552	0.768	0.861	MARBLE only
organic hydroxy compound metabolic process	6.95528	2.52946	2.7497	0.007	0.015	7.70275	3.64141	2.11532	0.037	0.112	MARBLE only
mitotic cell cycle	7.17106	2.63939	2.71694	0.007	0.016	10.2432	4.88447	2.0971	0.039	0.116	MARBLE only
membrane protein ectodomain proteolysis	14.3675	5.30385	2.70888	0.008	0.016	2.83163	6.86093	0.412718	0.681	0.798	MARBLE only
mononuclear cell migration	7.98948	2.95271	2.70582	0.008	0.017	0.0760661	5.1293	0.0148297	0.988	0.992	MARBLE only
leukocyte migration	5.70628	2.11357	2.69983	0.008	0.017	6.393	3.93849	1.62321	0.108	0.237	MARBLE only
negative regulation of gene expression	5.35854	2.00441	2.67338	0.008	0.018	4.38674	3.48047	1.26039	0.211	0.369	MARBLE only
chromosome organization	18.0853	6.78174	2.66676	0.009	0.018	14.186	7.43598	1.90775	0.059	0.155	MARBLE only
dna damage response	9.89649	3.75135	2.63811	0.009	0.02	10.4433	4.62245	2.25926	0.026	0.09	MARBLE only
positive regulation of cellular catabolic process	10.768	4.10255	2.62471	0.01	0.02	2.68339	5.84628	0.458992	0.647	0.778	MARBLE only
double strand break repair	12.6868	4.83879	2.62189	0.01	0.02	1.41362	8.1588	0.173264	0.863	0.922	MARBLE only
membrane docking	20.83	7.97442	2.61209	0.01	0.021	2.82786	8.66903	0.326202	0.745	0.846	MARBLE only
organelle membrane fusion	12.4704	4.77644	2.61081	0.01	0.021	0.811473	9.83237	0.0825307	0.934	0.963	MARBLE only
regulation of calcium ion transmembrane transport	12.3784	4.75476	2.60338	0.01	0.021	9.1262	6.23569	1.46354	0.147	0.287	MARBLE only
spermatid differentiation	16.2291	6.24027	2.6007	0.01	0.021	18.1035	7.00134	2.58571	0.011	0.05	MARBLE only
isoprenoid metabolic process	16.3343	6.28472	2.59905	0.01	0.022	6.58545	7.50746	0.877188	0.383	0.552	MARBLE only
positive regulation of protein localization to cell periphery	17.0909	6.59324	2.59218	0.011	0.022	3.63318	7.18034	0.50599	0.614	0.754	MARBLE only
modulation by host of symbiont process	12.1075	4.68265	2.58561	0.011	0.022	13.7833	7.81894	1.76281	0.081	0.193	MARBLE only
establishment of protein localization	4.10413	1.59155	2.5787	0.011	0.023	5.50267	2.44774	2.24806	0.027	0.091	MARBLE only
positive regulation of muscle cell differentiation	10.8481	4.22343	2.56855	0.011	0.023	10.799	7.29711	1.47991	0.142	0.283	MARBLE only
protein localization to plasma membrane	7.60877	2.97106	2.56096	0.012	0.024	1.53539	4.59813	0.333916	0.739	0.842	MARBLE only
regulation of response to wounding	5.714	2.24877	2.54095	0.012	0.025	0.00533761	3.45742	0.00154381	0.999	0.999	MARBLE only
hexose catabolic process	12.6332	4.99366	2.52985	0.013	0.026	22.1511	8.97582	2.46787	0.015	0.063	MARBLE only
regulation of cysteine type endopeptidase activity	9.73538	3.84942	2.52905	0.013	0.026	14.1956	6.50838	2.18112	0.032	0.102	MARBLE only
regulation of fatty acid metabolic process	17.3848	7.01603	2.47787	0.014	0.029	7.31339	9.10951	0.80283	0.424	0.593	MARBLE only
basement membrane organization	10.2005	4.12177	2.47479	0.015	0.029	3.63697	9.38653	0.387467	0.699	0.812	MARBLE only
protein localization to organelle	5.89734	2.40126	2.45594	0.015	0.031	6.99085	3.20639	2.18029	0.032	0.102	MARBLE only
regulation of hemopoiesis	7.83365	3.20939	2.44086	0.016	0.032	0.793575	4.45395	0.178173	0.859	0.92	MARBLE only
neural tube formation	10.6552	4.3814	2.43191	0.016	0.032	8.40158	6.57315	1.27817	0.204	0.361	MARBLE only
negative regulation of establishment of protein localization	9.63936	3.96997	2.42807	0.016	0.032	10.1352	5.79666	1.74846	0.084	0.198	MARBLE only
hydrogen peroxide catabolic process	34.7277	14.3256	2.42417	0.017	0.033	31.6491	20.7931	1.52209	0.131	0.27	MARBLE only
regulation of carbohydrate metabolic process	9.44924	3.93872	2.39907	0.018	0.035	6.13851	6.2519	0.981863	0.329	0.499	MARBLE only
regulation of dna binding transcription factor activity	7.13867	2.98722	2.38974	0.018	0.035	4.01063	5.09084	0.787814	0.433	0.6	MARBLE only
epiboly	10.5799	4.48019	2.36148	0.02	0.038	12.7954	6.66745	1.91909	0.058	0.153	MARBLE only
cellular response to decreased oxygen levels	12.2396	5.1916	2.35757	0.02	0.038	3.29624	7.50615	0.439138	0.662	0.785	MARBLE only
terpenoid metabolic process	15.7689	6.69217	2.35632	0.02	0.038	9.32109	8.55334	1.08976	0.279	0.446	MARBLE only
positive regulation of programmed cell death	3.68	1.57479	2.33683	0.021	0.04	6.50741	3.41668	1.9046	0.06	0.155	MARBLE only
hyaluronan metabolic process	7.98296	3.41935	2.33464	0.021	0.04	10.0833	5.8769	1.71575	0.089	0.209	MARBLE only
epithelial tube formation	9.03459	3.88922	2.32298	0.022	0.041	2.81581	6.06128	0.464557	0.643	0.776	MARBLE only
hydrogen peroxide metabolic process	26.7899	11.5696	2.31554	0.022	0.042	26.2825	17.6346	1.49039	0.139	0.281	MARBLE only
cell chemotaxis	5.03883	2.19514	2.29545	0.023	0.044	7.20374	4.60777	1.56339	0.121	0.257	MARBLE only
cell cycle process	5.57532	2.43182	2.29265	0.023	0.044	10.3809	4.29342	2.41787	0.017	0.068	MARBLE only
female gamete generation	9.24883	4.06568	2.27485	0.024	0.046	4.68538	8.80968	0.531845	0.596	0.741	MARBLE only
phenol containing compound metabolic process	12.8783	5.67637	2.26876	0.025	0.047	9.47643	5.6214	1.68578	0.095	0.218	MARBLE only
exocytosis	7.06768	3.12664	2.26047	0.025	0.047	0.153996	4.49737	0.0342414	0.973	0.984	MARBLE only
macrophage activation	10.3976	4.60828	2.25629	0.026	0.048	2.51086	6.44075	0.38984	0.698	0.81	MARBLE only
rna catabolic process	20.5327	9.16325	2.24076	0.027	0.049	7.45983	7.58768	0.98315	0.328	0.499	MARBLE only

## Sheet: Sheet 4 Down-reg Pathways
X	beta_Intercept	Std.Err	t	p.value	Adjusted.p.value..FDR.	Repl_beta	Repl_SE	Repl_t	Repl_p	Repl_Adj.P	flag
negative regulation of leukocyte apoptotic process	-63.4145	6.38087	-9.93823	<0.001	<0.001	-32.0641	9.86504	-3.25028	0.002	0.013	Both
neuron projection extension involved in neuron projection guidance	-42.3051	4.53294	-9.33282	<0.001	<0.001	-36.5295	8.33329	-4.38356	<0.001	<0.001	Both
regulation of leukocyte apoptotic process	-48.5489	5.20437	-9.3285	<0.001	<0.001	-23.5182	8.34188	-2.81929	0.006	0.032	Both
negative regulation of axon extension involved in axon guidance	-43.7334	4.84333	-9.02962	<0.001	<0.001	-43.1107	9.11643	-4.7289	<0.001	<0.001	Both
negative regulation of axon extension	-38.8122	4.36639	-8.88886	<0.001	<0.001	-40.3193	7.86276	-5.12788	<0.001	<0.001	Both
negative regulation of developmental growth	-25.9532	3.19477	-8.12364	<0.001	<0.001	-18.1319	6.14498	-2.95069	0.004	0.025	Both
collagen fibril organization	-27.0558	3.35743	-8.05849	<0.001	<0.001	-20.6718	6.01016	-3.43947	<0.001	0.009	Both
regulation of axon extension	-29.2509	3.74592	-7.80872	<0.001	<0.001	-26.4324	6.08106	-4.34667	<0.001	<0.001	Both
negative regulation of cell growth	-24.4481	3.1538	-7.75196	<0.001	<0.001	-14.1951	4.72925	-3.00156	0.003	0.023	Both
negative regulation of growth	-21.7509	2.83641	-7.66844	<0.001	<0.001	-12.7157	4.62743	-2.74791	0.007	0.037	Both
appendage morphogenesis	-23.4303	3.07916	-7.60933	<0.001	<0.001	-19.5195	7.18196	-2.71785	0.008	0.039	Both
digestive system development	-31.4177	4.17875	-7.51844	<0.001	<0.001	-27.9626	7.33636	-3.81151	<0.001	0.004	Both
regulation of extent of cell growth	-24.7836	3.31189	-7.48322	<0.001	<0.001	-24.7826	5.51951	-4.49	<0.001	<0.001	Both
sulfur compound catabolic process	-49.4471	6.65226	-7.43312	<0.001	<0.001	-34.5541	9.40405	-3.67438	<0.001	0.005	Both
calcium dependent cell cell adhesion via plasma membrane cell adhesion molecules	-36.9784	4.9985	-7.3979	<0.001	<0.001	-36.4373	7.42989	-4.90415	<0.001	<0.001	Both
regulation of developmental growth	-18.8405	2.58228	-7.29607	<0.001	<0.001	-17.4714	4.49805	-3.88421	<0.001	0.003	Both
negative regulation of axonogenesis	-27.4087	3.77942	-7.25208	<0.001	<0.001	-29.2719	6.11687	-4.78544	<0.001	<0.001	Both
membrane lipid catabolic process	-35.2319	4.91019	-7.17527	<0.001	<0.001	-26.0671	9.33541	-2.79228	0.006	0.034	Both
negative chemotaxis	-27.1792	3.93727	-6.90305	<0.001	<0.001	-25.0895	6.82963	-3.67363	<0.001	0.005	Both
cell cell adhesion via plasma membrane adhesion molecules	-21.3341	3.09537	-6.89229	<0.001	<0.001	-23.3441	5.46787	-4.26931	<0.001	0.001	Both
positive regulation of notch signaling pathway	-31.1572	4.55387	-6.84191	<0.001	<0.001	-23.3822	8.80025	-2.65699	0.009	0.044	Both
trabecula morphogenesis	-25.7178	3.76078	-6.83842	<0.001	<0.001	-29.8129	7.35799	-4.05177	<0.001	0.002	Both
aminoglycan catabolic process	-24.328	3.59209	-6.77265	<0.001	<0.001	-15.9852	5.86299	-2.72645	0.008	0.038	Both
cardiac muscle cell proliferation	-36.6442	5.41715	-6.76448	<0.001	<0.001	-22.9436	6.45873	-3.55233	<0.001	0.007	Both
regulation of epithelial to mesenchymal transition	-23.4309	3.48892	-6.7158	<0.001	<0.001	-20.7983	6.31574	-3.29309	0.001	0.012	Both
jnk cascade	-28.0467	4.18548	-6.70094	<0.001	<0.001	-18.0945	6.84529	-2.64335	0.01	0.045	Both
regulation of axonogenesis	-22.7181	3.42167	-6.63946	<0.001	<0.001	-20.0371	5.36034	-3.73803	<0.001	0.005	Both
appendage development	-19.3086	2.91926	-6.6142	<0.001	<0.001	-20.4068	7.05681	-2.89179	0.005	0.028	Both
regulation of synapse assembly	-31.4878	4.88258	-6.44902	<0.001	<0.001	-18.0439	6.33114	-2.85002	0.005	0.03	Both
postsynaptic specialization organization	-30.0936	4.78285	-6.29199	<0.001	<0.001	-28.9613	7.05411	-4.1056	<0.001	0.002	Both
striated muscle cell proliferation	-31.8876	5.22456	-6.10342	<0.001	<0.001	-23.7585	6.18932	-3.83863	<0.001	0.004	Both
detection of stimulus	-27.7219	4.5589	-6.08083	<0.001	<0.001	-28.8182	6.28579	-4.58465	<0.001	<0.001	Both
homophilic cell adhesion via plasma membrane adhesion molecules	-23.6635	3.89713	-6.07202	<0.001	<0.001	-20.8516	5.85493	-3.56137	<0.001	0.007	Both
sensory perception of pain	-34.193	5.63322	-6.06989	<0.001	<0.001	-26.5198	8.43478	-3.1441	0.002	0.017	Both
regulation of notch signaling pathway	-25.8286	4.26184	-6.06045	<0.001	<0.001	-18.4151	6.57521	-2.80068	0.006	0.033	Both
neural retina development	-38.919	6.44096	-6.04242	<0.001	<0.001	-23.263	8.24331	-2.82204	0.006	0.032	Both
aorta morphogenesis	-31.3936	5.20219	-6.03469	<0.001	<0.001	-27.1014	8.97854	-3.01846	0.003	0.022	Both
glycosaminoglycan catabolic process	-21.6247	3.62921	-5.95853	<0.001	<0.001	-19.0971	5.72695	-3.33461	0.001	0.011	Both
sphingolipid catabolic process	-27.0865	4.55088	-5.95192	<0.001	<0.001	-27.988	10.369	-2.6992	0.008	0.04	Both
neuron projection extension	-18.637	3.13517	-5.94449	<0.001	<0.001	-17.4718	4.95208	-3.52818	<0.001	0.007	Both
regulation of production of molecular mediator of immune response	-21.8625	3.68789	-5.92818	<0.001	<0.001	-19.4032	6.3481	-3.05654	0.003	0.021	Both
detection of abiotic stimulus	-47.456	8.03172	-5.90857	<0.001	<0.001	-42.6272	8.69288	-4.90369	<0.001	<0.001	Both
axon extension	-19.3262	3.28109	-5.89018	<0.001	<0.001	-18.2407	5.16288	-3.53304	<0.001	0.007	Both
developmental growth involved in morphogenesis	-15.8321	2.70365	-5.85583	<0.001	<0.001	-16.5949	4.4884	-3.69728	<0.001	0.005	Both
negative regulation of nervous system development	-17.2717	2.95488	-5.84514	<0.001	<0.001	-21.3813	5.6592	-3.77815	<0.001	0.004	Both
regulation of nervous system development	-16.4056	2.82999	-5.79706	<0.001	<0.001	-15.4074	4.03587	-3.81762	<0.001	0.004	Both
positive regulation of synapse assembly	-33.0191	5.72986	-5.76263	<0.001	<0.001	-29.6486	6.78021	-4.37282	<0.001	<0.001	Both
excitatory synapse assembly	-35.0294	6.15823	-5.68822	<0.001	<0.001	-28.511	8.13556	-3.50449	<0.001	0.007	Both
synaptic signaling	-19.7325	3.49399	-5.64754	<0.001	<0.001	-14.5878	5.3102	-2.74712	0.007	0.037	Both
negative regulation of chemotaxis	-15.4564	2.74919	-5.62216	<0.001	<0.001	-15.8219	5.7985	-2.72862	0.008	0.038	Both
branching involved in blood vessel morphogenesis	-24.0246	4.29326	-5.59589	<0.001	<0.001	-32.3167	8.28169	-3.90219	<0.001	0.003	Both
regulation of neuron projection development	-16.1633	2.94885	-5.48123	<0.001	<0.001	-15.3893	4.43086	-3.47322	<0.001	0.008	Both
response to auditory stimulus	-34.2037	6.25596	-5.46737	<0.001	<0.001	-47.388	10.901	-4.34713	<0.001	<0.001	Both
positive regulation of nervous system development	-18.893	3.50443	-5.39118	<0.001	<0.001	-12.6768	4.41683	-2.8701	0.005	0.029	Both
synaptic membrane adhesion	-29.6798	5.55079	-5.34695	<0.001	<0.001	-26.7153	8.08916	-3.3026	0.001	0.012	Both
response to acid chemical	-24.0163	4.54508	-5.28401	<0.001	<0.001	-18.4919	5.14751	-3.59239	<0.001	0.006	Both
regulation of postsynaptic membrane potential	-23.6092	4.49295	-5.25472	<0.001	<0.001	-30.2091	9.43989	-3.20015	0.002	0.015	Both
cognition	-17.6877	3.38051	-5.23227	<0.001	<0.001	-15.665	5.35111	-2.92743	0.004	0.026	Both
behavior	-17.0206	3.27716	-5.1937	<0.001	<0.001	-19.2348	4.49833	-4.27597	<0.001	0.001	Both
postsynaptic specialization assembly	-32.6515	6.29258	-5.18889	<0.001	<0.001	-29.3613	8.59535	-3.41595	<0.001	0.009	Both
neuron development	-13.52	2.62097	-5.15841	<0.001	<0.001	-11.9431	3.8178	-3.12827	0.002	0.018	Both
heterophilic cell cell adhesion via plasma membrane cell adhesion molecules	-19.1616	3.71548	-5.15724	<0.001	<0.001	-24.4119	6.28786	-3.88238	<0.001	0.003	Both
response to vitamin	-21.1444	4.10785	-5.14732	<0.001	<0.001	-27.5754	6.967	-3.958	<0.001	0.003	Both
axon guidance	-16.0344	3.19619	-5.01673	<0.001	<0.001	-21.5021	4.7215	-4.55408	<0.001	<0.001	Both
generation of neurons	-13.2407	2.64199	-5.01164	<0.001	<0.001	-11.7849	3.83256	-3.07493	0.003	0.02	Both
cytokine production involved in immune response	-22.7753	4.57346	-4.97989	<0.001	<0.001	-21.6579	7.64985	-2.83116	0.006	0.031	Both
chemical synaptic transmission postsynaptic	-22.203	4.48132	-4.95456	<0.001	<0.001	-28.6315	10.121	-2.82893	0.006	0.032	Both
neurogenesis	-11.6017	2.3698	-4.89564	<0.001	<0.001	-10.5873	3.40312	-3.11106	0.002	0.018	Both
detection of stimulus involved in sensory perception	-35.5133	7.30721	-4.86003	<0.001	<0.001	-39.0361	8.77721	-4.44744	<0.001	<0.001	Both
neuropeptide signaling pathway	-24.6631	5.1251	-4.81222	<0.001	<0.001	-30.1522	7.9151	-3.80946	<0.001	0.004	Both
olfactory lobe development	-19.1616	3.99014	-4.80225	<0.001	<0.001	-25.44	8.0217	-3.1714	0.002	0.016	Both
aorta development	-19.9959	4.16637	-4.79936	<0.001	<0.001	-22.5557	7.42112	-3.0394	0.003	0.021	Both
negative regulation of interleukin 6 production	-28.2033	5.90547	-4.7758	<0.001	<0.001	-17.0887	4.91124	-3.4795	<0.001	0.008	Both
regulation of chemotaxis	-10.7474	2.25542	-4.76513	<0.001	<0.001	-13.8628	4.81437	-2.87947	0.005	0.029	Both
semaphorin plexin signaling pathway	-17.4842	3.67911	-4.75229	<0.001	<0.001	-23.4568	7.25657	-3.23249	0.002	0.014	Both
postsynaptic density assembly	-30.8328	6.52533	-4.7251	<0.001	<0.001	-28.354	8.19318	-3.46068	<0.001	0.008	Both
n glycan processing	-32.1952	6.8475	-4.70174	<0.001	<0.001	-26.6494	9.98431	-2.66913	0.009	0.043	Both
nerve development	-20.765	4.42548	-4.69215	<0.001	<0.001	-20.1225	7.0355	-2.86014	0.005	0.03	Both
signaling receptor ligand precursor processing	-22.3451	4.8273	-4.62889	<0.001	<0.001	-27.0313	8.60118	-3.14274	0.002	0.017	Both
cell morphogenesis involved in neuron differentiation	-12.9169	2.84702	-4.53697	<0.001	<0.001	-10.6303	3.87397	-2.74403	0.007	0.037	Both
spinal cord development	-22.0742	4.8804	-4.52304	<0.001	<0.001	-22.074	6.57126	-3.35917	0.001	0.01	Both
b cell proliferation	-23.9512	5.32505	-4.49783	<0.001	<0.001	-24.3797	8.17233	-2.9832	0.004	0.024	Both
regulation of b cell proliferation	-23.9512	5.32505	-4.49783	<0.001	<0.001	-31.6289	8.99688	-3.51554	<0.001	0.007	Both
synaptic transmission glutamatergic	-27.3077	6.08896	-4.48479	<0.001	<0.001	-23.5237	8.17493	-2.87754	0.005	0.029	Both
monocyte chemotaxis	-17.2041	3.88649	-4.42665	<0.001	<0.001	-21.4263	7.7289	-2.77223	0.007	0.035	Both
cell part morphogenesis	-12.4202	2.82251	-4.40041	<0.001	<0.001	-10.27	3.44988	-2.97692	0.004	0.024	Both
regulation of neurogenesis	-10.6676	2.44836	-4.35703	<0.001	<0.001	-12.4556	3.73167	-3.3378	0.001	0.011	Both
cell cell adhesion mediated by cadherin	-20.7247	4.75714	-4.35654	<0.001	<0.001	-17.1926	4.91752	-3.4962	<0.001	0.008	Both
dendrite development	-17.3979	4.00968	-4.33898	<0.001	<0.001	-12.0143	4.53206	-2.65095	0.009	0.044	Both
feeding behavior	-19.9856	4.65981	-4.28893	<0.001	<0.001	-24.3137	6.1914	-3.92701	<0.001	0.003	Both
vacuole organization	-16.3667	3.83437	-4.26841	<0.001	<0.001	-12.6104	4.69716	-2.68468	0.009	0.041	Both
positive regulation of cell junction assembly	-16.4527	3.92791	-4.18865	<0.001	<0.001	-20.656	5.29378	-3.90194	<0.001	0.003	Both
axon development	-11.178	2.69803	-4.14301	<0.001	<0.001	-11.6778	3.58982	-3.25302	0.002	0.013	Both
heart trabecula morphogenesis	-17.7758	4.34727	-4.08897	<0.001	<0.001	-32.4126	8.60314	-3.76753	<0.001	0.004	Both
regulation of dendrite development	-21.4449	5.25479	-4.08102	<0.001	<0.001	-18.8666	6.2644	-3.01171	0.003	0.023	Both
negative regulation of cell development	-8.65572	2.16064	-4.00609	<0.001	<0.001	-12.1755	4.15718	-2.92878	0.004	0.026	Both
cell junction assembly	-12.2913	3.12638	-3.93148	<0.001	<0.001	-13.2645	3.92031	-3.38355	0.001	0.01	Both
positive chemotaxis	-13.5523	3.4864	-3.8872	<0.001	<0.001	-22.1323	7.96742	-2.77784	0.007	0.035	Both
neuromuscular process controlling balance	-18.5598	4.84854	-3.82792	<0.001	<0.001	-19.9773	7.12913	-2.80221	0.006	0.033	Both
positive regulation of developmental growth	-14.5884	3.81734	-3.82162	<0.001	<0.001	-14.2527	5.29266	-2.69292	0.008	0.041	Both
adult behavior	-14.1072	3.72997	-3.78211	<0.001	<0.001	-21.7671	6.06242	-3.59049	<0.001	0.006	Both
cranial nerve development	-23.1562	6.14349	-3.76923	<0.001	<0.001	-28.3074	7.94618	-3.5624	<0.001	0.007	Both
nervous system process	-9.19112	2.44173	-3.76418	<0.001	<0.001	-12.0197	3.41755	-3.51706	<0.001	0.007	Both
response to nutrient	-13.0913	3.50457	-3.7355	<0.001	<0.001	-15.8792	5.2817	-3.00645	0.003	0.023	Both
monoatomic cation transport	-7.95157	2.14126	-3.7135	<0.001	<0.001	-10.6246	2.93097	-3.62495	<0.001	0.006	Both
positive regulation of immune effector process	-11.7855	3.20012	-3.68282	<0.001	<0.001	-14.9105	4.38332	-3.40166	<0.001	0.009	Both
cell cell adhesion	-5.46078	1.49957	-3.64157	<0.001	0.001	-7.66157	2.59096	-2.95704	0.004	0.025	Both
retinal ganglion cell axon guidance	-19.6726	5.42286	-3.62772	<0.001	0.001	-22.2992	8.26813	-2.69701	0.008	0.041	Both
cellular response to lipoprotein particle stimulus	-21.2203	6.19914	-3.4231	<0.001	0.002	-21.3747	6.64816	-3.21512	0.002	0.014	Both
regulation of long term synaptic potentiation	-14.1404	4.2586	-3.32044	0.001	0.003	-22.5897	8.55916	-2.63924	0.01	0.045	Both
antigen processing and presentation of peptide antigen	-14.4893	4.55847	-3.17855	0.002	0.005	-19.8119	7.56588	-2.61859	0.01	0.046	Both
adenylate cyclase activating g protein coupled receptor signaling pathway	-14.5073	4.66591	-3.10921	0.002	0.006	-21.4008	6.7118	-3.18853	0.002	0.015	Both
regulation of immune effector process	-8.15792	2.64117	-3.08875	0.002	0.006	-10.3958	3.78062	-2.74977	0.007	0.037	Both
positive regulation of synaptic transmission	-13.2487	4.39518	-3.01437	0.003	0.007	-15.8783	5.89681	-2.69269	0.008	0.041	Both
negative regulation of neuron projection regeneration	-14.5001	5.06276	-2.86407	0.005	0.011	-13.2576	3.52558	-3.7604	<0.001	0.004	Both
mast cell activation	-21.2761	7.43338	-2.86223	0.005	0.011	-25.5553	8.34124	-3.06373	0.003	0.02	Both
negative regulation of neuron projection development	-9.68283	3.43645	-2.81769	0.006	0.012	-16.3036	4.53206	-3.59739	<0.001	0.006	Both
cellular component morphogenesis	-7.4362	2.64128	-2.81538	0.006	0.013	-9.03699	3.34901	-2.69841	0.008	0.04	Both
segmentation	-12.6738	4.6095	-2.74949	0.007	0.015	-22.5879	7.79037	-2.89946	0.005	0.028	Both
regulation of epithelial cell proliferation	-5.58428	2.03611	-2.74262	0.007	0.015	-11.5777	4.38402	-2.64088	0.01	0.045	Both
response to purine containing compound	-12.3923	4.67198	-2.65248	0.009	0.019	-16.3682	5.95303	-2.74955	0.007	0.037	Both
mast cell mediated immunity	-17.9835	6.806	-2.64231	0.009	0.019	-30.1579	8.29644	-3.63503	<0.001	0.006	Both
monoatomic ion transport	-4.71024	1.8994	-2.47986	0.014	0.029	-9.5727	2.73352	-3.50197	<0.001	0.007	Both
phospholipid catabolic process	-9.14479	3.71612	-2.46084	0.015	0.03	-31.3792	10.7545	-2.91778	0.004	0.027	Both
innervation	-16.687	6.90496	-2.41667	0.017	0.033	-33.2177	11.1722	-2.97324	0.004	0.024	Both
neuron migration	-7.69161	3.41852	-2.24998	0.026	0.048	-13.6	5.08986	-2.67197	0.009	0.043	Both
regulation of adaptive immune response	-9.40809	4.3966	-2.13985	0.034	0.062	-16.4661	5.36866	-3.06708	0.003	0.02	Replication only
glycerolipid catabolic process	-11.227	5.25235	-2.13751	0.034	0.062	-24.301	7.07362	-3.43544	<0.001	0.009	Replication only
interleukin 6 production	-7.46282	3.81993	-1.95365	0.053	0.09	-20.4818	5.39344	-3.79755	<0.001	0.004	Replication only
entry into host	-5.48648	2.97632	-1.84338	0.067	0.111	-11.251	3.78208	-2.9748	0.004	0.024	Replication only
sodium ion transport	-8.65886	4.85134	-1.78484	0.077	0.123	-20.1802	5.70077	-3.5399	<0.001	0.007	Replication only
negative regulation of endocytosis	-7.56806	4.31432	-1.75417	0.082	0.13	-19.7708	6.41669	-3.08115	0.003	0.02	Replication only
regulation of protein tyrosine kinase activity	-7.11605	4.08649	-1.74136	0.084	0.133	-16.6931	5.37357	-3.10652	0.002	0.019	Replication only
motor neuron axon guidance	-9.20715	5.34104	-1.72385	0.087	0.136	-32.6357	7.69052	-4.24362	<0.001	0.001	Replication only
negative regulation of immune effector process	-5.44977	3.21499	-1.69511	0.092	0.144	-12.2712	4.57058	-2.68483	0.009	0.041	Replication only
neuron cell cell adhesion	-10.4902	6.22246	-1.68585	0.094	0.146	-30.2039	10.6211	-2.84376	0.005	0.031	Replication only
high density lipoprotein particle remodeling	-4.66094	2.83695	-1.64294	0.103	0.158	-12.5581	4.3698	-2.87383	0.005	0.029	Replication only
regulation of sodium ion transport	-12.0607	7.37012	-1.63643	0.104	0.159	-20.8674	7.45123	-2.80053	0.006	0.033	Replication only
non canonical wnt signaling pathway	-7.68394	4.98003	-1.54295	0.125	0.187	-20.5374	7.62059	-2.69499	0.008	0.041	Replication only
cellular response to nutrient	-8.71898	5.87682	-1.48362	0.14	0.206	-41.9613	10.8818	-3.85612	<0.001	0.004	Replication only
cellular response to vitamin	-8.71898	5.87682	-1.48362	0.14	0.206	-42.9742	10.9807	-3.91362	<0.001	0.003	Replication only
sodium ion homeostasis	-9.46507	6.72385	-1.40769	0.162	0.232	-25.8282	8.75085	-2.95151	0.004	0.025	Replication only
negative regulation of cell cell adhesion	-4.69688	3.49262	-1.3448	0.181	0.256	-13.7343	5.09863	-2.69372	0.008	0.041	Replication only
central nervous system projection neuron axonogenesis	-8.55188	6.59316	-1.29708	0.197	0.274	-29.7022	9.93071	-2.99095	0.004	0.023	Replication only
sensory perception	-3.61483	2.83631	-1.27448	0.205	0.282	-12.4283	4.15377	-2.99206	0.004	0.023	Replication only
regulation of t cell mediated immunity	-6.37364	5.44581	-1.17038	0.244	0.325	-22.9234	7.87919	-2.90936	0.005	0.027	Replication only
lymphocyte activation	-2.32029	1.99644	-1.16221	0.247	0.328	-9.46514	3.10037	-3.0529	0.003	0.021	Replication only
regulation of neurotransmitter transport	-6.82782	5.97759	-1.14224	0.255	0.337	-19.8901	6.59541	-3.01575	0.003	0.022	Replication only
regulation of neurotransmitter secretion	-8.43619	7.44645	-1.13291	0.259	0.341	-27.9283	7.62142	-3.66444	<0.001	0.005	Replication only
t cell mediated immunity	-5.22574	4.61844	-1.13149	0.26	0.342	-21.0476	6.34851	-3.31536	0.001	0.011	Replication only
positive regulation of multicellular organismal process	-1.37596	1.35939	-1.01218	0.313	0.399	-5.88509	2.11024	-2.78883	0.006	0.034	Replication only
negative regulation of response to cytokine stimulus	-3.75611	3.72418	-1.00857	0.315	0.401	-29.7988	8.81387	-3.38089	0.001	0.01	Replication only
neurotransmitter secretion	-5.90173	6.36399	-0.927363	0.355	0.441	-25.0558	7.9388	-3.15612	0.002	0.017	Replication only
regulation of collateral sprouting	-4.50634	5.06153	-0.890311	0.375	0.461	-13.6989	4.72762	-2.89762	0.005	0.028	Replication only
neurotransmitter transport	-4.72192	5.3258	-0.886614	0.377	0.462	-24.5664	6.84575	-3.58856	<0.001	0.006	Replication only
cardiac chamber morphogenesis	-2.86296	3.23248	-0.885683	0.377	0.462	-15.2584	5.77721	-2.64113	0.01	0.045	Replication only
collateral sprouting	-3.35322	4.31166	-0.77771	0.438	0.521	-11.7697	3.94115	-2.98636	0.004	0.024	Replication only
biological process involved in intraspecies interaction between organisms	-5.71423	7.42804	-0.769278	0.443	0.526	-29.808	8.9634	-3.32552	0.001	0.011	Replication only
cardiac ventricle morphogenesis	-2.74419	3.82321	-0.717769	0.474	0.553	-29.1126	7.36987	-3.95022	<0.001	0.003	Replication only
regulation of macrophage migration	-3.06478	4.39436	-0.697436	0.487	0.566	-26.3701	7.66505	-3.4403	<0.001	0.009	Replication only
proton transmembrane transport	-5.21178	8.02892	-0.649127	0.517	0.593	-44.4459	7.33039	-6.06323	<0.001	<0.001	Replication only
cell cell junction assembly	-2.63272	4.18969	-0.62838	0.531	0.605	-19.3736	6.80691	-2.84617	0.005	0.03	Replication only
sodium ion transmembrane transport	-3.27171	5.48574	-0.596402	0.552	0.623	-16.1113	6.11152	-2.63621	0.01	0.045	Replication only
central nervous system neuron development	-2.21782	4.54189	-0.488303	0.626	0.687	-17.5895	6.38336	-2.75553	0.007	0.036	Replication only
positive regulation of leukocyte mediated immunity	-0.989379	4.20902	-0.235062	0.815	0.859	-19.3451	5.92793	-3.26339	0.002	0.013	Replication only
regulation of plasma lipoprotein particle levels	-0.22792	3.83835	-0.0593798	0.953	0.962	-14.5834	5.55343	-2.62602	0.01	0.046	Replication only
sulfur compound metabolic process	-25.9487	2.63812	-9.83604	<0.001	<0.001	-3.46702	4.29094	-0.807985	0.421	0.591	MARBLE only
proteoglycan metabolic process	-36.5746	3.80067	-9.62321	<0.001	<0.001	-17.1154	6.84539	-2.50028	0.014	0.059	MARBLE only
leukocyte apoptotic process	-46.1499	4.91212	-9.39512	<0.001	<0.001	-16.3799	7.30051	-2.24366	0.027	0.092	MARBLE only
response to chemokine	-61.5115	6.60931	-9.3068	<0.001	<0.001	-5.04595	11.4833	-0.439415	0.661	0.785	MARBLE only
glycoprotein metabolic process	-28.8139	3.15547	-9.13141	<0.001	<0.001	-12.2074	5.63638	-2.16582	0.033	0.104	MARBLE only
glycoprotein biosynthetic process	-29.532	3.3135	-8.91263	<0.001	<0.001	-12.3059	6.44565	-1.90919	0.059	0.155	MARBLE only
liposaccharide metabolic process	-40.9866	4.70497	-8.71133	<0.001	<0.001	-18.1393	8.82451	-2.05556	0.043	0.124	MARBLE only
response to radiation	-23.4847	2.79632	-8.39843	<0.001	<0.001	-8.04065	4.43958	-1.81113	0.073	0.182	MARBLE only
aminoglycan metabolic process	-21.2679	2.6438	-8.04446	<0.001	<0.001	-7.8756	4.82962	-1.63069	0.106	0.235	MARBLE only
calcium ion import	-49.6216	6.1795	-8.03003	<0.001	<0.001	-29.6748	12.6452	-2.34673	0.021	0.077	MARBLE only
oligosaccharide metabolic process	-30.8542	4.008	-7.69816	<0.001	<0.001	-18.5183	7.28701	-2.54127	0.013	0.055	MARBLE only
response to alcohol	-21.3381	2.78265	-7.66826	<0.001	<0.001	-0.312593	4.33576	-0.0720966	0.943	0.968	MARBLE only
proteoglycan biosynthetic process	-30.366	3.96001	-7.66817	<0.001	<0.001	-10.2534	7.2531	-1.41365	0.161	0.304	MARBLE only
negative regulation of cell differentiation	-14.8431	1.93681	-7.66368	<0.001	<0.001	-4.40687	3.27509	-1.34557	0.182	0.333	MARBLE only
carbohydrate derivative biosynthetic process	-17.5006	2.29426	-7.62801	<0.001	<0.001	-6.19963	3.50721	-1.76768	0.08	0.192	MARBLE only
positive regulation of stress activated protein kinase signaling cascade	-37.1142	4.88393	-7.59924	<0.001	<0.001	-17.9643	7.95822	-2.25732	0.026	0.09	MARBLE only
heparan sulfate proteoglycan biosynthetic process	-35.4937	4.81728	-7.36799	<0.001	<0.001	-23.4231	9.2647	-2.5282	0.013	0.056	MARBLE only
stem cell differentiation	-23.9994	3.27425	-7.32972	<0.001	<0.001	-7.11846	4.66705	-1.52526	0.13	0.269	MARBLE only
mucopolysaccharide metabolic process	-19.1565	2.63366	-7.2737	<0.001	<0.001	-3.07988	4.84501	-0.635681	0.526	0.684	MARBLE only
chondroitin sulfate proteoglycan metabolic process	-34.241	4.71608	-7.26048	<0.001	<0.001	-8.23868	7.66774	-1.07446	0.285	0.453	MARBLE only
regulation of neutrophil migration	-44.0443	6.15097	-7.16054	<0.001	<0.001	-10.1279	12.8397	-0.788795	0.432	0.599	MARBLE only
regulation of jnk cascade	-27.9354	3.9856	-7.00909	<0.001	<0.001	-14.8995	6.03999	-2.4668	0.015	0.063	MARBLE only
positive regulation of phosphatidylinositol 3 kinase protein kinase b signal transduction	-16.4676	2.35616	-6.98916	<0.001	<0.001	-4.29617	5.36959	-0.800093	0.426	0.594	MARBLE only
mesenchymal cell differentiation	-18.1009	2.68735	-6.73557	<0.001	<0.001	-7.03911	4.60019	-1.53018	0.129	0.267	MARBLE only
response to ketone	-25.2874	3.79236	-6.66798	<0.001	<0.001	-11.2133	6.39745	-1.75278	0.083	0.196	MARBLE only
positive regulation of neuron differentiation	-40.511	6.08749	-6.65479	<0.001	<0.001	-15.4921	7.45359	-2.07848	0.04	0.12	MARBLE only
neuron recognition	-21.4934	3.3054	-6.5025	<0.001	<0.001	-8.44936	4.45841	-1.89515	0.061	0.158	MARBLE only
modulation of excitatory postsynaptic potential	-29.5694	4.55741	-6.48821	<0.001	<0.001	-21.4807	11.1119	-1.93312	0.056	0.15	MARBLE only
glycosphingolipid metabolic process	-29.0751	4.53118	-6.41668	<0.001	<0.001	-19.4523	10.2293	-1.90164	0.06	0.156	MARBLE only
glycosylation	-23.8841	3.74717	-6.37389	<0.001	<0.001	-10.6006	7.20758	-1.47075	0.145	0.286	MARBLE only
developmental cell growth	-16.5707	2.60374	-6.36419	<0.001	<0.001	-10.1723	4.51435	-2.25333	0.027	0.09	MARBLE only
mesenchyme development	-16.5642	2.6237	-6.31329	<0.001	<0.001	-8.8159	4.71505	-1.86973	0.065	0.164	MARBLE only
synapse assembly	-29.1925	4.64641	-6.2828	<0.001	<0.001	-14.3472	5.56962	-2.57598	0.012	0.051	MARBLE only
chondroitin sulfate proteoglycan biosynthetic process	-31.4296	5.03397	-6.2435	<0.001	<0.001	-11.354	8.5289	-1.33124	0.186	0.339	MARBLE only
cellular response to radiation	-26.3216	4.22468	-6.23044	<0.001	<0.001	-2.89049	7.28337	-0.396862	0.692	0.808	MARBLE only
peptide catabolic process	-28.0968	4.59234	-6.11819	<0.001	<0.001	-14.6679	8.17787	-1.7936	0.076	0.186	MARBLE only
g protein coupled receptor signaling pathway	-14.6994	2.41011	-6.09905	<0.001	<0.001	-5.08218	3.61063	-1.40756	0.162	0.306	MARBLE only
artery morphogenesis	-21.3319	3.50697	-6.08269	<0.001	<0.001	-13.9477	6.35875	-2.19347	0.031	0.1	MARBLE only
positive regulation of epithelial to mesenchymal transition	-22.9556	3.77625	-6.07893	<0.001	<0.001	-12.2215	7.85103	-1.55667	0.123	0.259	MARBLE only
carbohydrate derivative metabolic process	-10.917	1.80438	-6.0503	<0.001	<0.001	-2.80387	2.84691	-0.98488	0.327	0.498	MARBLE only
mesenchymal cell migration	-21.7045	3.63372	-5.97308	<0.001	<0.001	-15.3376	6.4996	-2.35977	0.02	0.075	MARBLE only
stem cell development	-21.4873	3.62868	-5.92151	<0.001	<0.001	-8.22236	6.34959	-1.29494	0.198	0.354	MARBLE only
salivary gland development	-24.0984	4.091	-5.89059	<0.001	<0.001	-3.59524	10.8698	-0.330754	0.742	0.844	MARBLE only
embryonic skeletal system morphogenesis	-29.4562	5.01857	-5.86944	<0.001	<0.001	-8.89264	7.11631	-1.24961	0.214	0.375	MARBLE only
presynapse organization	-28.9278	4.95054	-5.84336	<0.001	<0.001	-15.9962	8.09114	-1.977	0.051	0.14	MARBLE only
neural crest cell differentiation	-20.5787	3.52526	-5.83752	<0.001	<0.001	-0.99563	6.34136	-0.157006	0.876	0.929	MARBLE only
exocrine system development	-22.3439	3.85364	-5.79814	<0.001	<0.001	-1.93275	10.4334	-0.185246	0.853	0.917	MARBLE only
protein o linked glycosylation	-24.5269	4.25869	-5.75927	<0.001	<0.001	-7.32047	8.78155	-0.83362	0.407	0.575	MARBLE only
embryonic skeletal system development	-27.1169	4.72305	-5.7414	<0.001	<0.001	-13.1032	6.21514	-2.10827	0.038	0.114	MARBLE only
regulation of neurotransmitter receptor activity	-28.4118	4.98091	-5.70413	<0.001	<0.001	-14.0786	7.9427	-1.77252	0.079	0.191	MARBLE only
cardiac epithelial to mesenchymal transition	-21.8357	3.82828	-5.70378	<0.001	<0.001	-8.63979	9.25235	-0.933794	0.353	0.521	MARBLE only
regulation of neuron apoptotic process	-17.1349	3.00563	-5.70094	<0.001	<0.001	-8.16106	5.0299	-1.62251	0.108	0.237	MARBLE only
phosphatidylinositol 3 kinase protein kinase b signal transduction	-12.5109	2.19992	-5.68696	<0.001	<0.001	-3.00276	4.88908	-0.614176	0.541	0.697	MARBLE only
positive regulation of canonical wnt signaling pathway	-32.6444	5.75296	-5.67437	<0.001	<0.001	-2.52899	8.35537	-0.302678	0.763	0.858	MARBLE only
aminoglycan biosynthetic process	-19.1425	3.39008	-5.64662	<0.001	<0.001	-5.23064	6.2018	-0.843406	0.401	0.571	MARBLE only
tumor necrosis factor superfamily cytokine production	-18.2638	3.26713	-5.59019	<0.001	<0.001	-12.0518	4.82996	-2.49522	0.014	0.06	MARBLE only
cell cell signaling	-12.0843	2.16451	-5.58293	<0.001	<0.001	-7.59972	3.51607	-2.16143	0.033	0.105	MARBLE only
ephrin receptor signaling pathway	-22.0455	3.95802	-5.56984	<0.001	<0.001	-3.11102	7.33137	-0.424344	0.672	0.793	MARBLE only
negative regulation of epithelial cell proliferation	-17.9523	3.23935	-5.54194	<0.001	<0.001	-13.422	6.03164	-2.22526	0.028	0.095	MARBLE only
response to camp	-25.9725	4.69138	-5.53621	<0.001	<0.001	-15.2422	7.80865	-1.95196	0.054	0.146	MARBLE only
outflow tract morphogenesis	-22.8586	4.1608	-5.4938	<0.001	<0.001	-9.82162	7.54928	-1.301	0.196	0.352	MARBLE only
positive regulation of calcium ion transport	-27.2117	4.97762	-5.4668	<0.001	<0.001	-5.59281	6.68573	-0.83653	0.405	0.574	MARBLE only
response to light stimulus	-18.4198	3.45334	-5.33391	<0.001	<0.001	-0.597101	5.33758	-0.111867	0.911	0.948	MARBLE only
dendritic cell differentiation	-39.0073	7.35268	-5.30519	<0.001	<0.001	-4.77393	9.0168	-0.529448	0.598	0.743	MARBLE only
positive regulation of signaling	-6.85332	1.29227	-5.30331	<0.001	<0.001	-0.116746	2.23893	-0.0521437	0.959	0.978	MARBLE only
positive regulation of tumor necrosis factor superfamily cytokine production	-20.2922	3.84241	-5.28111	<0.001	<0.001	-11.8514	5.5003	-2.15469	0.034	0.106	MARBLE only
cardiac septum morphogenesis	-18.7624	3.58973	-5.2267	<0.001	<0.001	-15.919	7.32645	-2.17281	0.032	0.103	MARBLE only
regulation of nervous system process	-20.7261	3.99969	-5.18193	<0.001	<0.001	-14.8136	6.97695	-2.12322	0.036	0.111	MARBLE only
regulation of presynapse organization	-28.4958	5.52246	-5.15998	<0.001	<0.001	-7.37167	7.74977	-0.951211	0.344	0.513	MARBLE only
morphogenesis of a branching structure	-14.1685	2.75592	-5.14112	<0.001	<0.001	-8.6806	5.55646	-1.56225	0.122	0.258	MARBLE only
chondroitin sulfate metabolic process	-25.5047	4.98071	-5.1207	<0.001	<0.001	-3.21295	8.23691	-0.390068	0.697	0.81	MARBLE only
formation of primary germ layer	-16.1925	3.16318	-5.11904	<0.001	<0.001	-2.23364	7.0746	-0.315727	0.753	0.85	MARBLE only
regulation of cell projection organization	-13.055	2.55439	-5.11081	<0.001	<0.001	-8.91591	3.73433	-2.38755	0.019	0.071	MARBLE only
response to nitrogen compound	-8.16933	1.60158	-5.10078	<0.001	<0.001	-0.331373	2.48974	-0.133095	0.894	0.94	MARBLE only
o glycan processing	-26.8718	5.28345	-5.08602	<0.001	<0.001	-14.3086	10.7626	-1.32948	0.187	0.34	MARBLE only
positive regulation of wnt signaling pathway	-27.9954	5.53738	-5.05572	<0.001	<0.001	-1.78424	7.42979	-0.240147	0.811	0.887	MARBLE only
t cell activation involved in immune response	-25.6888	5.08318	-5.05369	<0.001	<0.001	-13.7945	7.77765	-1.77361	0.079	0.19	MARBLE only
epithelial to mesenchymal transition	-15.3665	3.04453	-5.04724	<0.001	<0.001	-12.6516	5.57584	-2.269	0.026	0.088	MARBLE only
regulation of neuron differentiation	-17.6756	3.52707	-5.0114	<0.001	<0.001	-10.4237	5.23748	-1.99021	0.049	0.138	MARBLE only
artery development	-14.7808	2.94959	-5.01114	<0.001	<0.001	-14.0717	5.70961	-2.46456	0.015	0.063	MARBLE only
ventricular septum morphogenesis	-22.536	4.51293	-4.99366	<0.001	<0.001	-20.7417	10.0218	-2.06966	0.041	0.121	MARBLE only
branching morphogenesis of an epithelial tube	-14.9961	3.0032	-4.99338	<0.001	<0.001	-9.78858	5.89429	-1.66069	0.1	0.226	MARBLE only
cd4 positive alpha beta t cell activation	-27.784	5.5895	-4.97076	<0.001	<0.001	-13.2179	8.31244	-1.59013	0.115	0.249	MARBLE only
regulation of cell size	-14.5492	2.93657	-4.95447	<0.001	<0.001	-11.8635	4.81823	-2.46221	0.016	0.063	MARBLE only
neuron apoptotic process	-13.4768	2.74628	-4.90731	<0.001	<0.001	-7.28762	4.84479	-1.50422	0.136	0.276	MARBLE only
regulation of cell growth	-11.0463	2.25284	-4.90327	<0.001	<0.001	-4.35237	3.37461	-1.28974	0.2	0.356	MARBLE only
ovulation cycle process	-24.5677	5.01283	-4.90095	<0.001	<0.001	-0.359672	8.00327	-0.0449406	0.964	0.981	MARBLE only
regulation of synapse structure or activity	-20.1385	4.15883	-4.84235	<0.001	<0.001	-10.1172	4.54367	-2.22666	0.028	0.095	MARBLE only
regulation of gtpase activity	-16.7041	3.46076	-4.82672	<0.001	<0.001	-3.64743	5.23306	-0.696998	0.487	0.649	MARBLE only
positive regulation of axonogenesis	-21.5846	4.51307	-4.78269	<0.001	<0.001	-10.1683	6.35793	-1.5993	0.113	0.246	MARBLE only
cardiac septum development	-16.9691	3.569	-4.75459	<0.001	<0.001	-1.9285	6.99092	-0.275858	0.783	0.871	MARBLE only
postsynapse assembly	-26.8403	5.64931	-4.75108	<0.001	<0.001	-13.1204	7.6942	-1.70523	0.091	0.212	MARBLE only
regulation of growth	-9.53642	2.01048	-4.74335	<0.001	<0.001	-5.76778	3.22164	-1.79032	0.077	0.187	MARBLE only
semaphorin plexin signaling pathway involved in neuron projection guidance	-25.0294	5.28104	-4.73949	<0.001	<0.001	-20.0485	9.10926	-2.20089	0.03	0.099	MARBLE only
myotube differentiation	-19.4806	4.1392	-4.70637	<0.001	<0.001	-9.97593	4.79269	-2.08149	0.04	0.12	MARBLE only
endocardial cushion development	-14.9955	3.1899	-4.70093	<0.001	<0.001	-11.6801	8.55036	-1.36604	0.175	0.325	MARBLE only
outflow tract septum morphogenesis	-22.1151	4.70956	-4.6958	<0.001	<0.001	-17.0641	10.4777	-1.62861	0.107	0.236	MARBLE only
positive regulation of cell projection organization	-11.4364	2.45352	-4.66123	<0.001	<0.001	-7.75444	4.01367	-1.93201	0.056	0.15	MARBLE only
response to amyloid beta	-13.0694	2.80721	-4.65565	<0.001	<0.001	-7.10789	7.12724	-0.997284	0.321	0.493	MARBLE only
anterior posterior pattern specification	-18.7778	4.0411	-4.6467	<0.001	<0.001	-10.8153	7.52172	-1.43788	0.154	0.296	MARBLE only
immune response regulating signaling pathway	-13.1964	2.84067	-4.64552	<0.001	<0.001	-5.17084	4.1391	-1.24927	0.215	0.375	MARBLE only
positive regulation of erk1 and erk2 cascade	-11.8207	2.55972	-4.61797	<0.001	<0.001	-2.81637	4.3116	-0.653209	0.515	0.673	MARBLE only
embryonic organ development	-14.0564	3.04425	-4.61736	<0.001	<0.001	-5.36661	4.21979	-1.27177	0.207	0.364	MARBLE only
regulation of synaptic transmission glutamatergic	-32.6125	7.07192	-4.61155	<0.001	<0.001	-18.3333	9.3438	-1.96208	0.053	0.143	MARBLE only
positive regulation of cell development	-11.3823	2.47464	-4.59956	<0.001	<0.001	-3.09186	3.32719	-0.929272	0.355	0.523	MARBLE only
endocardial cushion formation	-16.1608	3.5159	-4.59648	<0.001	<0.001	-13.3609	7.93103	-1.68464	0.095	0.218	MARBLE only
endocardial cushion morphogenesis	-16.1608	3.5159	-4.59648	<0.001	<0.001	-13.4086	9.04454	-1.4825	0.141	0.282	MARBLE only
calcium ion homeostasis	-13.2749	2.88829	-4.59613	<0.001	<0.001	-2.67542	3.96593	-0.674601	0.502	0.661	MARBLE only
dendrite morphogenesis	-19.7065	4.30027	-4.58263	<0.001	<0.001	-10.9417	5.30846	-2.06119	0.042	0.123	MARBLE only
positive regulation of mapk cascade	-9.42629	2.06137	-4.57282	<0.001	<0.001	-1.52509	3.32315	-0.458928	0.647	0.778	MARBLE only
viral protein processing	-28.709	6.28495	-4.5679	<0.001	<0.001	-13.4291	9.944	-1.35047	0.18	0.332	MARBLE only
glycoprotein catabolic process	-22.3727	4.89981	-4.56603	<0.001	<0.001	-17.0087	7.41824	-2.29282	0.024	0.084	MARBLE only
regulation of epidermis development	-21.9205	4.83274	-4.53582	<0.001	<0.001	-24.4795	25.3688	-0.964947	0.337	0.507	MARBLE only
sensory perception of mechanical stimulus	-17.8143	3.95513	-4.5041	<0.001	<0.001	-12.8821	5.24054	-2.45817	0.016	0.064	MARBLE only
embryo development	-9.33818	2.10167	-4.44321	<0.001	<0.001	-6.71241	3.43893	-1.95189	0.054	0.146	MARBLE only
membrane lipid biosynthetic process	-24.7381	5.62227	-4.40002	<0.001	<0.001	-10.3893	10.8337	-0.95898	0.34	0.509	MARBLE only
response to extracellular stimulus	-10.2007	2.31852	-4.39965	<0.001	<0.001	-3.80626	3.38825	-1.12337	0.264	0.429	MARBLE only
embryo development ending in birth or egg hatching	-12.3579	2.8117	-4.39517	<0.001	<0.001	-7.3545	4.02577	-1.82686	0.071	0.177	MARBLE only
associative learning	-22.5003	5.12711	-4.3885	<0.001	<0.001	-16.9701	7.78857	-2.17885	0.032	0.102	MARBLE only
bone development	-10.5624	2.40689	-4.38839	<0.001	<0.001	-7.82748	4.62652	-1.69187	0.094	0.216	MARBLE only
hepaticobiliary system development	-16.13	3.67598	-4.38795	<0.001	<0.001	-10.9226	5.63479	-1.93842	0.056	0.149	MARBLE only
lytic vacuole organization	-22.1349	5.04594	-4.38668	<0.001	<0.001	-15.2336	7.012	-2.17251	0.032	0.103	MARBLE only
cell growth	-9.01015	2.05497	-4.38457	<0.001	<0.001	-1.68997	3.12728	-0.540398	0.59	0.736	MARBLE only
gastrulation	-12.7249	2.93738	-4.33204	<0.001	<0.001	-8.49345	5.6804	-1.49522	0.138	0.28	MARBLE only
antigen processing and presentation	-16.8923	3.90694	-4.32365	<0.001	<0.001	-12.9479	6.30428	-2.05383	0.043	0.124	MARBLE only
response to transforming growth factor beta	-12.1612	2.83247	-4.29351	<0.001	<0.001	-4.95143	4.73983	-1.04464	0.299	0.467	MARBLE only
membrane lipid metabolic process	-17.0713	3.99102	-4.27743	<0.001	<0.001	-12.8531	6.64494	-1.93427	0.056	0.15	MARBLE only
synapse organization	-13.4103	3.14412	-4.26519	<0.001	<0.001	-8.28136	4.04419	-2.04772	0.043	0.126	MARBLE only
developmental growth	-8.2943	1.95212	-4.24888	<0.001	<0.001	-1.06008	3.56929	-0.297001	0.767	0.86	MARBLE only
sprouting angiogenesis	-11.564	2.72655	-4.24123	<0.001	<0.001	-10.4606	5.38898	-1.9411	0.055	0.149	MARBLE only
regulation of cell junction assembly	-13.2504	3.12515	-4.23994	<0.001	<0.001	-10.1341	4.47868	-2.26274	0.026	0.089	MARBLE only
extracellular matrix assembly	-15.4817	3.65433	-4.23653	<0.001	<0.001	-12.3112	5.17667	-2.37821	0.019	0.073	MARBLE only
cellular response to amyloid beta	-10.3004	2.46184	-4.18403	<0.001	<0.001	-14.7727	7.16332	-2.06226	0.042	0.123	MARBLE only
regulation of neuronal synaptic plasticity	-18.1614	4.35616	-4.16912	<0.001	<0.001	-3.01471	6.05412	-0.497959	0.62	0.759	MARBLE only
embryonic appendage morphogenesis	-15.0375	3.62435	-4.14903	<0.001	<0.001	-13.497	7.82036	-1.72587	0.088	0.205	MARBLE only
positive regulation of endothelial cell proliferation	-14.0358	3.40677	-4.11997	<0.001	<0.001	-13.6989	5.72245	-2.39389	0.019	0.071	MARBLE only
embryonic placenta development	-21.9458	5.34153	-4.10853	<0.001	<0.001	-0.817917	6.36342	-0.128534	0.898	0.941	MARBLE only
regulation of trans synaptic signaling	-14.7706	3.60145	-4.1013	<0.001	<0.001	-12.3183	5.58272	-2.20651	0.03	0.098	MARBLE only
positive regulation of immune response	-8.27843	2.01976	-4.09872	<0.001	<0.001	-1.75995	3.03356	-0.580161	0.563	0.715	MARBLE only
regulation of b cell activation	-19.8226	4.84404	-4.09217	<0.001	<0.001	-13.8997	8.1497	-1.70555	0.091	0.212	MARBLE only
smad protein signal transduction	-16.9368	4.17253	-4.05912	<0.001	<0.001	-6.64387	6.69041	-0.993044	0.323	0.495	MARBLE only
memory	-16.6565	4.16591	-3.99828	<0.001	<0.001	-14.9537	7.57772	-1.97338	0.051	0.141	MARBLE only
cell fate commitment	-12.6609	3.17204	-3.99141	<0.001	<0.001	-6.59835	5.34288	-1.23498	0.22	0.38	MARBLE only
vacuolar localization	-33.1387	8.35233	-3.9676	<0.001	<0.001	-22.0297	9.39785	-2.34412	0.021	0.077	MARBLE only
positive regulation of gtpase activity	-17.7461	4.48735	-3.95469	<0.001	<0.001	-0.0414142	6.5929	-0.00628165	0.995	0.998	MARBLE only
notch signaling pathway	-13.8402	3.51442	-3.93812	<0.001	<0.001	-12.338	4.8909	-2.52263	0.013	0.056	MARBLE only
cytokine production involved in inflammatory response	-19.1156	4.86697	-3.92762	<0.001	<0.001	-23.2288	10.6013	-2.19114	0.031	0.1	MARBLE only
cellular response to camp	-19.7801	5.03757	-3.92651	<0.001	<0.001	-10.333	9.32395	-1.10823	0.271	0.436	MARBLE only
immune response regulating cell surface receptor signaling pathway	-12.8069	3.27045	-3.91596	<0.001	<0.001	-8.2029	4.92773	-1.66464	0.099	0.225	MARBLE only
transforming growth factor beta receptor signaling pathway	-13.0635	3.3374	-3.91429	<0.001	<0.001	-4.00095	5.06286	-0.790256	0.431	0.599	MARBLE only
protein autophosphorylation	-13.8281	3.55797	-3.88651	<0.001	<0.001	-4.9176	5.37692	-0.914576	0.363	0.53	MARBLE only
positive regulation of locomotion	-6.90072	1.78393	-3.86826	<0.001	<0.001	-0.313504	3.23897	-0.0967915	0.923	0.956	MARBLE only
in utero embryonic development	-15.0444	3.90945	-3.84822	<0.001	<0.001	-7.1599	4.68622	-1.52786	0.13	0.268	MARBLE only
positive regulation of protein tyrosine kinase activity	-11.2969	2.94502	-3.83592	<0.001	<0.001	-6.87465	5.59958	-1.22771	0.223	0.384	MARBLE only
positive regulation of axon extension	-25.8833	6.76699	-3.82493	<0.001	<0.001	-11.2243	8.13205	-1.38025	0.171	0.319	MARBLE only
cytokine mediated signaling pathway	-11.999	3.15067	-3.80839	<0.001	<0.001	-3.47887	3.86993	-0.898949	0.371	0.539	MARBLE only
rhythmic process	-11.2898	2.97929	-3.78941	<0.001	<0.001	-10.1116	4.91861	-2.05578	0.043	0.124	MARBLE only
cell surface pattern recognition receptor signaling pathway	-30.019	7.92458	-3.78808	<0.001	<0.001	-0.824475	10.8218	-0.0761865	0.939	0.965	MARBLE only
innate immune response activating cell surface receptor signaling pathway	-30.019	7.92458	-3.78808	<0.001	<0.001	-0.824475	10.8218	-0.0761865	0.939	0.965	MARBLE only
postsynapse organization	-13.5159	3.58109	-3.77425	<0.001	<0.001	-2.47785	4.37649	-0.566172	0.573	0.723	MARBLE only
regulation of smad protein signal transduction	-16.8138	4.45682	-3.77261	<0.001	<0.001	-8.25259	7.00954	-1.17734	0.242	0.408	MARBLE only
cell projection organization	-8.28545	2.19644	-3.77221	<0.001	<0.001	-5.71908	3.04116	-1.88056	0.063	0.162	MARBLE only
transmembrane receptor protein serine threonine kinase signaling pathway	-9.08582	2.41402	-3.76378	<0.001	<0.001	-1.11049	3.98214	-0.278868	0.781	0.869	MARBLE only
regulation of morphogenesis of an epithelium	-15.7479	4.1906	-3.7579	<0.001	<0.001	-10.2848	7.62527	-1.34877	0.181	0.332	MARBLE only
long term synaptic potentiation	-16.5932	4.51241	-3.67723	<0.001	0.001	-15.2644	6.85872	-2.22555	0.028	0.095	MARBLE only
multicellular organism growth	-16.0504	4.36731	-3.67513	<0.001	0.001	-3.92109	6.31127	-0.621284	0.536	0.693	MARBLE only
cellular response to acid chemical	-21.275	5.81509	-3.65858	<0.001	0.001	-8.18673	6.69415	-1.22297	0.224	0.386	MARBLE only
regulation of dendrite morphogenesis	-22.7242	6.24282	-3.64006	<0.001	0.001	-11.0187	7.60847	-1.44822	0.151	0.293	MARBLE only
positive regulation of lymphocyte differentiation	-19.2028	5.31168	-3.6152	<0.001	0.001	-3.01539	8.12757	-0.371008	0.711	0.823	MARBLE only
peptidyl serine modification	-12.1853	3.4233	-3.55951	<0.001	0.001	-5.11103	6.79739	-0.75191	0.454	0.615	MARBLE only
signal release	-9.08218	2.56886	-3.53549	<0.001	0.002	-2.6355	3.37737	-0.780339	0.437	0.602	MARBLE only
cell junction maintenance	-20.5097	5.80351	-3.53402	<0.001	0.002	-16.4408	7.24321	-2.26982	0.025	0.088	MARBLE only
developmental maturation	-8.90615	2.53358	-3.51525	<0.001	0.002	-4.43965	3.52223	-1.26047	0.211	0.369	MARBLE only
regulation of calcium ion transport	-12.5842	3.59185	-3.50356	<0.001	0.002	-5.17795	5.40442	-0.958095	0.34	0.509	MARBLE only
collagen biosynthetic process	-12.9288	3.70659	-3.48807	<0.001	0.002	-10.9663	8.1133	-1.35164	0.18	0.332	MARBLE only
detection of biotic stimulus	-22.4294	6.43366	-3.48625	<0.001	0.002	-14.202	7.56049	-1.87845	0.063	0.162	MARBLE only
skeletal system development	-6.84347	1.96832	-3.4768	<0.001	0.002	-0.886863	3.42855	-0.25867	0.796	0.879	MARBLE only
epithelial cell differentiation involved in kidney development	-15.2455	4.43867	-3.4347	<0.001	0.002	-11.8987	9.1649	-1.2983	0.197	0.353	MARBLE only
negative regulation of neuron apoptotic process	-10.9577	3.22196	-3.40095	<0.001	0.002	-10.4008	5.43986	-1.91196	0.059	0.154	MARBLE only
negative regulation of synaptic transmission	-23.2682	6.85188	-3.39588	<0.001	0.002	-21.5333	9.40367	-2.28989	0.024	0.085	MARBLE only
cell differentiation involved in kidney development	-12.5784	3.73101	-3.3713	<0.001	0.003	-10.5947	9.01853	-1.17477	0.243	0.408	MARBLE only
defense response to symbiont	-17.5174	5.21536	-3.3588	0.001	0.003	-3.634	7.42142	-0.489664	0.625	0.764	MARBLE only
t cell differentiation	-10.7602	3.2138	-3.34813	0.001	0.003	-12.711	5.63731	-2.2548	0.026	0.09	MARBLE only
skeletal system morphogenesis	-11.0605	3.32499	-3.32648	0.001	0.003	-4.965	5.10971	-0.971679	0.334	0.505	MARBLE only
response to growth factor	-6.23455	1.90413	-3.27423	0.001	0.004	-0.167112	3.43126	-0.0487027	0.961	0.98	MARBLE only
peptidyl threonine modification	-13.7909	4.21599	-3.27109	0.001	0.004	-5.12736	8.11774	-0.631624	0.529	0.686	MARBLE only
regulation of cell development	-5.7752	1.76776	-3.26697	0.001	0.004	-7.15276	2.85592	-2.50454	0.014	0.058	MARBLE only
positive regulation of neurogenesis	-10.3279	3.18105	-3.2467	0.001	0.004	-4.73866	4.02754	-1.17656	0.242	0.408	MARBLE only
protein n linked glycosylation	-20.0511	6.18666	-3.24102	0.001	0.004	-0.402643	6.87282	-0.0585848	0.953	0.976	MARBLE only
monoamine transport	-16.0617	4.97308	-3.22974	0.002	0.004	-4.00791	8.49249	-0.471936	0.638	0.771	MARBLE only
negative regulation of developmental process	-5.5545	1.72078	-3.22789	0.002	0.004	-1.78482	2.76769	-0.644877	0.521	0.678	MARBLE only
mononuclear cell differentiation	-8.54931	2.65602	-3.21884	0.002	0.004	-9.20638	3.66103	-2.5147	0.014	0.057	MARBLE only
alpha beta t cell activation	-13.8809	4.33824	-3.19966	0.002	0.004	-10.6298	6.71108	-1.58392	0.117	0.251	MARBLE only
somite development	-13.5922	4.25373	-3.19536	0.002	0.004	-4.82709	7.97762	-0.605079	0.547	0.701	MARBLE only
cell junction organization	-7.904	2.47408	-3.19472	0.002	0.004	-5.48236	3.38176	-1.62116	0.108	0.238	MARBLE only
regulation of neuron migration	-15.9462	5.01158	-3.18187	0.002	0.005	-16.8425	8.80413	-1.91303	0.059	0.154	MARBLE only
postsynaptic membrane organization	-15.161	4.80597	-3.15462	0.002	0.005	-17.7567	7.19121	-2.46922	0.015	0.063	MARBLE only
regulation of pattern recognition receptor signaling pathway	-19.9297	6.32424	-3.15131	0.002	0.005	-0.951394	8.47639	-0.11224	0.911	0.948	MARBLE only
positive regulation of epithelial cell proliferation	-8.63796	2.76336	-3.12589	0.002	0.005	-11.3552	4.47965	-2.53485	0.013	0.055	MARBLE only
regulation of transmembrane receptor protein serine threonine kinase signaling pathway	-8.93389	2.89755	-3.08325	0.002	0.006	-1.15668	4.57985	-0.252558	0.801	0.882	MARBLE only
embryonic morphogenesis	-6.77438	2.2198	-3.0518	0.003	0.007	-5.32326	4.00907	-1.3278	0.187	0.34	MARBLE only
learning	-14.5456	4.77548	-3.04588	0.003	0.007	-16.807	6.55619	-2.56353	0.012	0.052	MARBLE only
sphingolipid biosynthetic process	-15.8625	5.20796	-3.04581	0.003	0.007	-10.6247	12.47	-0.852018	0.396	0.568	MARBLE only
external encapsulating structure organization	-6.94226	2.29006	-3.03148	0.003	0.007	-0.800218	3.2997	-0.242513	0.809	0.886	MARBLE only
antigen processing and presentation of exogenous peptide antigen via mhc class ii	-15.1434	4.99674	-3.03066	0.003	0.007	-17.0458	11.0202	-1.54678	0.125	0.262	MARBLE only
positive regulation of response to biotic stimulus	-9.33288	3.07967	-3.03048	0.003	0.007	-4.14703	4.36876	-0.949245	0.345	0.513	MARBLE only
enzyme linked receptor protein signaling pathway	-5.25677	1.75305	-2.99864	0.003	0.008	-1.74954	3.14748	-0.555855	0.58	0.727	MARBLE only
positive regulation of cell growth	-9.88655	3.29809	-2.99766	0.003	0.008	-1.43113	5.97664	-0.239454	0.811	0.887	MARBLE only
locomotory behavior	-10.9431	3.6562	-2.99301	0.003	0.008	-8.31259	4.08012	-2.03734	0.044	0.127	MARBLE only
regulation of behavior	-15.457	5.16994	-2.98978	0.003	0.008	-4.01576	6.28169	-0.639279	0.524	0.681	MARBLE only
visual behavior	-20.2041	6.77171	-2.9836	0.003	0.008	-23.541	10.0377	-2.34525	0.021	0.077	MARBLE only
antigen processing and presentation of exogenous peptide antigen	-14.3222	4.8309	-2.96471	0.004	0.008	-15.3478	10.6545	-1.44049	0.153	0.296	MARBLE only
embryonic organ morphogenesis	-10.5364	3.55668	-2.96244	0.004	0.008	-3.16098	5.26062	-0.600875	0.549	0.703	MARBLE only
regulation of cellular response to growth factor stimulus	-6.66483	2.26142	-2.94719	0.004	0.009	-1.15947	4.41809	-0.262437	0.794	0.877	MARBLE only
endothelial cell proliferation	-7.92471	2.69661	-2.93877	0.004	0.009	-9.77477	5.12813	-1.90611	0.06	0.155	MARBLE only
respiratory gaseous exchange by respiratory system	-16.6776	5.73032	-2.91041	0.004	0.01	-9.16187	6.8157	-1.34423	0.182	0.334	MARBLE only
positive regulation of lymphocyte migration	-13.6259	4.68897	-2.90595	0.004	0.01	-20.929	9.83373	-2.12829	0.036	0.11	MARBLE only
response to ionizing radiation	-12.0491	4.15735	-2.89827	0.004	0.01	-14.2728	8.62363	-1.65508	0.101	0.228	MARBLE only
renal tubule development	-9.99391	3.46528	-2.88401	0.005	0.011	-8.81746	6.55245	-1.34567	0.182	0.333	MARBLE only
chondrocyte development	-16.1139	5.59549	-2.8798	0.005	0.011	-17.1528	9.5942	-1.78782	0.077	0.187	MARBLE only
alpha beta t cell differentiation	-14.4686	5.04153	-2.86989	0.005	0.011	-12.5454	7.57497	-1.65617	0.101	0.228	MARBLE only
bone morphogenesis	-10.8901	3.8039	-2.86287	0.005	0.011	-6.536	7.06428	-0.925217	0.357	0.524	MARBLE only
antigen processing and presentation of peptide antigen via mhc class i	-19.8405	6.93521	-2.86084	0.005	0.011	-14.4348	9.71624	-1.48563	0.141	0.282	MARBLE only
dendritic spine development	-14.1947	4.98393	-2.8481	0.005	0.012	-4.91042	6.78676	-0.723529	0.471	0.632	MARBLE only
regulation of cell differentiation	-4.30775	1.51313	-2.84691	0.005	0.012	-2.00072	2.46566	-0.811433	0.419	0.589	MARBLE only
ceramide metabolic process	-13.2231	4.65453	-2.84091	0.005	0.012	-16.8504	10.2789	-1.63932	0.104	0.234	MARBLE only
negative regulation of tumor necrosis factor superfamily cytokine production	-12.5881	4.43217	-2.84017	0.005	0.012	-9.70464	7.23457	-1.34142	0.183	0.335	MARBLE only
positive regulation of t cell migration	-13.509	4.78664	-2.82222	0.005	0.012	-22.2173	10.3711	-2.14223	0.035	0.108	MARBLE only
nephron epithelium development	-8.99424	3.20324	-2.80785	0.006	0.013	-10.3703	6.52361	-1.58966	0.115	0.249	MARBLE only
negative regulation of cellular response to growth factor stimulus	-9.60086	3.44671	-2.78551	0.006	0.014	-2.57181	5.55857	-0.462674	0.645	0.776	MARBLE only
skin development	-10.5154	3.77882	-2.78273	0.006	0.014	-23.853	18.4648	-1.29181	0.2	0.355	MARBLE only
positive regulation of cell population proliferation	-4.40136	1.58498	-2.77692	0.006	0.014	-3.53656	2.45607	-1.43993	0.153	0.296	MARBLE only
muscle cell apoptotic process	-11.4656	4.13606	-2.7721	0.006	0.014	-14.2188	8.32264	-1.70845	0.091	0.211	MARBLE only
epithelial tube morphogenesis	-7.85614	2.83857	-2.76764	0.006	0.014	-3.80107	5.04418	-0.753556	0.453	0.615	MARBLE only
negative regulation of leukocyte migration	-12.5268	4.54152	-2.75829	0.007	0.015	-12.1578	7.70472	-1.57797	0.118	0.252	MARBLE only
mesoderm development	-9.83428	3.58127	-2.74603	0.007	0.015	-6.70362	7.17837	-0.933864	0.353	0.521	MARBLE only
positive regulation of production of molecular mediator of immune response	-10.3123	3.75817	-2.74396	0.007	0.015	-4.69366	7.79449	-0.602177	0.548	0.702	MARBLE only
response to type ii interferon	-11.8896	4.33769	-2.74099	0.007	0.015	-7.63465	7.1031	-1.07483	0.285	0.453	MARBLE only
regulation of synaptic plasticity	-11.1806	4.08178	-2.73914	0.007	0.015	-11.3294	5.91365	-1.91581	0.058	0.154	MARBLE only
antigen processing and presentation of exogenous antigen	-11.8096	4.31184	-2.73888	0.007	0.015	-5.17369	9.98803	-0.517989	0.606	0.749	MARBLE only
regulation of lymphocyte differentiation	-11.0706	4.07086	-2.71946	0.007	0.016	-11.4079	6.3773	-1.78883	0.077	0.187	MARBLE only
pattern specification process	-7.73508	2.84588	-2.71799	0.007	0.016	-12.4323	5.18901	-2.3959	0.019	0.071	MARBLE only
response to bmp	-9.32817	3.4641	-2.69281	0.008	0.017	-0.145264	5.36535	-0.0270745	0.978	0.987	MARBLE only
adaptive thermogenesis	-11.7044	4.35621	-2.68683	0.008	0.017	-9.40043	5.92451	-1.5867	0.116	0.25	MARBLE only
positive regulation of growth	-7.46646	2.77897	-2.68677	0.008	0.017	-2.39334	4.82835	-0.495685	0.621	0.761	MARBLE only
leukocyte tethering or rolling	-15.7899	5.88466	-2.68323	0.008	0.018	-10.1281	10.1484	-0.998003	0.321	0.493	MARBLE only
antigen processing and presentation of peptide or polysaccharide antigen via mhc class ii	-13.0951	4.88299	-2.68178	0.008	0.018	-14.7254	10.0319	-1.46787	0.145	0.286	MARBLE only
anatomical structure maturation	-7.27454	2.72998	-2.66469	0.009	0.018	-6.34823	4.80898	-1.32008	0.19	0.343	MARBLE only
roof of mouth development	-15.1266	5.70999	-2.64915	0.009	0.019	-15.48	6.57968	-2.3527	0.021	0.076	MARBLE only
regulation of immune response	-4.83723	1.82843	-2.64556	0.009	0.019	-1.27349	2.7787	-0.458304	0.648	0.778	MARBLE only
response to estradiol	-11.1555	4.23068	-2.6368	0.009	0.02	-5.32402	6.01385	-0.885293	0.378	0.548	MARBLE only
cell activation involved in immune response	-9.63478	3.66028	-2.63225	0.009	0.02	-9.63824	4.24882	-2.26845	0.026	0.088	MARBLE only
cell morphogenesis	-5.95576	2.26301	-2.63178	0.009	0.02	-6.26864	3.15714	-1.98554	0.05	0.139	MARBLE only
coronary vasculature development	-12.7349	4.96225	-2.56637	0.011	0.023	-10.4547	9.33871	-1.1195	0.266	0.431	MARBLE only
pulmonary valve development	-12.5794	4.92548	-2.55394	0.012	0.024	-13.4569	14.6053	-0.921369	0.359	0.526	MARBLE only
smooth muscle cell differentiation	-9.68558	3.80358	-2.54644	0.012	0.025	-5.23087	7.32879	-0.713743	0.477	0.638	MARBLE only
axonal fasciculation	-7.07107	2.78738	-2.53682	0.012	0.025	-8.45788	4.10032	-2.06274	0.042	0.123	MARBLE only
response to organophosphorus	-13.5019	5.3367	-2.53001	0.013	0.026	-10.6757	6.97183	-1.53127	0.129	0.267	MARBLE only
cellular response to interleukin 1	-13.8196	5.4666	-2.52801	0.013	0.026	-6.039	9.27442	-0.651146	0.517	0.674	MARBLE only
adenylate cyclase modulating g protein coupled receptor signaling pathway	-10.2605	4.06683	-2.52298	0.013	0.026	-15.3694	6.87518	-2.23549	0.028	0.093	MARBLE only
kidney morphogenesis	-8.70646	3.45912	-2.51696	0.013	0.026	-7.9889	6.76975	-1.18009	0.241	0.407	MARBLE only
multicellular organism reproduction	-5.76782	2.29179	-2.51673	0.013	0.026	-0.691017	2.81044	-0.245875	0.806	0.884	MARBLE only
regulation of multicellular organism growth	-9.7728	3.88695	-2.51426	0.013	0.026	-11.6447	7.41978	-1.56941	0.12	0.255	MARBLE only
positive regulation of extracellular matrix organization	-12.8761	5.22062	-2.46639	0.015	0.03	-5.03432	7.7744	-0.647551	0.519	0.676	MARBLE only
retina development in camera type eye	-10.8966	4.45133	-2.44794	0.016	0.031	-9.62436	7.22521	-1.33205	0.186	0.339	MARBLE only
cellular response to extracellular stimulus	-9.4047	3.84918	-2.4433	0.016	0.031	-1.78607	5.53978	-0.322408	0.748	0.847	MARBLE only
response to activity	-11.3456	4.64651	-2.44175	0.016	0.032	-2.9361	6.84787	-0.428762	0.669	0.791	MARBLE only
positive regulation of developmental process	-4.32533	1.77238	-2.4404	0.016	0.032	-4.0256	2.52766	-1.59262	0.115	0.249	MARBLE only
adult locomotory behavior	-11.554	4.74381	-2.4356	0.016	0.032	-14.6534	6.53612	-2.24192	0.027	0.092	MARBLE only
amide metabolic process	-5.08398	2.08935	-2.43328	0.016	0.032	-0.353009	3.36381	-0.104943	0.917	0.951	MARBLE only
nephron morphogenesis	-8.9676	3.69279	-2.42841	0.016	0.032	-3.02446	7.27342	-0.415823	0.678	0.797	MARBLE only
response to oxygen radical	-11.7099	4.84973	-2.41456	0.017	0.033	-13.4871	8.23896	-1.63699	0.105	0.234	MARBLE only
dendritic spine morphogenesis	-13.861	5.75217	-2.40969	0.017	0.034	-8.53156	8.05567	-1.05908	0.292	0.462	MARBLE only
mesoderm morphogenesis	-10.1551	4.22418	-2.40405	0.018	0.034	-8.04655	9.48283	-0.848539	0.398	0.569	MARBLE only
negative regulation of bmp signaling pathway	-14.1477	5.89892	-2.39836	0.018	0.035	-5.9193	8.23676	-0.718644	0.474	0.635	MARBLE only
positive regulation of hemopoiesis	-12.4213	5.19405	-2.39145	0.018	0.035	-4.37214	5.87309	-0.744436	0.458	0.619	MARBLE only
response to cocaine	-12.2863	5.18985	-2.36737	0.019	0.037	-8.41398	9.76452	-0.861689	0.391	0.561	MARBLE only
development of primary female sexual characteristics	-9.06496	3.91251	-2.31692	0.022	0.042	-2.03179	7.14357	-0.284422	0.777	0.868	MARBLE only
negative regulation of secretion	-7.5064	3.25127	-2.30876	0.022	0.043	-4.45305	5.99389	-0.742932	0.459	0.62	MARBLE only
response to mechanical stimulus	-7.30052	3.17241	-2.30125	0.023	0.043	-9.68018	4.94623	-1.95708	0.053	0.144	MARBLE only
semi lunar valve development	-8.84402	3.85489	-2.29424	0.023	0.044	-3.61137	8.76037	-0.412239	0.681	0.798	MARBLE only
negative regulation of transmembrane receptor protein serine threonine kinase signaling pathway	-10.0571	4.41513	-2.27787	0.024	0.046	-4.75665	6.06163	-0.784715	0.435	0.601	MARBLE only
specification of symmetry	-10.8713	4.82521	-2.25303	0.026	0.048	-18.7099	7.78706	-2.4027	0.018	0.07	MARBLE only
response to peptide hormone	-5.35696	2.38885	-2.24248	0.027	0.049	-2.58544	4.4341	-0.583081	0.561	0.713	MARBLE only

## Sheet: Sheet 5 ssGSEA negative MARBLE
	beta_Intercept	Std.Err	t	p-value	Adjusted p-value (FDR)	PathID
mesenchymal cell differentiation	-15.4608	0.90857	-17.0167	<0.001	<0.001	155
mesenchyme development	-15.4608	0.90857	-17.0167	<0.001	<0.001	156
negative regulation of cell growth	-14.8944	0.880194	-16.9217	<0.001	<0.001	184
negative regulation of growth	-14.8944	0.880194	-16.9217	<0.001	<0.001	192
stem cell differentiation	-19.8467	1.17314	-16.9176	<0.001	<0.001	425
response to radiation	-15.7138	0.944028	-16.6455	<0.001	<0.001	405
developmental growth involved in morphogenesis	-10.4721	0.649371	-16.1266	<0.001	<0.001	85
collagen fibril organization	-14.9005	0.965662	-15.4303	<0.001	<0.001	75
regulation of epithelial cell proliferation	-13.1293	0.90222	-14.5522	<0.001	<0.001	330
calcium ion transport	-15.7789	1.09979	-14.3472	<0.001	<0.001	27
cell cell adhesion via plasma membrane adhesion molecules	-12.876	0.904756	-14.2314	<0.001	<0.001	50
axon extension	-10.5842	0.754996	-14.0189	<0.001	<0.001	17
neuron projection extension	-10.5842	0.754996	-14.0189	<0.001	<0.001	220
regulation of developmental growth	-10.2933	0.741689	-13.8782	<0.001	<0.001	328
response to transforming growth factor beta	-9.68054	0.732169	-13.2217	<0.001	<0.001	409
behavior	-13.0727	0.998028	-13.0985	<0.001	<0.001	20
embryo development ending in birth or egg hatching	-12.5371	0.960483	-13.0529	<0.001	<0.001	91
regulation of cell growth	-9.45073	0.75244	-12.5601	<0.001	<0.001	318
regulation of cell size	-8.94962	0.719271	-12.4426	<0.001	<0.001	322
regulation of growth	-8.36251	0.683251	-12.2393	<0.001	<0.001	334
transforming growth factor beta receptor signaling pathway	-12.3969	1.01344	-12.2325	<0.001	<0.001	436
response to nutrient	-13.7593	1.12856	-12.1919	<0.001	<0.001	398
regulation of nervous system development	-9.9668	0.821387	-12.1341	<0.001	<0.001	355
g protein coupled receptor signaling pathway	-10.381	0.861928	-12.0439	<0.001	<0.001	118
lipid catabolic process	-9.46216	0.787903	-12.0093	<0.001	<0.001	143
developmental cell growth	-7.60013	0.633274	-12.0013	<0.001	<0.001	83
regulation of neurogenesis	-10.327	0.863688	-11.9569	<0.001	<0.001	356
response to extracellular stimulus	-10.3336	0.866563	-11.9248	<0.001	<0.001	389
axon guidance	-8.8731	0.755077	-11.7512	<0.001	<0.001	18
cell growth	-6.86594	0.627737	-10.9376	<0.001	<0.001	57
response to abiotic stimulus	-4.84806	0.466061	-10.4022	<0.001	<0.001	385
synaptic signaling	-7.79871	0.756846	-10.3042	<0.001	<0.001	429
carbohydrate derivative metabolic process	-5.73129	0.561111	-10.2142	<0.001	<0.001	32
developmental maturation	-5.81556	0.569976	-10.2032	<0.001	<0.001	86
multi multicellular organism process	-8.17199	0.806463	-10.1331	<0.001	<0.001	169
negative regulation of cell differentiation	-8.66945	0.856539	-10.1215	<0.001	<0.001	183
transmembrane receptor protein serine threonine kinase signaling pathway	-8.67128	0.859323	-10.0908	<0.001	<0.001	437
embryo development	-7.51999	0.75233	-9.9956	<0.001	<0.001	90
positive regulation of growth	-10.9335	1.09434	-9.99092	<0.001	<0.001	255
regulation of chemotaxis	-7.33772	0.756055	-9.70527	<0.001	<0.001	324
cell recognition	-8.24113	0.851231	-9.68144	<0.001	<0.001	68
regulation of immune effector process	-7.13176	0.737079	-9.6757	<0.001	<0.001	337
positive regulation of immune response	-5.85573	0.615976	-9.50643	<0.001	<0.001	256
carbohydrate derivative catabolic process	-9.01281	0.94861	-9.50107	<0.001	<0.001	31
reproduction	-5.51221	0.587123	-9.3885	<0.001	<0.001	384
carbohydrate metabolic process	-4.74603	0.523633	-9.06367	<0.001	<0.001	33
multicellular organism reproduction	-8.503	0.940405	-9.04185	<0.001	<0.001	168
positive regulation of signaling	-3.25771	0.364266	-8.9432	<0.001	<0.001	275
epithelial tube morphogenesis	-9.33367	1.05276	-8.86591	<0.001	<0.001	99
small gtpase mediated signal transduction	-7.13331	0.817946	-8.72101	<0.001	<0.001	421
response to peptide hormone	-8.67847	1.00162	-8.66441	<0.001	<0.001	404
epithelial cell proliferation	-7.45909	0.87668	-8.50834	<0.001	<0.001	98
regulation of cell cycle	-9.15681	1.09405	-8.36965	<0.001	<0.001	315
carbohydrate derivative biosynthetic process	-6.74065	0.810954	-8.312	<0.001	<0.001	30
response to nitrogen compound	-4.77517	0.574912	-8.30591	<0.001	<0.001	397
neuron development	-3.8246	0.4722	-8.09954	<0.001	<0.001	218
carbohydrate catabolic process	-7.16522	0.887039	-8.07768	<0.001	<0.001	29
developmental process involved in reproduction	-5.79402	0.724306	-7.99941	<0.001	<0.001	87
response to tumor necrosis factor	-8.62709	1.0854	-7.94827	<0.001	<0.001	410
positive regulation of phosphorylation	-6.10073	0.7745	-7.87699	<0.001	<0.001	267
neuron migration	-6.13274	0.78065	-7.85594	<0.001	<0.001	219
skeletal system development	-4.81991	0.617173	-7.80965	<0.001	<0.001	419
regulation of immune response	-4.83597	0.634464	-7.62214	<0.001	<0.001	338
positive regulation of locomotion	-4.80238	0.632552	-7.59208	<0.001	<0.001	261
regulation of neuron projection development	-5.61238	0.744286	-7.54063	<0.001	<0.001	357
ras protein signal transduction	-6.45749	0.869649	-7.4254	<0.001	<0.001	291
chondrocyte differentiation	-6.36979	0.860595	-7.40162	<0.001	<0.001	72
regulation of cellular response to stress	-5.25582	0.724577	-7.25364	<0.001	<0.001	311
response to ketone	-9.39143	1.30499	-7.19658	<0.001	<0.001	393
response to xenobiotic stimulus	-6.02552	0.850172	-7.08741	<0.001	<0.001	413
positive regulation of mapk cascade	-4.06273	0.573606	-7.08278	<0.001	<0.001	262
negative regulation of intracellular signal transduction	-5.59103	0.792137	-7.05817	<0.001	<0.001	195
response to peptide	-5.41003	0.776497	-6.96722	<0.001	<0.001	403
sexual reproduction	-6.66137	0.957649	-6.95596	<0.001	<0.001	418
positive regulation of phosphorus metabolic process	-4.34299	0.640093	-6.78493	<0.001	<0.001	266
external encapsulating structure organization	-4.53348	0.668641	-6.78015	<0.001	<0.001	104
response to organic cyclic compound	-4.70685	0.700463	-6.71964	<0.001	<0.001	399
bone development	-7.6325	1.16842	-6.53231	<0.001	<0.001	25
connective tissue development	-4.72263	0.723019	-6.53183	<0.001	<0.001	76
enzyme linked receptor protein signaling pathway	-3.74941	0.577877	-6.48824	<0.001	<0.001	94
growth	-3.13298	0.496794	-6.3064	<0.001	<0.001	117
circulatory system process	-4.12506	0.657184	-6.27686	<0.001	<0.001	74
calcium ion homeostasis	-5.68936	0.910695	-6.24727	<0.001	<0.001	26
cell cycle	-5.44704	0.91494	-5.95344	<0.001	<0.001	55
cellular response to stress	-2.86035	0.487334	-5.86939	<0.001	<0.001	45
response to virus	-4.46155	0.760931	-5.86329	<0.001	<0.001	411
negative regulation of cell development	-5.31805	0.927526	-5.73359	<0.001	<0.001	182
regulation of cell development	-4.06154	0.710324	-5.71787	<0.001	<0.001	316
positive regulation of transferase activity	-5.04456	0.882377	-5.71701	<0.001	<0.001	277
purine containing compound metabolic process	-5.38881	0.954541	-5.64545	<0.001	<0.001	289
vasculature development	-3.06742	0.543997	-5.63867	<0.001	<0.001	444
positive regulation of protein modification process	-3.47422	0.617963	-5.62206	<0.001	<0.001	271
innate immune response	-2.18039	0.388545	-5.61167	<0.001	<0.001	132
response to growth factor	-3.2828	0.5901	-5.56312	<0.001	<0.001	390
regulation of cell projection organization	-3.16857	0.575351	-5.5072	<0.001	<0.001	321
response to salt	-3.86842	0.712436	-5.42985	<0.001	<0.001	406
cellular lipid metabolic process	-4.76107	0.884248	-5.38432	<0.001	<0.001	39
ameboidal type cell migration	-3.26324	0.607286	-5.37348	<0.001	<0.001	8
glycolytic process	-5.14587	0.96946	-5.30797	<0.001	<0.001	113
pyruvate metabolic process	-5.14587	0.96946	-5.30797	<0.001	<0.001	290
maintenance of location	-4.99379	0.982383	-5.08334	<0.001	<0.001	152
taxis	-3.16097	0.638307	-4.95211	<0.001	<0.001	430
organonitrogen compound biosynthetic process	-3.28505	0.665296	-4.93772	<0.001	<0.001	226
cell part morphogenesis	-2.82734	0.576756	-4.90214	<0.001	<0.001	65
generation of neurons	-2.15702	0.447058	-4.82493	<0.001	<0.001	108
glycoprotein metabolic process	-4.39061	0.918558	-4.77989	<0.001	<0.001	114
positive regulation of cell population proliferation	-2.33802	0.489359	-4.77772	<0.001	<0.001	246
immune effector process	-2.10257	0.445652	-4.71796	<0.001	<0.001	129
positive regulation of kinase activity	-4.77216	1.01161	-4.71741	<0.001	<0.001	259
regulation of transmembrane receptor protein serine threonine kinase signaling pathway	-4.42127	0.941244	-4.69727	<0.001	<0.001	377
regulation of blood pressure	-5.36062	1.1495	-4.66343	<0.001	<0.001	302
lipid biosynthetic process	-4.2166	0.926097	-4.55309	<0.001	<0.001	142
response to oxygen levels	-3.60986	0.792913	-4.55266	<0.001	<0.001	402
peptidyl amino acid modification	-2.83164	0.642436	-4.40765	<0.001	<0.001	232
developmental growth	-2.09453	0.475749	-4.4026	<0.001	<0.001	84
regulation of cellular response to growth factor stimulus	-3.82445	0.869834	-4.39676	<0.001	<0.001	310
positive regulation of catalytic activity	-2.65315	0.608691	-4.35879	<0.001	<0.001	239
negative regulation of neuron projection development	-4.38973	1.02265	-4.2925	<0.001	<0.001	199
mitotic cell cycle	-4.34872	1.01391	-4.28904	<0.001	<0.001	157
regulation of metal ion transport	-4.56247	1.07065	-4.26141	<0.001	<0.001	349
regulation of phosphorylation	-2.75601	0.647768	-4.25463	<0.001	<0.001	361
membrane organization	-2.75551	0.668789	-4.12014	<0.001	<0.001	154
negative regulation of developmental process	-2.73837	0.682045	-4.01494	<0.001	<0.001	190
cartilage development	-2.82541	0.71103	-3.97368	<0.001	<0.001	34
positive regulation of secretion	-4.50679	1.14725	-3.92834	<0.001	<0.001	274
antimicrobial humoral response	-3.99043	1.0183	-3.91873	<0.001	<0.001	13
generation of precursor metabolites and energy	-3.15585	0.822824	-3.83539	<0.001	<0.001	109
regulation of monoatomic ion transport	-3.19697	0.841166	-3.80064	<0.001	<0.001	352
osteoblast differentiation	-3.14139	0.830774	-3.78128	<0.001	<0.001	230
embryonic morphogenesis	-3.60686	1.01273	-3.56152	<0.001	<0.001	89
regulation of leukocyte chemotaxis	-4.46177	1.25595	-3.55251	<0.001	<0.001	344
monoatomic cation transport	-2.81127	0.793082	-3.54475	<0.001	<0.001	159
cell morphogenesis involved in neuron differentiation	-2.25471	0.644103	-3.50054	<0.001	<0.001	63
phosphorylation	-1.95886	0.568679	-3.44458	<0.001	0.001	234
glucose metabolic process	-2.78764	0.826199	-3.37406	<0.001	0.001	112
response to steroid hormone	-2.28248	0.689594	-3.30989	0.001	0.002	407
negative regulation of cell projection organization	-2.97613	0.900164	-3.30621	0.001	0.002	186
positive regulation of intracellular signal transduction	-1.3274	0.428459	-3.09808	0.002	0.003	258
humoral immune response	-1.96129	0.642193	-3.05405	0.003	0.004	128
cell cell signaling	-1.7222	0.565769	-3.04399	0.003	0.004	52
nucleobase containing small molecule metabolic process	-2.90879	0.963802	-3.01804	0.003	0.004	222
tube development	-1.45644	0.492192	-2.95909	0.004	0.005	440
amide metabolic process	-1.81647	0.616605	-2.94592	0.004	0.005	10
biomineral tissue development	-2.77183	0.944944	-2.93333	0.004	0.006	23
positive regulation of immune system process	-1.55135	0.542951	-2.85725	0.005	0.007	257
small molecule catabolic process	-2.41125	0.849414	-2.83873	0.005	0.007	423
organophosphate metabolic process	-2.46027	0.877923	-2.80237	0.006	0.008	228
cellular response to organic cyclic compound	-2.51547	0.917155	-2.74269	0.007	0.01	43
inorganic ion homeostasis	-2.50507	0.922303	-2.71611	0.007	0.01	133
regulation of extracellular matrix organization	-1.83903	0.687218	-2.67605	0.008	0.011	332
protein phosphorylation	-1.50578	0.570927	-2.63743	0.009	0.013	284
activation of immune response	-2.05834	0.784664	-2.62321	0.01	0.013	5
monoatomic ion transport	-1.82963	0.706862	-2.58839	0.011	0.014	162
heart development	-2.36008	0.92774	-2.5439	0.012	0.016	120
positive regulation of chemotaxis	-3.23646	1.27767	-2.53309	0.012	0.017	249
nervous system process	-1.74091	0.69308	-2.51185	0.013	0.017	216
regulation of phosphorus metabolic process	-1.29078	0.515382	-2.50452	0.013	0.018	360
morphogenesis of an epithelium	-2.10663	0.875612	-2.4059	0.017	0.023	166
regulation of hormone levels	-1.83914	0.769941	-2.38867	0.018	0.024	335
cell killing	-2.16681	0.910554	-2.37966	0.019	0.024	60
organonitrogen compound catabolic process	-1.30457	0.548317	-2.37922	0.019	0.024	227
negative regulation of cellular component organization	-1.0552	0.446537	-2.36307	0.02	0.025	180
neurogenesis	-0.975104	0.412731	-2.36256	0.02	0.025	217
fatty acid metabolic process	-3.32858	1.46854	-2.26659	0.025	0.032	106
regulation of transferase activity	-1.55329	0.702912	-2.2098	0.029	0.036	376
negative regulation of transport	-2.10328	0.954163	-2.20432	0.029	0.037	213
negative regulation of vasculature development	-1.94712	0.896367	-2.17224	0.032	0.04	214
phagocytosis	-1.30604	0.656875	-1.98826	0.049	0.061	233
ossification	-1.19777	0.609977	-1.96362	0.052	0.064	229
circulatory system development	-1.02489	0.526649	-1.94605	0.054	0.066	73
regulation of locomotion	-0.835342	0.432007	-1.93363	0.055	0.068	346
synapse organization	-1.40136	0.758531	-1.84746	0.067	0.081	428
tissue morphogenesis	-1.44653	0.795723	-1.81788	0.071	0.086	434
protein targeting	-1.94378	1.12055	-1.73466	0.085	0.102	287
response to lipid	-1.32399	0.766072	-1.72829	0.086	0.103	394
small molecule biosynthetic process	-1.42957	0.832157	-1.71791	0.088	0.105	422
regulation of protein modification process	-0.879322	0.527966	-1.66549	0.098	0.116	365
regulation of vasculature development	-1.0387	0.629713	-1.64948	0.101	0.12	381
monocarboxylic acid metabolic process	-1.27073	0.779473	-1.63024	0.105	0.124	163
organic acid metabolic process	-1.15634	0.720333	-1.60529	0.111	0.13	224
endothelium development	-1.5825	0.99429	-1.59159	0.114	0.133	93
lipid metabolic process	-0.764344	0.527379	-1.44932	0.15	0.174	145
sensory organ development	-1.55384	1.09019	-1.4253	0.156	0.181	415
regulation of secretion	-1.69477	1.19372	-1.41974	0.158	0.182	372
regulation of kinase activity	-1.096	0.772558	-1.41867	0.158	0.182	343
cellular homeostasis	-1.05194	0.74493	-1.41213	0.16	0.184	38
cell morphogenesis	-0.745711	0.532725	-1.39981	0.164	0.187	62
regulation of response to biotic stimulus	-0.992718	0.761168	-1.3042	0.194	0.221	368
peptide metabolic process	-0.830117	0.649841	-1.27742	0.204	0.231	231
regulation of anatomical structure morphogenesis	-0.556647	0.467875	-1.18973	0.236	0.266	298
monoatomic ion homeostasis	-1.10846	0.960707	-1.15379	0.251	0.28	160
cell cell junction organization	-0.773602	0.675834	-1.14466	0.254	0.283	51
regulation of intracellular signal transduction	-0.386876	0.381578	-1.01389	0.312	0.346	341
negative regulation of cell population proliferation	-0.416197	0.443917	-0.937555	0.35	0.384	185
cellular catabolic process	-0.604622	0.658725	-0.917867	0.36	0.395	35
positive regulation of programmed cell death	-0.891786	1.00279	-0.889302	0.375	0.408	268
positive regulation of leukocyte migration	-0.922134	1.07892	-0.854685	0.394	0.428	260
lymphocyte mediated immunity	-0.449577	0.565582	-0.794892	0.428	0.457	149
regulation of transmembrane transport	-0.625012	0.809588	-0.772012	0.441	0.469	378
response to hormone	-0.451154	0.614512	-0.734167	0.464	0.49	391
localization within membrane	-0.60126	0.83766	-0.717786	0.474	0.499	146
secretion	-0.710003	1.05528	-0.672811	0.502	0.527	414
export from cell	-0.622709	1.03491	-0.601702	0.548	0.571	103
monosaccharide metabolic process	-0.411678	0.788129	-0.522349	0.602	0.623	165
reactive oxygen species metabolic process	-0.580909	1.1496	-0.505313	0.614	0.633	292
blood vessel morphogenesis	-0.196712	0.549	-0.358309	0.721	0.737	24
muscle tissue development	-0.357139	1.08449	-0.329315	0.742	0.756	175
sensory system development	-0.266093	1.05174	-0.253002	0.801	0.812	417
chemical homeostasis	-0.113546	0.692852	-0.163882	0.87	0.876	71
organic hydroxy compound metabolic process	-0.0535885	0.769227	-0.0696655	0.945	0.947	225

## Sheet: Sheet 6 ssGSEA positive MARBLE
	beta_Intercept	Std.Err	t	p-value	Adjusted p-value (FDR)	PathID
regulation of inflammatory response	21.7394	1.06631	20.3875	<0.001	<0.001	340
positive regulation of cytokine production	16.4155	0.878135	18.6936	<0.001	<0.001	250
cytokine production	10.3016	0.559318	18.4182	<0.001	<0.001	77
regulation of defense response	10.5204	0.647344	16.2517	<0.001	<0.001	327
epithelial cell apoptotic process	13.0116	0.848664	15.3319	<0.001	<0.001	95
regulation of body fluid levels	9.6013	0.656808	14.6181	<0.001	<0.001	303
regulation of peptidase activity	10.9873	0.75258	14.5995	<0.001	<0.001	359
hemostasis	10.5622	0.741674	14.241	<0.001	<0.001	123
response to wounding	6.90049	0.487078	14.1671	<0.001	<0.001	412
negative regulation of peptidase activity	12.062	0.855862	14.0934	<0.001	<0.001	202
negative regulation of wound healing	11.4073	0.81959	13.9182	<0.001	<0.001	215
positive regulation of gene expression	7.97715	0.579656	13.7619	<0.001	<0.001	254
plasminogen activation	9.91782	0.721249	13.7509	<0.001	<0.001	235
platelet activation	13.5525	0.987291	13.7269	<0.001	<0.001	236
negative regulation of protein metabolic process	8.64308	0.630287	13.7129	<0.001	<0.001	205
regulation of cytoskeleton organization	8.24115	0.605176	13.6178	<0.001	<0.001	326
negative regulation of response to wounding	10.2806	0.758479	13.5543	<0.001	<0.001	209
regulation of actin filament based process	7.98767	0.605106	13.2004	<0.001	<0.001	295
regulation of proteolysis	7.34204	0.560779	13.0926	<0.001	<0.001	367
negative regulation of proteolysis	9.66554	0.754131	12.8168	<0.001	<0.001	206
regulation of actin filament organization	8.57208	0.67146	12.7663	<0.001	<0.001	297
zymogen activation	8.8543	0.694828	12.7431	<0.001	<0.001	448
mononuclear cell migration	10.5787	0.832197	12.7117	<0.001	<0.001	164
regulation of supramolecular fiber organization	7.8407	0.618692	12.673	<0.001	<0.001	373
wound healing	7.54088	0.59673	12.637	<0.001	<0.001	447
regulation of protein catabolic process	12.4503	0.998473	12.4694	<0.001	<0.001	363
regulation of organelle organization	6.98721	0.560604	12.4637	<0.001	<0.001	358
regulation of apoptotic signaling pathway	9.47976	0.763283	12.4197	<0.001	<0.001	300
negative regulation of programmed cell death	6.57128	0.543674	12.0868	<0.001	<0.001	204
positive regulation of organelle organization	13.3006	1.10237	12.0655	<0.001	<0.001	265
positive regulation of defense response	8.851	0.743486	11.9047	<0.001	<0.001	251
negative regulation of signaling	6.69843	0.570386	11.7437	<0.001	<0.001	211
defense response to bacterium	11.7663	1.02045	11.5305	<0.001	<0.001	80
apoptotic process	4.31779	0.380584	11.3452	<0.001	<0.001	14
actin filament bundle organization	9.08845	0.806127	11.2742	<0.001	<0.001	2
myeloid cell differentiation	14.4419	1.29462	11.1553	<0.001	<0.001	176
actin filament organization	8.41282	0.765521	10.9897	<0.001	<0.001	3
regulation of vesicle mediated transport	7.24899	0.673659	10.7606	<0.001	<0.001	382
receptor mediated endocytosis	9.31032	0.865567	10.7563	<0.001	<0.001	293
negative regulation of catalytic activity	7.25707	0.677539	10.7109	<0.001	<0.001	179
organelle assembly	7.97774	0.748729	10.6551	<0.001	<0.001	223
regulation of extrinsic apoptotic signaling pathway	11.0262	1.03871	10.6153	<0.001	<0.001	333
regulation of programmed cell death	4.59253	0.433327	10.5983	<0.001	<0.001	362
regulation of catabolic process	6.77675	0.647203	10.4708	<0.001	<0.001	304
platelet aggregation	10.4243	1.00159	10.4078	<0.001	<0.001	237
actin filament based process	5.876	0.584104	10.0599	<0.001	<0.001	1
cytoskeleton organization	6.60087	0.65808	10.0305	<0.001	<0.001	78
cellular component disassembly	7.10976	0.713852	9.9597	<0.001	<0.001	36
positive regulation of cell activation	11.1823	1.12981	9.89751	<0.001	<0.001	242
regulation of cellular localization	6.70325	0.67798	9.88708	<0.001	<0.001	309
negative regulation of response to external stimulus	6.03264	0.611318	9.86825	<0.001	<0.001	207
regulation of cell adhesion	5.86763	0.59662	9.83478	<0.001	<0.001	313
regulation of catalytic activity	4.87721	0.496317	9.8268	<0.001	<0.001	305
homotypic cell cell adhesion	8.62898	0.889621	9.69962	<0.001	<0.001	126
negative regulation of response to stimulus	5.12688	0.528643	9.69818	<0.001	<0.001	208
cell cell signaling by wnt	7.36054	0.773143	9.52029	<0.001	<0.001	53
regulation of endocytosis	8.65431	0.909406	9.51644	<0.001	<0.001	329
multicellular organismal level homeostasis	7.3169	0.770634	9.49465	<0.001	<0.001	167
negative regulation of defense response	14.8966	1.57041	9.48581	<0.001	<0.001	189
integrin mediated signaling pathway	4.72969	0.502022	9.42128	<0.001	<0.001	134
epithelial cell differentiation	6.88782	0.737672	9.33724	<0.001	<0.001	97
telencephalon development	7.1287	0.763983	9.33096	<0.001	<0.001	431
regulation of establishment of protein localization	6.68263	0.722456	9.24987	<0.001	<0.001	331
actin polymerization or depolymerization	8.46579	0.916774	9.23433	<0.001	<0.001	4
positive regulation of cellular component organization	4.36601	0.474972	9.19215	<0.001	<0.001	241
muscle cell differentiation	7.89698	0.86352	9.14511	<0.001	<0.001	170
negative regulation of apoptotic signaling pathway	8.20606	0.904123	9.07626	<0.001	<0.001	178
negative regulation of gene expression	5.021	0.555824	9.03343	<0.001	<0.001	191
protein maturation	4.08576	0.453872	9.00202	<0.001	<0.001	283
negative regulation of hydrolase activity	6.76028	0.767606	8.80697	<0.001	<0.001	193
regulation of hydrolase activity	5.48653	0.628258	8.73293	<0.001	<0.001	336
apoptotic signaling pathway	5.68085	0.65385	8.6883	<0.001	<0.001	15
cell matrix adhesion	5.82586	0.671415	8.67699	<0.001	<0.001	61
glial cell differentiation	4.15369	0.479472	8.66305	<0.001	<0.001	110
cell activation	5.35307	0.63337	8.45174	<0.001	<0.001	47
epithelial cell development	8.64477	1.02943	8.39762	<0.001	<0.001	96
regulation of actin filament length	7.58067	0.907851	8.35012	<0.001	<0.001	296
positive regulation of cell adhesion	6.09399	0.731665	8.32893	<0.001	<0.001	243
muscle structure development	7.0625	0.848577	8.32276	<0.001	<0.001	173
regulation of cellular catabolic process	6.43175	0.788741	8.15445	<0.001	<0.001	306
protein processing	4.14089	0.512007	8.08757	<0.001	<0.001	286
protein polymerization	6.50961	0.808974	8.04675	<0.001	<0.001	285
negative regulation of molecular function	4.88258	0.608668	8.02175	<0.001	<0.001	197
regulation of cell activation	8.38447	1.04541	8.02026	<0.001	<0.001	312
positive regulation of multicellular organismal process	3.44631	0.432307	7.97192	<0.001	<0.001	264
negative regulation of cytoskeleton organization	5.95813	0.756454	7.87639	<0.001	<0.001	188
negative regulation of organelle organization	5.07274	0.656414	7.72796	<0.001	<0.001	201
positive regulation of vasculature development	8.23826	1.06682	7.72228	<0.001	<0.001	279
leukocyte migration	4.72075	0.640453	7.37096	<0.001	<0.001	141
negative regulation of supramolecular fiber organization	4.97844	0.676373	7.3605	<0.001	<0.001	212
sensory perception	6.11482	0.831736	7.35188	<0.001	<0.001	416
supramolecular fiber organization	4.36012	0.596101	7.3144	<0.001	<0.001	427
cell motility	2.65313	0.364622	7.27639	<0.001	<0.001	64
myeloid leukocyte migration	6.96643	0.957777	7.27354	<0.001	<0.001	177
regulation of transport	3.82332	0.529362	7.22251	<0.001	<0.001	379
regulation of cellular component biogenesis	3.63985	0.509478	7.14428	<0.001	<0.001	307
positive regulation of cell cell adhesion	4.5415	0.652428	6.96091	<0.001	<0.001	244
extrinsic apoptotic signaling pathway	6.71609	0.965506	6.95603	<0.001	<0.001	105
regulation of response to wounding	5.22838	0.759518	6.88381	<0.001	<0.001	371
response to molecule of bacterial origin	7.91133	1.15016	6.87845	<0.001	<0.001	396
regulation of protein polymerization	6.35014	0.930711	6.82289	<0.001	<0.001	366
muscle system process	9.64297	1.42376	6.77289	<0.001	<0.001	174
regulation of coagulation	5.61414	0.835977	6.71567	<0.001	<0.001	325
central nervous system development	2.70702	0.406859	6.65347	<0.001	<0.001	70
viral process	5.1515	0.776375	6.63533	<0.001	<0.001	446
regulation of protein containing complex assembly	5.64383	0.851744	6.62621	<0.001	<0.001	364
cellular response to oxygen containing compound	4.21796	0.645323	6.53619	<0.001	<0.001	44
muscle contraction	9.48143	1.48473	6.38595	<0.001	<0.001	171
regeneration	3.00303	0.47825	6.27921	<0.001	<0.001	294
biological process involved in interspecies interaction between organisms	2.70125	0.440922	6.12637	<0.001	<0.001	21
homeostasis of number of cells	7.82474	1.29353	6.04914	<0.001	<0.001	124
response to bacterium	5.41269	0.90792	5.96163	<0.001	<0.001	386
regulation of cell substrate adhesion	4.66181	0.784821	5.93997	<0.001	<0.001	323
protein localization to organelle	4.47016	0.757438	5.90168	<0.001	<0.001	282
biological process involved in symbiotic interaction	4.1177	0.700976	5.87424	<0.001	<0.001	22
erk1 and erk2 cascade	5.02442	0.859817	5.84359	<0.001	<0.001	101
tissue homeostasis	4.86949	0.842549	5.77947	<0.001	<0.001	432
animal organ morphogenesis	3.55818	0.623209	5.70945	<0.001	<0.001	12
regulation of cell cell adhesion	4.79861	0.847724	5.66059	<0.001	<0.001	314
regulation of mononuclear cell migration	5.00007	0.889845	5.61904	<0.001	<0.001	353
regulation of cell morphogenesis	3.66099	0.655119	5.58828	<0.001	<0.001	320
homeostatic process	2.92542	0.524949	5.57278	<0.001	<0.001	125
hemopoiesis	4.43712	0.797717	5.56228	<0.001	<0.001	122
cell adhesion	2.49879	0.451984	5.52849	<0.001	<0.001	48
positive regulation of transcription by rna polymerase ii	5.6634	1.03747	5.45888	<0.001	<0.001	276
vesicle mediated transport	2.64671	0.486356	5.44192	<0.001	<0.001	445
cell projection assembly	4.7858	0.889142	5.38249	<0.001	<0.001	66
establishment of protein localization	3.10835	0.589965	5.26871	<0.001	<0.001	102
proteolysis	1.78835	0.340799	5.24754	<0.001	<0.001	288
regulation of lymphocyte activation	5.97198	1.15286	5.18013	<0.001	<0.001	347
regulation of intracellular transport	5.57828	1.07734	5.17781	<0.001	<0.001	342
regulation of wound healing	4.28991	0.836092	5.13091	<0.001	<0.001	383
positive regulation of molecular function	2.77205	0.541879	5.11562	<0.001	<0.001	263
cell substrate adhesion	3.3368	0.661047	5.04775	<0.001	<0.001	69
regulation of response to stress	2.20884	0.443733	4.97787	<0.001	<0.001	370
neutrophil migration	7.18519	1.44818	4.96155	<0.001	<0.001	221
regulation of anatomical structure size	2.56609	0.517773	4.95602	<0.001	<0.001	299
regulation of membrane potential	5.90462	1.20857	4.88563	<0.001	<0.001	348
regulation of trans synaptic signaling	3.83231	0.784887	4.88263	<0.001	<0.001	380
defense response to other organism	2.18189	0.447072	4.88039	<0.001	<0.001	81
positive regulation of catabolic process	4.36293	0.896092	4.86884	<0.001	<0.001	238
endocytosis	2.91406	0.612557	4.75722	<0.001	<0.001	92
import into cell	2.91406	0.612557	4.75722	<0.001	<0.001	130
negative regulation of locomotion	2.45547	0.517206	4.74757	<0.001	<0.001	196
protein containing complex assembly	3.33183	0.702092	4.74558	<0.001	<0.001	281
anatomical structure formation involved in morphogenesis	2.0886	0.441066	4.73535	<0.001	<0.001	11
positive regulation of cellular component biogenesis	3.41804	0.728364	4.69277	<0.001	<0.001	240
response to metal ion	4.30549	0.932546	4.61692	<0.001	<0.001	395
regulation of blood circulation	4.84242	1.05084	4.60814	<0.001	<0.001	301
leukocyte mediated immunity	2.46483	0.539922	4.56517	<0.001	<0.001	140
lymphocyte migration	4.71325	1.03933	4.53489	<0.001	<0.001	150
cell cell adhesion	2.51302	0.560975	4.47973	<0.001	<0.001	49
cell cycle process	4.93352	1.13697	4.33918	<0.001	<0.001	56
inflammatory response	2.80297	0.65964	4.24925	<0.001	<0.001	131
skeletal system morphogenesis	3.61538	0.854979	4.22862	<0.001	<0.001	420
granulocyte migration	5.2315	1.30102	4.02107	<0.001	<0.001	116
leukocyte differentiation	4.03419	1.09111	3.69734	<0.001	<0.001	139
t cell activation	3.55582	0.970185	3.66509	<0.001	<0.001	442
intracellular transport	2.39805	0.658949	3.6392	<0.001	<0.001	136
response to inorganic substance	2.54168	0.708642	3.5867	<0.001	<0.001	392
gliogenesis	1.83805	0.535309	3.43361	<0.001	0.001	111
carbohydrate biosynthetic process	3.50092	1.03244	3.39091	<0.001	0.001	28
heart process	3.35497	1.01039	3.32046	0.001	0.002	121
leukocyte cell cell adhesion	3.07185	0.931944	3.29617	0.001	0.002	137
basement membrane organization	2.15534	0.654021	3.29553	0.001	0.002	19
regulation of response to external stimulus	1.58165	0.484144	3.2669	0.001	0.002	369
positive regulation of transport	2.10586	0.652566	3.22704	0.002	0.002	278
intracellular protein transport	2.95447	0.916508	3.22362	0.002	0.002	135
defense response	1.28086	0.405228	3.16083	0.002	0.003	79
cell chemotaxis	2.40871	0.76436	3.15128	0.002	0.003	54
protein catabolic process	1.94481	0.624087	3.11624	0.002	0.003	280
positive regulation of response to external stimulus	1.93431	0.626208	3.08893	0.002	0.004	272
locomotion	1.16918	0.385944	3.0294	0.003	0.004	147
response to oxygen containing compound	1.38041	0.45744	3.01769	0.003	0.004	401
response to oxidative stress	1.68769	0.586048	2.87978	0.005	0.006	400
positive regulation of developmental process	1.53427	0.545666	2.81174	0.006	0.008	252
cellular response to lipid	2.89107	1.02873	2.81034	0.006	0.008	41
negative regulation of cytokine production	1.91604	0.698716	2.74223	0.007	0.01	187
macromolecule catabolic process	1.54197	0.568704	2.71137	0.008	0.01	151
regulation of system process	1.88129	0.697071	2.69885	0.008	0.011	375
cellular response to toxic substance	2.48914	0.927718	2.68308	0.008	0.011	46
detoxification	2.48914	0.927718	2.68308	0.008	0.011	82
leukocyte chemotaxis	2.42198	0.982373	2.46544	0.015	0.02	138
forebrain development	1.81286	0.747038	2.42673	0.017	0.022	107
regulation of monoatomic cation transmembrane transport	2.49359	1.04062	2.39625	0.018	0.023	350
regulation of synapse structure or activity	2.10146	0.879903	2.38828	0.018	0.024	374
vascular process in circulatory system	2.21255	0.944136	2.34346	0.021	0.026	443
negative regulation of cell adhesion	1.98122	0.853684	2.32079	0.022	0.028	181
amide biosynthetic process	2.54805	1.10004	2.31634	0.022	0.028	9
epithelium development	1.49104	0.649947	2.29409	0.023	0.03	100
response to toxic substance	1.71705	0.806516	2.12897	0.035	0.044	408
positive regulation of cell differentiation	1.43919	0.685427	2.09969	0.038	0.047	245
muscle organ development	2.51192	1.21869	2.06117	0.041	0.051	172
cellular response to hormone stimulus	1.64875	0.842076	1.95796	0.052	0.065	40
positive regulation of rna metabolic process	1.61142	0.836913	1.92543	0.056	0.069	273
steroid metabolic process	1.90407	0.998487	1.90696	0.059	0.072	426
lipid localization	2.18333	1.17339	1.8607	0.065	0.079	144
regulation of cellular component size	1.19225	0.641761	1.85779	0.065	0.079	308
regulation of cell junction assembly	1.34234	0.745304	1.80107	0.074	0.089	319
head development	0.955314	0.545952	1.74981	0.082	0.099	119
negative regulation of rna biosynthetic process	1.9311	1.10593	1.74613	0.083	0.099	210
axon development	0.756851	0.483733	1.56461	0.12	0.14	16
positive regulation of protein localization	1.2374	0.802446	1.54204	0.125	0.146	269
monoatomic cation transmembrane transport	1.32634	0.90724	1.46194	0.146	0.17	158
regulation of cell differentiation	0.841274	0.583481	1.44182	0.152	0.176	317
lymphocyte activation	1.1203	0.854753	1.31067	0.192	0.219	148
positive regulation of protein metabolic process	0.66983	0.55341	1.21037	0.228	0.258	270
regulation of multicellular organismal development	0.63699	0.529993	1.20188	0.231	0.261	354
cell projection organization	0.48132	0.405007	1.18842	0.237	0.266	67
dna metabolic process	1.26057	1.06885	1.17938	0.24	0.269	88
cellular component morphogenesis	0.692771	0.604627	1.14578	0.254	0.283	37
negative regulation of nucleobase containing compound metabolic process	1.20949	1.08318	1.11661	0.266	0.295	200
monoatomic ion transmembrane transport	0.761286	0.782281	0.973162	0.332	0.367	161
regulation of monoatomic ion transmembrane transport	0.796955	0.840145	0.948592	0.345	0.379	351
alcohol metabolic process	0.994825	1.08652	0.91561	0.361	0.395	7
adaptive immune response	0.608933	0.677364	0.898975	0.37	0.404	6
positive regulation of cell substrate adhesion	0.889377	1.04927	0.847617	0.398	0.431	248
cell junction assembly	0.524962	0.62163	0.844492	0.4	0.431	58
cell junction organization	0.471959	0.559008	0.84428	0.4	0.431	59
negative regulation of immune system process	0.756232	0.900391	0.839892	0.402	0.432	194
tissue remodeling	1.11349	1.34322	0.828971	0.409	0.438	435
positive regulation of establishment of protein localization	0.663739	0.804996	0.824525	0.411	0.44	253
transmembrane transport	0.527089	0.677034	0.778526	0.438	0.466	439
mapk cascade	0.516188	0.683161	0.755587	0.451	0.478	153
small molecule metabolic process	0.514622	0.716888	0.717856	0.474	0.499	424
negative regulation of multicellular organismal process	0.346798	0.522887	0.663237	0.508	0.532	198
positive regulation of cell projection organization	0.600389	0.968159	0.620135	0.536	0.56	247
cellular response to nitrogen compound	0.389702	0.662526	0.588207	0.557	0.579	42
transmembrane receptor protein tyrosine kinase signaling pathway	0.304395	0.563866	0.539836	0.59	0.612	438
response to cytokine	0.286252	0.553893	0.516801	0.606	0.626	387
tube morphogenesis	0.207048	0.559393	0.370131	0.712	0.73	441
negative regulation of phosphorus metabolic process	0.375753	1.01641	0.369686	0.712	0.73	203
regulation of leukocyte migration	0.266213	0.785249	0.339017	0.735	0.75	345
response to endogenous stimulus	0.143561	0.464181	0.309277	0.758	0.77	388
regulation of immune system process	0.128647	0.528278	0.243521	0.808	0.817	339
hormone metabolic process	0.21336	1.08171	0.197243	0.844	0.852	127
tissue migration	0.0767026	0.573115	0.133835	0.894	0.898	433
granulocyte chemotaxis	0.0956194	1.4952	0.0639511	0.949	0.949	115

## Sheet: Sheet 7 ssGSEA negative Repli
	beta_Intercept	Std.Err	t	p-value	Adjusted p-value (FDR)	PathID
GOBP_MESENCHYMAL_CELL_DIFFERENTIATION	-11.6974	1.31986	-8.86264	4.12204e-14	2.6381e-12	155
GOBP_MESENCHYME_DEVELOPMENT	-11.6974	1.31986	-8.86264	4.12204e-14	2.6381e-12	156
GOBP_CELL_CELL_ADHESION_VIA_PLASMA_MEMBRANE_ADHESION_MOLECULES	-10.7358	1.27181	-8.44137	3.27928e-13	1.63235e-11	50
GOBP_REGULATION_OF_CELL_SIZE	-7.98104	0.973705	-8.19658	1.08836e-12	4.43261e-11	322
GOBP_DEVELOPMENTAL_GROWTH_INVOLVED_IN_MORPHOGENESIS	-8.8858	1.09496	-8.11517	1.62011e-12	6.04842e-11	85
GOBP_STEM_CELL_DIFFERENTIATION	-15.5016	1.93138	-8.02619	2.50076e-12	8.61799e-11	425
GOBP_REGULATION_OF_DEVELOPMENTAL_GROWTH	-10.9127	1.37255	-7.95063	3.61314e-12	1.1562e-10	328
GOBP_AXON_EXTENSION	-9.0717	1.15663	-7.84319	6.09052e-12	1.70535e-10	17
GOBP_NEURON_PROJECTION_EXTENSION	-9.0717	1.15663	-7.84319	6.09052e-12	1.70535e-10	220
GOBP_NEURON_MIGRATION	-6.975	0.895934	-7.78517	8.07009e-12	2.12671e-10	219
GOBP_REGULATION_OF_GROWTH	-6.8956	0.891107	-7.73825	1.01298e-11	2.38851e-10	334
GOBP_AXON_GUIDANCE	-9.4538	1.268	-7.45566	3.9577e-11	7.09359e-10	18
GOBP_DEVELOPMENTAL_CELL_GROWTH	-7.11549	0.954861	-7.45185	4.03059e-11	7.09359e-10	83
GOBP_RESPONSE_TO_EXTRACELLULAR_STIMULUS	-8.3799	1.12637	-7.43972	4.27233e-11	7.09359e-10	389
GOBP_NEGATIVE_REGULATION_OF_CELL_GROWTH	-10.2698	1.38184	-7.43201	4.4335e-11	7.09359e-10	184
GOBP_NEGATIVE_REGULATION_OF_GROWTH	-10.2698	1.38184	-7.43201	4.4335e-11	7.09359e-10	192
GOBP_RESPONSE_TO_NUTRIENT	-10.3122	1.40468	-7.34129	6.84742e-11	1.02255e-09	398
GOBP_REGULATION_OF_EPITHELIAL_CELL_PROLIFERATION	-10.138	1.38357	-7.32738	7.3186e-11	1.05766e-09	330
GOBP_RESPONSE_TO_KETONE	-9.40155	1.29194	-7.27705	9.30799e-11	1.26363e-09	393
GOBP_POSITIVE_REGULATION_OF_SIGNALING	-2.81588	0.389387	-7.23158	1.15625e-10	1.47209e-09	275
GOBP_BEHAVIOR	-9.07971	1.26784	-7.16153	1.61382e-10	1.90261e-09	20
GOBP_REGULATION_OF_NERVOUS_SYSTEM_DEVELOPMENT	-7.78932	1.09235	-7.13078	1.86777e-10	2.14554e-09	355
GOBP_REGULATION_OF_IMMUNE_EFFECTOR_PROCESS	-5.74313	0.809709	-7.09283	2.2362e-10	2.38595e-09	337
GOBP_REGULATION_OF_CELL_GROWTH	-7.09179	0.999861	-7.09277	2.23683e-10	2.38595e-09	318
GOBP_POSITIVE_REGULATION_OF_IMMUNE_RESPONSE	-3.68381	0.520524	-7.07712	2.4091e-10	2.50994e-09	256
GOBP_REGULATION_OF_NEUROGENESIS	-8.52781	1.22345	-6.97029	3.99243e-10	4.06502e-09	356
GOBP_CELL_GROWTH	-5.33898	0.767062	-6.96029	4.18516e-10	4.07598e-09	57
GOBP_EMBRYO_DEVELOPMENT_ENDING_IN_BIRTH_OR_EGG_HATCHING	-7.66844	1.10426	-6.94443	4.51023e-10	4.25245e-09	91
GOBP_NEGATIVE_REGULATION_OF_CELL_DIFFERENTIATION	-8.19303	1.18217	-6.93048	4.81655e-10	4.40371e-09	183
GOBP_LIPID_CATABOLIC_PROCESS	-4.75744	0.687223	-6.92271	4.99604e-10	4.47645e-09	143
GOBP_RESPONSE_TO_RADIATION	-10.7387	1.5753	-6.81697	8.21028e-10	7.07347e-09	405
GOBP_POSITIVE_REGULATION_OF_PHOSPHORYLATION	-4.62688	0.681511	-6.78916	9.35252e-10	7.84403e-09	267
GOBP_RESPONSE_TO_TRANSFORMING_GROWTH_FACTOR_BETA	-5.65765	0.833621	-6.78683	9.45486e-10	7.84403e-09	409
GOBP_COLLAGEN_FIBRIL_ORGANIZATION	-9.57943	1.41801	-6.75554	1.0945e-09	8.9152e-09	75
GOBP_POSITIVE_REGULATION_OF_GROWTH	-8.03084	1.19002	-6.7485	1.13109e-09	9.04873e-09	255
GOBP_REGULATION_OF_CELLULAR_RESPONSE_TO_STRESS	-4.2984	0.648425	-6.62898	1.97379e-09	1.49874e-08	311
GOBP_RAS_PROTEIN_SIGNAL_TRANSDUCTION	-6.24565	0.944829	-6.61035	2.15216e-09	1.5806e-08	291
GOBP_CELL_RECOGNITION	-6.63142	1.00442	-6.60223	2.23476e-09	1.61479e-08	68
GOBP_POSITIVE_REGULATION_OF_PHOSPHORUS_METABOLIC_PROCESS	-3.6769	0.566781	-6.48734	3.80186e-09	2.59518e-08	266
GOBP_POSITIVE_REGULATION_OF_LOCOMOTION	-4.42589	0.695627	-6.36244	6.74892e-09	4.3819e-08	261
GOBP_EMBRYO_DEVELOPMENT	-5.48063	0.866088	-6.32803	7.89973e-09	5.05582e-08	90
GOBP_NEGATIVE_REGULATION_OF_CELL_DEVELOPMENT	-7.01509	1.12455	-6.23816	1.1899e-08	7.2037e-08	182
GOBP_SMALL_GTPASE_MEDIATED_SIGNAL_TRANSDUCTION	-4.70448	0.756404	-6.21953	1.29495e-08	7.73515e-08	421
GOBP_RESPONSE_TO_ABIOTIC_STIMULUS	-3.77529	0.60871	-6.20211	1.40148e-08	8.26136e-08	385
GOBP_G_PROTEIN_COUPLED_RECEPTOR_SIGNALING_PATHWAY	-7.95735	1.29633	-6.13839	1.8701e-08	1.04725e-07	118
GOBP_REGULATION_OF_NEURON_PROJECTION_DEVELOPMENT	-5.69972	0.946346	-6.02287	3.14527e-08	1.63847e-07	357
GOBP_NEURON_DEVELOPMENT	-3.8773	0.646283	-5.99938	3.49441e-08	1.79942e-07	218
GOBP_TRANSFORMING_GROWTH_FACTOR_BETA_RECEPTOR_SIGNALING_PATHWAY	-7.18995	1.201	-5.98665	3.6992e-08	1.88323e-07	436
GOBP_GROWTH	-3.22888	0.547583	-5.8966	5.52693e-08	2.63411e-07	117
GOBP_SYNAPTIC_SIGNALING	-5.04956	0.86082	-5.86599	6.33137e-08	2.98574e-07	429
GOBP_CARBOHYDRATE_METABOLIC_PROCESS	-3.09408	0.530042	-5.83743	7.18571e-08	3.2849e-07	33
GOBP_NEGATIVE_REGULATION_OF_INTRACELLULAR_SIGNAL_TRANSDUCTION	-4.6655	0.800606	-5.82747	7.50934e-08	3.38641e-07	195
GOBP_CALCIUM_ION_TRANSPORT	-9.13858	1.59389	-5.73352	1.13612e-07	4.84746e-07	27
GOBP_IMMUNE_EFFECTOR_PROCESS	-2.61241	0.459005	-5.69147	1.36616e-07	5.72002e-07	129
GOBP_POSITIVE_REGULATION_OF_PROTEIN_MODIFICATION_PROCESS	-3.2017	0.565785	-5.65886	1.57549e-07	6.41655e-07	271
GOBP_EPITHELIAL_CELL_PROLIFERATION	-5.41056	0.958589	-5.6443	1.67885e-07	6.77591e-07	98
GOBP_DEVELOPMENTAL_MATURATION	-3.60034	0.64227	-5.60564	1.98666e-07	7.73934e-07	86
GOBP_REGULATION_OF_CHEMOTAXIS	-6.38052	1.15713	-5.51411	2.95339e-07	1.13087e-06	324
GOBP_REGULATION_OF_IMMUNE_RESPONSE	-2.90548	0.527623	-5.50674	3.04875e-07	1.15749e-06	338
GOBP_RESPONSE_TO_NITROGEN_COMPOUND	-3.24642	0.591883	-5.4849	3.34956e-07	1.2505e-06	397
GOBP_MULTI_MULTICELLULAR_ORGANISM_PROCESS	-5.57334	1.02303	-5.44788	3.92728e-07	1.43042e-06	169
GOBP_POSITIVE_REGULATION_OF_MAPK_CASCADE	-3.46286	0.643175	-5.38402	5.1615e-07	1.8352e-06	262
GOBP_RESPONSE_TO_XENOBIOTIC_STIMULUS	-3.46397	0.64903	-5.33715	6.30164e-07	2.18848e-06	413
GOBP_REGULATION_OF_CELL_DEVELOPMENT	-4.42005	0.831994	-5.3126	6.99368e-07	2.41013e-06	316
GOBP_TRANSMEMBRANE_RECEPTOR_PROTEIN_SERINE_THREONINE_KINASE_SIGNALING_PATHWAY	-4.19684	0.798502	-5.25589	8.8891e-07	2.99422e-06	437
GOBP_REGULATION_OF_PHOSPHORYLATION	-2.70081	0.514395	-5.25046	9.09482e-07	3.04065e-06	361
GOBP_EPITHELIAL_TUBE_MORPHOGENESIS	-6.40257	1.22259	-5.2369	9.62945e-07	3.19555e-06	99
GOBP_RESPONSE_TO_VIRUS	-4.87755	0.934828	-5.21759	1.04444e-06	3.44051e-06	411
GOBP_GENERATION_OF_NEURONS	-2.82856	0.542496	-5.21398	1.06038e-06	3.46751e-06	108
GOBP_CELL_MORPHOGENESIS_INVOLVED_IN_NEURON_DIFFERENTIATION	-3.4083	0.660102	-5.16329	1.31136e-06	4.19635e-06	63
GOBP_RESPONSE_TO_PEPTIDE_HORMONE	-5.47785	1.07668	-5.08772	1.79642e-06	5.66757e-06	404
GOBP_OSTEOBLAST_DIFFERENTIATION	-4.595	0.9078	-5.06169	2.00104e-06	6.26901e-06	230
GOBP_RESPONSE_TO_PEPTIDE	-4.00816	0.831443	-4.82073	5.35682e-06	1.53837e-05	403
GOBP_INNATE_IMMUNE_RESPONSE	-2.32119	0.484226	-4.79361	5.97508e-06	1.6942e-05	132
GOBP_CELL_PART_MORPHOGENESIS	-3.24639	0.681783	-4.76162	6.79376e-06	1.90225e-05	65
GOBP_RESPONSE_TO_ORGANIC_CYCLIC_COMPOUND	-3.61608	0.779234	-4.64056	1.09975e-05	3.0042e-05	399
GOBP_REGULATION_OF_CELL_PROJECTION_ORGANIZATION	-2.72606	0.598304	-4.55631	1.53138e-05	4.08367e-05	321
GOBP_REGULATION_OF_CELL_CYCLE	-5.32318	1.16985	-4.55032	1.56764e-05	4.15563e-05	315
GOBP_AMEBOIDAL_TYPE_CELL_MIGRATION	-3.94372	0.87011	-4.53244	1.68089e-05	4.40374e-05	8
GOBP_DEVELOPMENTAL_GROWTH	-2.5854	0.570973	-4.52807	1.70982e-05	4.43787e-05	84
GOBP_REGULATION_OF_PHOSPHORUS_METABOLIC_PROCESS	-1.89251	0.420199	-4.50385	1.87872e-05	4.83717e-05	360
GOBP_NEUROGENESIS	-2.13172	0.479142	-4.44904	2.32263e-05	5.91215e-05	217
GOBP_CARBOHYDRATE_CATABOLIC_PROCESS	-3.31751	0.749592	-4.42575	2.54061e-05	6.35861e-05	29
GOBP_INORGANIC_ION_HOMEOSTASIS	-3.58257	0.81363	-4.4032	2.77038e-05	6.89518e-05	133
GOBP_NERVOUS_SYSTEM_PROCESS	-2.39518	0.554524	-4.31934	3.81401e-05	9.33703e-05	216
GOBP_POSITIVE_REGULATION_OF_IMMUNE_SYSTEM_PROCESS	-2.11453	0.493192	-4.28744	4.3031e-05	0.000104205	257
GOBP_CARBOHYDRATE_DERIVATIVE_CATABOLIC_PROCESS	-4.23547	0.991207	-4.27304	4.54313e-05	0.000108841	31
GOBP_GLYCOLYTIC_PROCESS	-3.24678	0.780876	-4.15787	6.98613e-05	0.000164726	113
GOBP_PYRUVATE_METABOLIC_PROCESS	-3.24678	0.780876	-4.15787	6.98613e-05	0.000164726	290
GOBP_CHONDROCYTE_DIFFERENTIATION	-4.62874	1.13055	-4.09423	8.83413e-05	0.000204005	72
GOBP_NEGATIVE_REGULATION_OF_NEURON_PROJECTION_DEVELOPMENT	-4.77388	1.17807	-4.05229	0.000102995	0.000235417	199
GOBP_PHAGOCYTOSIS	-2.99275	0.741043	-4.03856	0.000108279	0.000244994	233
GOBP_CELL_KILLING	-3.37529	0.84572	-3.99102	0.000128655	0.000285334	60
GOBP_CALCIUM_ION_HOMEOSTASIS	-5.54886	1.41743	-3.91472	0.000169225	0.000371631	26
GOBP_POSITIVE_REGULATION_OF_CATALYTIC_ACTIVITY	-2.22506	0.572062	-3.88954	0.000185111	0.000404535	239
GOBP_MEMBRANE_ORGANIZATION	-2.47044	0.637058	-3.8779	0.000192929	0.000419574	154
GOBP_REGULATION_OF_PROTEIN_MODIFICATION_PROCESS	-1.74823	0.451473	-3.87229	0.00019681	0.000425946	365
GOBP_POSITIVE_REGULATION_OF_TRANSFERASE_ACTIVITY	-2.8992	0.751804	-3.85633	0.00020825	0.000446393	277
GOBP_CARBOHYDRATE_DERIVATIVE_METABOLIC_PROCESS	-2.58914	0.68141	-3.79968	0.000254222	0.000539771	32
GOBP_CELL_CYCLE	-3.06233	0.810435	-3.77862	0.000273649	0.000576134	55
GOBP_MONOATOMIC_CATION_TRANSPORT	-2.68432	0.714558	-3.75662	0.000295464	0.000612814	159
GOBP_NEGATIVE_REGULATION_OF_CELL_PROJECTION_ORGANIZATION	-3.02262	0.835981	-3.61566	0.000479626	0.000967894	186
GOBP_RESPONSE_TO_GROWTH_FACTOR	-1.96801	0.550223	-3.57676	0.000547077	0.00109906	390
GOBP_VASCULATURE_DEVELOPMENT	-2.36221	0.664033	-3.55737	0.000583972	0.00116275	444
GOBP_MONOATOMIC_ION_HOMEOSTASIS	-2.83212	0.798524	-3.54669	0.000605272	0.00119983	160
GOBP_AXON_DEVELOPMENT	-1.8217	0.516774	-3.52514	0.00065052	0.00127821	16
GOBP_CONNECTIVE_TISSUE_DEVELOPMENT	-3.19594	0.912324	-3.50307	0.000700157	0.00136974	76
GOBP_PEPTIDYL_AMINO_ACID_MODIFICATION	-1.75671	0.510485	-3.44126	0.000858914	0.00165147	232
GOBP_SKELETAL_SYSTEM_DEVELOPMENT	-2.5155	0.745724	-3.37323	0.00107254	0.00204466	419
GOBP_POSITIVE_REGULATION_OF_KINASE_ACTIVITY	-2.82525	0.839214	-3.36654	0.00109606	0.00208066	259
GOBP_ORGANONITROGEN_COMPOUND_BIOSYNTHETIC_PROCESS	-1.87771	0.56279	-3.33643	0.00120799	0.00228345	226
GOBP_CIRCULATORY_SYSTEM_PROCESS	-2.32245	0.70657	-3.28694	0.00141557	0.00265346	74
GOBP_CARBOHYDRATE_DERIVATIVE_BIOSYNTHETIC_PROCESS	-2.4498	0.754019	-3.24899	0.00159688	0.00295621	30
GOBP_REGULATION_OF_EXTRACELLULAR_MATRIX_ORGANIZATION	-2.59181	0.822864	-3.14974	0.00217887	0.00396802	332
GOBP_PURINE_CONTAINING_COMPOUND_METABOLIC_PROCESS	-3.35975	1.08147	-3.10665	0.00248853	0.00446474	289
GOBP_POSITIVE_REGULATION_OF_CELL_POPULATION_PROLIFERATION	-2.10944	0.679229	-3.10563	0.00249633	0.00446474	246
GOBP_BONE_DEVELOPMENT	-4.20969	1.35579	-3.10497	0.00250145	0.00446474	25
GOBP_GLUCOSE_METABOLIC_PROCESS	-1.96263	0.641079	-3.06145	0.00285698	0.00500858	112
GOBP_NEGATIVE_REGULATION_OF_CELLULAR_COMPONENT_ORGANIZATION	-1.35214	0.441953	-3.05946	0.00287434	0.00500858	180
GOBP_POSITIVE_REGULATION_OF_INTRACELLULAR_SIGNAL_TRANSDUCTION	-1.26778	0.418268	-3.03101	0.00313291	0.00535703	258
GOBP_REGULATION_OF_BLOOD_PRESSURE	-2.7547	0.912081	-3.02024	0.00323636	0.00551289	302
GOBP_RESPONSE_TO_STEROID_HORMONE	-2.15965	0.718063	-3.00761	0.00336166	0.00570464	407
GOBP_NEGATIVE_REGULATION_OF_DEVELOPMENTAL_PROCESS	-2.29502	0.770199	-2.97978	0.00365373	0.00613061	190
GOBP_ENZYME_LINKED_RECEPTOR_PROTEIN_SIGNALING_PATHWAY	-1.63315	0.569007	-2.87018	0.00504652	0.00840461	94
GOBP_CARTILAGE_DEVELOPMENT	-2.60333	0.913677	-2.84929	0.0053618	0.00889661	34
GOBP_TISSUE_MORPHOGENESIS	-2.26605	0.796769	-2.84404	0.00544381	0.00899936	434
GOBP_REGULATION_OF_LOCOMOTION	-1.39855	0.494638	-2.82742	0.00571125	0.00940676	346
GOBP_REGULATION_OF_TRANSFERASE_ACTIVITY	-1.55201	0.556318	-2.78978	0.00636176	0.0103639	376
GOBP_REPRODUCTION	-2.33825	0.860395	-2.71765	0.00780121	0.0125267	384
GOBP_CELLULAR_RESPONSE_TO_ORGANIC_CYCLIC_COMPOUND	-2.15815	0.795088	-2.71435	0.00787351	0.0125976	43
GOBP_EXTERNAL_ENCAPSULATING_STRUCTURE_ORGANIZATION	-2.31942	0.854959	-2.7129	0.0079056	0.0126039	104
GOBP_EMBRYONIC_MORPHOGENESIS	-2.22872	0.825949	-2.69838	0.00823292	0.0130793	89
GOBP_REGULATION_OF_VASCULATURE_DEVELOPMENT	-2.07659	0.771735	-2.6908	0.00840853	0.013311	381
GOBP_REGULATION_OF_ANATOMICAL_STRUCTURE_MORPHOGENESIS	-1.4667	0.554778	-2.64377	0.00957701	0.0150018	298
GOBP_REGULATION_OF_INTRACELLULAR_SIGNAL_TRANSDUCTION	-0.840083	0.328041	-2.56091	0.0119979	0.0187285	341
GOBP_CELLULAR_LIPID_METABOLIC_PROCESS	-1.60421	0.637457	-2.51658	0.0135078	0.0208673	39
GOBP_CELL_CELL_SIGNALING	-1.52262	0.614744	-2.47683	0.0150046	0.0230208	52
GOBP_POSITIVE_REGULATION_OF_SECRETION	-3.07955	1.25347	-2.45682	0.0158131	0.0239333	274
GOBP_OSSIFICATION	-1.84175	0.786203	-2.34259	0.0212153	0.0318942	229
GOBP_MORPHOGENESIS_OF_AN_EPITHELIUM	-2.04534	0.874362	-2.33923	0.0213962	0.0320585	166
GOBP_MONOATOMIC_ION_TRANSPORT	-1.32257	0.57067	-2.31758	0.0225965	0.0335206	162
GOBP_RESPONSE_TO_OXYGEN_LEVELS	-2.23577	1.03039	-2.16982	0.0324883	0.0471028	402
GOBP_GENERATION_OF_PRECURSOR_METABOLITES_AND_ENERGY	-1.8038	0.832242	-2.16739	0.0326783	0.0472255	109
GOBP_HUMORAL_IMMUNE_RESPONSE	-1.59685	0.770227	-2.07322	0.0408309	0.058629	128
GOBP_REGULATION_OF_KINASE_ACTIVITY	-1.26467	0.618552	-2.04457	0.0436348	0.062455	343
GOBP_BIOMINERAL_TISSUE_DEVELOPMENT	-1.97058	0.972565	-2.02616	0.0455225	0.0649493	23
GOBP_AMIDE_METABOLIC_PROCESS	-1.18195	0.585124	-2.02	0.04617	0.065664	10
GOBP_REGULATION_OF_TRANSMEMBRANE_RECEPTOR_PROTEIN_SERINE_THREONINE_KINASE_SIGNALING_PATHWAY	-1.48813	0.743163	-2.00242	0.0480599	0.0681355	377
GOBP_CELLULAR_RESPONSE_TO_STRESS	-1.0084	0.508005	-1.98502	0.0499956	0.0702133	45
GOBP_POSITIVE_REGULATION_OF_RNA_METABOLIC_PROCESS	-1.61193	0.813345	-1.98186	0.0503549	0.0704968	273
GOBP_SYNAPSE_ORGANIZATION	-1.38237	0.702826	-1.96687	0.0520856	0.072467	428
GOBP_ANTIMICROBIAL_HUMORAL_RESPONSE	-2.61371	1.33461	-1.9584	0.0530853	0.0736291	13
GOBP_ORGANOPHOSPHATE_METABOLIC_PROCESS	-1.65847	0.847754	-1.95631	0.0533347	0.0737467	228
GOBP_CELL_MORPHOGENESIS	-1.07226	0.549113	-1.95272	0.0537656	0.0741138	62
GOBP_LYMPHOCYTE_MEDIATED_IMMUNITY	-1.32464	0.681381	-1.94405	0.0548169	0.0753312	149
GOBP_TAXIS	-1.52117	0.789521	-1.92669	0.0569753	0.0780579	430
GOBP_RESPONSE_TO_LIPID	-1.21009	0.635289	-1.90479	0.0598009	0.081431	394
GOBP_POSITIVE_REGULATION_OF_PROTEIN_METABOLIC_PROCESS	-0.709687	0.373008	-1.90261	0.0600891	0.0815754	270
GOBP_MAINTENANCE_OF_LOCATION	-2.0551	1.0825	-1.89847	0.0606374	0.0820712	152
GOBP_RESPONSE_TO_TUMOR_NECROSIS_FACTOR	-2.39768	1.26693	-1.8925	0.0614368	0.0829027	410
GOBP_REGULATION_OF_IMMUNE_SYSTEM_PROCESS	-0.907996	0.481087	-1.88738	0.0621296	0.0835857	339
GOBP_REGULATION_OF_RESPONSE_TO_BIOTIC_STIMULUS	-1.1305	0.605935	-1.86571	0.0651356	0.0873676	368
GOBP_PEPTIDE_METABOLIC_PROCESS	-1.12826	0.605422	-1.86359	0.0654366	0.0875092	231
GOBP_CHEMICAL_HOMEOSTASIS	-0.894747	0.489695	-1.82715	0.070784	0.0940986	71
GOBP_ACTIVATION_OF_IMMUNE_RESPONSE	-0.99874	0.577513	-1.72938	0.0869553	0.113244	5
GOBP_BASEMENT_MEMBRANE_ORGANIZATION	-1.56489	0.913097	-1.71382	0.0897882	0.115589	19
GOBP_SMALL_MOLECULE_CATABOLIC_PROCESS	-1.9249	1.12665	-1.70851	0.0907736	0.11645	423
GOBP_TISSUE_MIGRATION	-1.46178	0.856137	-1.70742	0.0909768	0.11645	433
GOBP_CELL_PROJECTION_ORGANIZATION	-0.694298	0.422672	-1.64264	0.103729	0.132395	67
GOBP_REGULATION_OF_LEUKOCYTE_CHEMOTAXIS	-2.26874	1.38258	-1.64094	0.104082	0.132468	344
GOBP_TUBE_DEVELOPMENT	-0.956962	0.584426	-1.63744	0.104813	0.13302	440
GOBP_NUCLEOBASE_CONTAINING_SMALL_MOLECULE_METABOLIC_PROCESS	-1.5684	0.963421	-1.62795	0.106814	0.135177	222
GOBP_HEAD_DEVELOPMENT	-0.744541	0.469499	-1.58582	0.116068	0.145654	119
GOBP_RESPONSE_TO_SALT	-1.30271	0.837297	-1.55585	0.123034	0.153535	406
GOBP_MUSCLE_TISSUE_DEVELOPMENT	-1.4952	0.968676	-1.54355	0.125988	0.156786	175
GOBP_SENSORY_SYSTEM_DEVELOPMENT	-1.92338	1.24727	-1.54207	0.126346	0.156795	417
GOBP_FOREBRAIN_DEVELOPMENT	-1.31254	0.890778	-1.47348	0.143893	0.178077	107
GOBP_HEART_DEVELOPMENT	-1.27797	0.891868	-1.43292	0.155129	0.190928	120
GOBP_REGULATION_OF_METAL_ION_TRANSPORT	-1.79999	1.27882	-1.40754	0.162496	0.198361	349
GOBP_POSITIVE_REGULATION_OF_CHEMOTAXIS	-2.02047	1.49524	-1.35127	0.179784	0.218867	249
GOBP_POSITIVE_REGULATION_OF_PROGRAMMED_CELL_DEATH	-1.03507	0.796051	-1.30026	0.196625	0.236161	268
GOBP_GLYCOPROTEIN_METABOLIC_PROCESS	-1.19148	0.959302	-1.24203	0.217251	0.259542	114
GOBP_NEGATIVE_REGULATION_OF_PHOSPHORUS_METABOLIC_PROCESS	-0.974455	0.794374	-1.2267	0.222937	0.264923	203
GOBP_RESPONSE_TO_HORMONE	-0.677631	0.562047	-1.20565	0.230916	0.273678	391
GOBP_DEVELOPMENTAL_PROCESS_INVOLVED_IN_REPRODUCTION	-1.52183	1.30244	-1.16845	0.24552	0.290061	87
GOBP_NEGATIVE_REGULATION_OF_VASCULATURE_DEVELOPMENT	-1.25609	1.07618	-1.16717	0.246034	0.290061	214
GOBP_RESPONSE_TO_ENDOGENOUS_STIMULUS	-0.492639	0.427096	-1.15346	0.251585	0.295053	388
GOBP_MULTICELLULAR_ORGANISM_REPRODUCTION	-1.73952	1.51753	-1.14628	0.254527	0.297723	168
GOBP_LIPID_METABOLIC_PROCESS	-0.492259	0.445265	-1.10554	0.271689	0.315535	145
GOBP_CIRCULATORY_SYSTEM_DEVELOPMENT	-0.640018	0.579136	-1.10513	0.271867	0.315535	73
GOBP_SENSORY_ORGAN_DEVELOPMENT	-1.36083	1.25607	-1.0834	0.281344	0.324721	415
GOBP_REGULATION_OF_MONOATOMIC_ION_TRANSPORT	-0.851582	0.787034	-1.08201	0.281957	0.324721	352
GOBP_POSITIVE_REGULATION_OF_LEUKOCYTE_MIGRATION	-1.23977	1.18312	-1.04788	0.297323	0.338933	260
GOBP_ADAPTIVE_IMMUNE_RESPONSE	-0.631106	0.653855	-0.965208	0.336866	0.381101	6
GOBP_ORGANONITROGEN_COMPOUND_CATABOLIC_PROCESS	-0.44001	0.460614	-0.955269	0.341841	0.385755	227
GOBP_NEGATIVE_REGULATION_OF_TRANSPORT	-0.579349	0.636183	-0.910663	0.364754	0.410577	213
GOBP_CELLULAR_COMPONENT_MORPHOGENESIS	-0.603968	0.701563	-0.86089	0.391444	0.439516	37
GOBP_PHOSPHORYLATION	-0.445364	0.52715	-0.844852	0.400294	0.448329	234
GOBP_ORGANIC_HYDROXY_COMPOUND_METABOLIC_PROCESS	-0.494295	0.61239	-0.807158	0.421571	0.46981	225
GOBP_REGULATION_OF_MULTICELLULAR_ORGANISMAL_DEVELOPMENT	-0.458457	0.575033	-0.79727	0.427262	0.472555	354
GOBP_BLOOD_VESSEL_MORPHOGENESIS	-0.488693	0.613618	-0.796412	0.427758	0.472555	24
GOBP_REGULATION_OF_CELL_DIFFERENTIATION	-0.520705	0.654029	-0.79615	0.427909	0.472555	317
GOBP_FATTY_ACID_METABOLIC_PROCESS	-0.718972	0.916493	-0.784482	0.434689	0.478478	106
GOBP_LEUKOCYTE_MEDIATED_IMMUNITY	-0.486793	0.627158	-0.776189	0.439546	0.482638	140
GOBP_REGULATION_OF_CELLULAR_RESPONSE_TO_GROWTH_FACTOR_STIMULUS	-0.542385	0.710056	-0.763863	0.446822	0.489429	310
GOBP_REGULATION_OF_HORMONE_LEVELS	-0.551072	0.728182	-0.756778	0.451036	0.492839	335
GOBP_LIPID_BIOSYNTHETIC_PROCESS	-0.509605	0.697082	-0.731055	0.466526	0.507291	142
GOBP_REGULATION_OF_SECRETION	-0.779763	1.11486	-0.699425	0.485978	0.527162	372
GOBP_MITOTIC_CELL_CYCLE	-0.769968	1.16371	-0.661652	0.509779	0.551645	157
GOBP_ENDOTHELIUM_DEVELOPMENT	-0.667719	1.08417	-0.615881	0.539431	0.582325	93
GOBP_SMALL_MOLECULE_BIOSYNTHETIC_PROCESS	-0.458157	0.747214	-0.613154	0.541225	0.582857	422
GOBP_MUSCLE_ORGAN_DEVELOPMENT	-0.711031	1.16533	-0.610155	0.543201	0.583583	172
GOBP_NEGATIVE_REGULATION_OF_IMMUNE_SYSTEM_PROCESS	-0.468085	0.783887	-0.597133	0.551824	0.588801	194
GOBP_REGULATION_OF_CELLULAR_COMPONENT_SIZE	-0.348713	0.64108	-0.543946	0.58774	0.623951	308
GOBP_ORGANIC_ACID_METABOLIC_PROCESS	-0.319841	0.716706	-0.446265	0.65641	0.69031	224
GOBP_AMIDE_BIOSYNTHETIC_PROCESS	-0.260092	0.792436	-0.328218	0.743462	0.772786	9
GOBP_MAPK_CASCADE	-0.199194	0.625874	-0.318266	0.750974	0.778788	153
GOBP_MONOCARBOXYLIC_ACID_METABOLIC_PROCESS	-0.224746	0.743601	-0.30224	0.763123	0.789559	163
GOBP_CELL_JUNCTION_ASSEMBLY	-0.186572	0.698341	-0.267164	0.789916	0.815397	58
GOBP_SEXUAL_REPRODUCTION	-0.27146	1.33723	-0.203002	0.839563	0.864654	418
GOBP_REGULATION_OF_LEUKOCYTE_MIGRATION	-0.16314	0.899998	-0.181267	0.85654	0.876096	345
GOBP_TUBE_MORPHOGENESIS	-0.104574	0.603964	-0.173147	0.862901	0.880308	441
GOBP_SECRETION	-0.12471	0.992058	-0.125709	0.900225	0.908335	414
GOBP_EXPORT_FROM_CELL	-0.0752714	0.964796	-0.0780179	0.937976	0.9443	103
GOBP_DNA_METABOLIC_PROCESS	-0.0616382	0.906154	-0.0680218	0.94591	0.950151	88
GOBP_CELLULAR_RESPONSE_TO_NITROGEN_COMPOUND	-0.00576997	0.709171	-0.00813622	0.993525	0.995748	42
GOBP_LOCALIZATION_WITHIN_MEMBRANE	-0.00231848	0.755195	-0.00307004	0.997557	0.997557	146

## Sheet: Sheet 8 ssGSEA positive Repli
	beta_Intercept	Std.Err	t	p-value	Adjusted p-value (FDR)	PathID
GOBP_PLASMINOGEN_ACTIVATION	9.12656	0.932209	9.79025	4.19745e-16	1.88046e-13	235
GOBP_PROTEIN_MATURATION	5.23471	0.549235	9.53091	1.51485e-15	3.39327e-13	283
GOBP_REGULATION_OF_INFLAMMATORY_RESPONSE	16.4049	1.74509	9.40056	2.88732e-15	4.31173e-13	340
GOBP_ZYMOGEN_ACTIVATION	7.76296	0.835434	9.29213	4.93711e-15	5.52956e-13	448
GOBP_EPITHELIAL_CELL_APOPTOTIC_PROCESS	11.3264	1.25763	9.00616	2.02955e-14	1.81848e-12	95
GOBP_POSITIVE_REGULATION_OF_CYTOKINE_PRODUCTION	10.3344	1.22062	8.46651	2.89835e-13	1.62307e-11	250
GOBP_EPITHELIAL_CELL_DIFFERENTIATION	5.72613	0.690609	8.29142	6.84171e-13	3.06509e-11	97
GOBP_REGULATION_OF_DEFENSE_RESPONSE	7.32171	0.944028	7.75583	9.30325e-12	2.31548e-10	327
GOBP_RESPONSE_TO_WOUNDING	4.90732	0.638431	7.68653	1.30097e-11	2.91417e-10	412
GOBP_NEGATIVE_REGULATION_OF_WOUND_HEALING	10.2577	1.34523	7.62525	1.74919e-11	3.7316e-10	215
GOBP_NEGATIVE_REGULATION_OF_RESPONSE_TO_WOUNDING	9.35243	1.22989	7.60426	1.93561e-11	3.94161e-10	209
GOBP_WOUND_HEALING	5.6598	0.759943	7.44766	4.11257e-11	7.09359e-10	447
GOBP_POSITIVE_REGULATION_OF_DEFENSE_RESPONSE	7.00787	0.951504	7.36505	6.11128e-11	9.44088e-10	251
GOBP_PLATELET_ACTIVATION	10.068	1.37847	7.30373	8.19456e-11	1.14724e-09	236
GOBP_NEGATIVE_REGULATION_OF_APOPTOTIC_SIGNALING_PATHWAY	6.35178	0.87543	7.25561	1.03109e-10	1.35861e-09	178
GOBP_POSITIVE_REGULATION_OF_GENE_EXPRESSION	5.07202	0.701835	7.22679	1.18293e-10	1.47209e-09	254
GOBP_REGULATION_OF_BODY_FLUID_LEVELS	6.53968	0.912788	7.16451	1.59114e-10	1.90261e-09	303
GOBP_MULTICELLULAR_ORGANISMAL_LEVEL_HOMEOSTASIS	5.49409	0.774117	7.09723	2.19008e-10	2.38595e-09	167
GOBP_CYTOKINE_PRODUCTION	6.14994	0.883301	6.96245	4.14283e-10	4.07598e-09	77
GOBP_REGULATION_OF_PROTEIN_CATABOLIC_PROCESS	9.10241	1.31116	6.94228	4.55619e-10	4.25245e-09	363
GOBP_HEMOSTASIS	6.80352	0.997817	6.81841	8.15522e-10	7.07347e-09	123
GOBP_NEGATIVE_REGULATION_OF_SIGNALING	4.45724	0.664748	6.70517	1.38463e-09	1.08827e-08	211
GOBP_RECEPTOR_MEDIATED_ENDOCYTOSIS	6.92864	1.03658	6.68412	1.5273e-09	1.17971e-08	293
GOBP_PROTEIN_PROCESSING	3.70067	0.559002	6.62013	2.05665e-09	1.53563e-08	286
GOBP_EPITHELIAL_CELL_DEVELOPMENT	8.85898	1.35178	6.55358	2.79966e-09	1.99087e-08	96
GOBP_DEFENSE_RESPONSE_TO_BACTERIUM	7.70964	1.18422	6.51032	3.41929e-09	2.39351e-08	80
GOBP_CELLULAR_RESPONSE_TO_TOXIC_SUBSTANCE	6.88561	1.06213	6.48286	3.88119e-09	2.59518e-08	46
GOBP_DETOXIFICATION	6.88561	1.06213	6.48286	3.88119e-09	2.59518e-08	82
GOBP_NEGATIVE_REGULATION_OF_PROGRAMMED_CELL_DEATH	4.71985	0.734996	6.42159	5.14531e-09	3.38985e-08	204
GOBP_ACTIN_FILAMENT_BUNDLE_ORGANIZATION	10.2559	1.62244	6.32131	8.14605e-09	5.14004e-08	2
GOBP_REGULATION_OF_EXTRINSIC_APOPTOTIC_SIGNALING_PATHWAY	7.34237	1.16626	6.29564	9.15859e-09	5.69868e-08	333
GOBP_APOPTOTIC_PROCESS	3.22141	0.51318	6.27736	9.95472e-09	6.1092e-08	14
GOBP_REGULATION_OF_CYTOSKELETON_ORGANIZATION	6.20902	1.00623	6.17056	1.61687e-08	9.40726e-08	326
GOBP_REGULATION_OF_SUPRAMOLECULAR_FIBER_ORGANIZATION	5.82865	0.948907	6.14249	1.83579e-08	1.04725e-07	373
GOBP_NEGATIVE_REGULATION_OF_PEPTIDASE_ACTIVITY	7.04707	1.14757	6.14084	1.84945e-08	1.04725e-07	202
GOBP_REGULATION_OF_ACTIN_FILAMENT_ORGANIZATION	6.61122	1.07879	6.12839	1.95645e-08	1.08208e-07	297
GOBP_REGULATION_OF_VESICLE_MEDIATED_TRANSPORT	4.98946	0.819649	6.08731	2.35463e-08	1.28172e-07	382
GOBP_REGULATION_OF_CELL_ADHESION	4.03845	0.663627	6.08543	2.37461e-08	1.28172e-07	313
GOBP_MYELOID_CELL_DIFFERENTIATION	8.73349	1.44044	6.06308	2.62573e-08	1.40039e-07	176
GOBP_RESPONSE_TO_TOXIC_SUBSTANCE	5.80389	0.962943	6.02724	3.08428e-08	1.62559e-07	408
GOBP_NEGATIVE_REGULATION_OF_DEFENSE_RESPONSE	9.91355	1.66016	5.97144	3.95949e-08	1.99309e-07	189
GOBP_NEGATIVE_REGULATION_OF_PROTEIN_METABOLIC_PROCESS	4.11784	0.691878	5.95168	4.32458e-08	2.15268e-07	205
GOBP_REGULATION_OF_ACTIN_FILAMENT_BASED_PROCESS	5.88111	0.99338	5.9203	4.9739e-08	2.43422e-07	295
GOBP_RESPONSE_TO_OXIDATIVE_STRESS	4.2528	0.718479	5.91918	4.99884e-08	2.43422e-07	400
GOBP_POSITIVE_REGULATION_OF_CELL_ACTIVATION	6.17333	1.04354	5.91574	5.07581e-08	2.44512e-07	242
GOBP_CELLULAR_COMPONENT_DISASSEMBLY	4.34814	0.741958	5.86036	6.49163e-08	2.99918e-07	36
GOBP_MONONUCLEAR_CELL_MIGRATION	6.47883	1.10555	5.86028	6.49377e-08	2.99918e-07	164
GOBP_ACTIN_FILAMENT_ORGANIZATION	5.48714	0.941839	5.82598	7.55896e-08	3.38641e-07	3
GOBP_HOMEOSTATIC_PROCESS	2.67283	0.460128	5.80888	8.15229e-08	3.61606e-07	125
GOBP_REGULATION_OF_CELL_SUBSTRATE_ADHESION	4.187	0.724677	5.77775	9.3525e-08	4.10777e-07	323
GOBP_NEGATIVE_REGULATION_OF_PROTEOLYSIS	5.63444	0.976682	5.76896	9.72179e-08	4.19182e-07	206
GOBP_REGULATION_OF_ENDOCYTOSIS	5.91559	1.02546	5.76874	9.73101e-08	4.19182e-07	329
GOBP_REGULATION_OF_APOPTOTIC_SIGNALING_PATHWAY	5.13959	0.896829	5.73085	1.14951e-07	4.85832e-07	300
GOBP_PROTEIN_LOCALIZATION_TO_ORGANELLE	4.39767	0.77384	5.68293	1.4182e-07	5.88289e-07	282
GOBP_REGULATION_OF_CATABOLIC_PROCESS	3.55796	0.626994	5.67463	1.47059e-07	6.04428e-07	304
GOBP_REGULATION_OF_TRANSPORT	2.94509	0.522816	5.63314	1.76258e-07	7.05032e-07	379
GOBP_CELL_MATRIX_ADHESION	3.71922	0.662143	5.61694	1.89136e-07	7.48192e-07	61
GOBP_REGULATION_OF_CELLULAR_LOCALIZATION	4.14012	0.737275	5.61543	1.90388e-07	7.48192e-07	309
GOBP_RESPONSE_TO_BACTERIUM	5.74378	1.03385	5.55573	2.46707e-07	9.52798e-07	386
GOBP_POSITIVE_REGULATION_OF_VASCULATURE_DEVELOPMENT	5.12686	0.933127	5.49428	3.21704e-07	1.21112e-06	279
GOBP_POSITIVE_REGULATION_OF_ORGANELLE_ORGANIZATION	7.14801	1.30795	5.46504	3.64828e-07	1.35077e-06	265
GOBP_HOMOTYPIC_CELL_CELL_ADHESION	6.77833	1.24097	5.46213	3.69416e-07	1.35654e-06	126
GOBP_REGULATION_OF_ORGANELLE_ORGANIZATION	4.44093	0.822643	5.39836	4.85482e-07	1.754e-06	358
GOBP_REGULATION_OF_PEPTIDASE_ACTIVITY	5.31889	0.987425	5.38663	5.10419e-07	1.82934e-06	359
GOBP_REACTIVE_OXYGEN_SPECIES_METABOLIC_PROCESS	4.83178	0.902308	5.35491	5.84321e-07	2.06123e-06	292
GOBP_PLATELET_AGGREGATION	6.77936	1.2701	5.33768	6.28744e-07	2.18848e-06	237
GOBP_REGULATION_OF_ESTABLISHMENT_OF_PROTEIN_LOCALIZATION	3.48238	0.656017	5.30837	7.12025e-07	2.43502e-06	331
GOBP_REGULATION_OF_CELL_ACTIVATION	4.28359	0.808171	5.30035	7.36625e-07	2.50006e-06	312
GOBP_PROTEIN_POLYMERIZATION	4.58133	0.881695	5.19604	1.14331e-06	3.71161e-06	285
GOBP_REGULATION_OF_PROGRAMMED_CELL_DEATH	2.896	0.560225	5.16935	1.27854e-06	4.12077e-06	362
GOBP_REGULATION_OF_ACTIN_FILAMENT_LENGTH	5.37517	1.04837	5.12718	1.5246e-06	4.84412e-06	296
GOBP_POSITIVE_REGULATION_OF_CELL_ADHESION	4.08667	0.808645	5.05373	2.06809e-06	6.43405e-06	243
GOBP_NEGATIVE_REGULATION_OF_CATALYTIC_ACTIVITY	4.04472	0.815108	4.96219	3.01427e-06	9.31307e-06	179
GOBP_ACTIN_POLYMERIZATION_OR_DEPOLYMERIZATION	5.8095	1.17351	4.95052	3.1617e-06	9.70165e-06	4
GOBP_NEGATIVE_REGULATION_OF_RESPONSE_TO_EXTERNAL_STIMULUS	3.96833	0.802243	4.94655	3.21357e-06	9.74075e-06	207
GOBP_APOPTOTIC_SIGNALING_PATHWAY	3.88805	0.786105	4.94596	3.22126e-06	9.74075e-06	15
GOBP_REGULATION_OF_PROTEOLYSIS	3.58354	0.724742	4.94457	3.23967e-06	9.74075e-06	367
GOBP_ORGANELLE_ASSEMBLY	5.03657	1.02835	4.89769	3.9221e-06	1.1714e-05	223
GOBP_HOMEOSTASIS_OF_NUMBER_OF_CELLS	7.75786	1.58681	4.88895	4.06399e-06	1.20574e-05	124
GOBP_REGULATION_OF_PROTEIN_POLYMERIZATION	4.76475	0.978732	4.86829	4.41967e-06	1.30264e-05	366
GOBP_MYELOID_LEUKOCYTE_MIGRATION	5.99754	1.2356	4.85394	4.6842e-06	1.37158e-05	177
GOBP_NEGATIVE_REGULATION_OF_GENE_EXPRESSION	3.26163	0.672652	4.84891	4.78049e-06	1.39069e-05	191
GOBP_MUSCLE_CONTRACTION	5.25701	1.08687	4.83684	5.0195e-06	1.4508e-05	171
GOBP_CELL_ACTIVATION	3.53645	0.736984	4.79854	5.85779e-06	1.67152e-05	47
GOBP_NEGATIVE_REGULATION_OF_RESPONSE_TO_STIMULUS	2.98029	0.625543	4.76432	6.72072e-06	1.89364e-05	208
GOBP_ESTABLISHMENT_OF_PROTEIN_LOCALIZATION	2.56775	0.541242	4.74418	7.28509e-06	2.02716e-05	102
GOBP_GLIAL_CELL_DIFFERENTIATION	2.8874	0.615326	4.69247	8.95271e-06	2.47581e-05	110
GOBP_REGULATION_OF_COAGULATION	4.64348	0.999863	4.64412	1.08439e-05	2.98041e-05	325
GOBP_MUSCLE_SYSTEM_PROCESS	5.11186	1.10225	4.63768	1.11232e-05	3.02012e-05	174
GOBP_NEGATIVE_REGULATION_OF_SUPRAMOLECULAR_FIBER_ORGANIZATION	4.5555	0.98261	4.63612	1.11917e-05	3.02041e-05	212
GOBP_NEGATIVE_REGULATION_OF_CYTOSKELETON_ORGANIZATION	5.1176	1.11854	4.57525	1.42194e-05	3.81455e-05	188
GOBP_NEGATIVE_REGULATION_OF_HYDROLASE_ACTIVITY	4.38211	0.965779	4.53739	1.6488e-05	4.34509e-05	193
GOBP_MUSCLE_STRUCTURE_DEVELOPMENT	4.36483	0.964076	4.52748	1.71373e-05	4.43787e-05	173
GOBP_CYTOSKELETON_ORGANIZATION	3.7959	0.850269	4.46435	2.18933e-05	5.60468e-05	78
GOBP_REGULATION_OF_PROTEIN_CONTAINING_COMPLEX_ASSEMBLY	3.54367	0.797562	4.44312	2.37626e-05	6.01448e-05	364
GOBP_POSITIVE_REGULATION_OF_CELL_CELL_ADHESION	4.72379	1.06385	4.44027	2.40253e-05	6.04681e-05	244
GOBP_POSITIVE_REGULATION_OF_CELLULAR_COMPONENT_ORGANIZATION	2.38463	0.542491	4.39571	2.85104e-05	7.05671e-05	241
GOBP_REGULATION_OF_RESPONSE_TO_WOUNDING	4.18373	0.958374	4.36545	3.20059e-05	7.87838e-05	371
GOBP_INFLAMMATORY_RESPONSE	2.95962	0.688911	4.29609	4.16483e-05	0.000101405	131
GOBP_ACTIN_FILAMENT_BASED_PROCESS	3.21954	0.751549	4.28388	4.36132e-05	0.000105047	1
GOBP_EXTRINSIC_APOPTOTIC_SIGNALING_PATHWAY	4.5059	1.06803	4.2189	5.56658e-05	0.00013265	105
GOBP_POSITIVE_REGULATION_OF_MULTICELLULAR_ORGANISMAL_PROCESS	1.89271	0.456564	4.14555	7.312e-05	0.000171507	264
GOBP_NEGATIVE_REGULATION_OF_ORGANELLE_ORGANIZATION	3.6206	0.881451	4.10754	8.4124e-05	0.000195601	201
GOBP_INTEGRIN_MEDIATED_SIGNALING_PATHWAY	3.02039	0.73541	4.10709	8.42658e-05	0.000195601	134
GOBP_REGULATION_OF_CATALYTIC_ACTIVITY	2.12529	0.52304	4.06333	9.89265e-05	0.000227277	305
GOBP_VIRAL_PROCESS	2.30305	0.570215	4.03892	0.000108138	0.000244994	446
GOBP_RESPONSE_TO_METAL_ION	4.14324	1.03336	4.00948	0.000120341	0.000270918	395
GOBP_RESPONSE_TO_MOLECULE_OF_BACTERIAL_ORIGIN	4.87388	1.21668	4.00589	0.000121918	0.000272719	396
GOBP_REGULATION_OF_CELL_CELL_ADHESION	3.47179	0.866887	4.00489	0.000122358	0.000272719	314
GOBP_MUSCLE_CELL_DIFFERENTIATION	4.30387	1.09598	3.92696	0.000161982	0.000357478	170
GOBP_NEGATIVE_REGULATION_OF_MOLECULAR_FUNCTION	2.6869	0.6946	3.86827	0.000199628	0.000429969	197
GOBP_CELL_PROJECTION_ASSEMBLY	3.88076	1.01578	3.82048	0.000236316	0.000504141	66
GOBP_VESICLE_MEDIATED_TRANSPORT	1.90408	0.50412	3.77703	0.000275177	0.000576134	445
GOBP_REGULATION_OF_INTRACELLULAR_TRANSPORT	4.40876	1.16727	3.777	0.000275207	0.000576134	342
GOBP_ERK1_AND_ERK2_CASCADE	3.0157	0.799936	3.76993	0.000282081	0.000587777	101
GOBP_CELLULAR_RESPONSE_TO_OXYGEN_CONTAINING_COMPOUND	2.37154	0.651429	3.64051	0.000440739	0.000909595	44
GOBP_SUPRAMOLECULAR_FIBER_ORGANIZATION	2.43356	0.668694	3.63927	0.000442615	0.000909595	427
GOBP_REGULATION_OF_HYDROLASE_ACTIVITY	2.56021	0.703816	3.63761	0.000445118	0.00091056	336
GOBP_CELL_SUBSTRATE_ADHESION	2.0674	0.569922	3.62751	0.000460693	0.000938138	69
GOBP_PROTEOLYSIS	1.21131	0.334562	3.62057	0.000471692	0.000956191	288
GOBP_REGULATION_OF_CELLULAR_COMPONENT_BIOGENESIS	2.16845	0.607235	3.57103	0.00055775	0.0011155	307
GOBP_NEUTROPHIL_MIGRATION	6.26319	1.77108	3.53637	0.000626548	0.00123654	221
GOBP_CELL_CELL_SIGNALING_BY_WNT	3.71244	1.06688	3.47972	0.000756577	0.00147368	53
GOBP_BIOLOGICAL_PROCESS_INVOLVED_IN_INTERSPECIES_INTERACTION_BETWEEN_ORGANISMS	1.79284	0.517215	3.46634	0.000790782	0.00153364	21
GOBP_INTRACELLULAR_PROTEIN_TRANSPORT	2.69033	0.776627	3.46412	0.000796596	0.00153825	135
GOBP_REGULATION_OF_WOUND_HEALING	3.49144	1.03447	3.37512	0.00106599	0.00204087	383
GOBP_TISSUE_HOMEOSTASIS	2.6442	0.797133	3.31714	0.00128527	0.00241933	432
GOBP_REGULATION_OF_BLOOD_CIRCULATION	3.22435	0.981973	3.28354	0.00143098	0.00267117	301
GOBP_CELL_CYCLE_PROCESS	3.8255	1.17475	3.25643	0.00155973	0.00289941	56
GOBP_LEUKOCYTE_MIGRATION	2.64195	0.818221	3.2289	0.00170146	0.00313685	141
GOBP_LIPID_LOCALIZATION	3.2622	1.02047	3.19676	0.0018821	0.00345565	144
GOBP_REGULATION_OF_MEMBRANE_POTENTIAL	4.10821	1.30215	3.15493	0.0021441	0.00392064	348
GOBP_BIOLOGICAL_PROCESS_INVOLVED_IN_SYMBIOTIC_INTERACTION	1.5285	0.488726	3.12751	0.00233387	0.00423309	22
GOBP_REGULATION_OF_LYMPHOCYTE_ACTIVATION	2.55764	0.823145	3.10716	0.00248466	0.00446474	347
GOBP_NEGATIVE_REGULATION_OF_LOCOMOTION	1.78583	0.579179	3.08338	0.00267235	0.00475085	196
GOBP_REGULATION_OF_MONONUCLEAR_CELL_MIGRATION	3.17937	1.03388	3.07518	0.00274008	0.00485201	353
GOBP_CELL_CELL_ADHESION	1.62163	0.528407	3.0689	0.00279299	0.00492622	49
GOBP_RESPONSE_TO_INORGANIC_SUBSTANCE	2.27277	0.742633	3.06042	0.00286596	0.00500858	392
GOBP_POSITIVE_REGULATION_OF_CATABOLIC_PROCESS	2.5535	0.834938	3.05831	0.00288441	0.00500858	238
GOBP_ENDOCYTOSIS	1.86478	0.610284	3.0556	0.00290825	0.00501113	92
GOBP_IMPORT_INTO_CELL	1.86478	0.610284	3.0556	0.00290825	0.00501113	130
GOBP_VASCULAR_PROCESS_IN_CIRCULATORY_SYSTEM	2.49021	0.820589	3.03466	0.00309862	0.0053187	443
GOBP_REGULATION_OF_TRANS_SYNAPTIC_SIGNALING	2.41563	0.804821	3.00145	0.00342442	0.0057892	380
GOBP_REGULATION_OF_SYNAPSE_STRUCTURE_OR_ACTIVITY	3.07401	1.03095	2.98172	0.00363258	0.00611804	374
GOBP_INTRACELLULAR_TRANSPORT	2.08813	0.710992	2.93692	0.0041496	0.00693664	136
GOBP_CELL_ADHESION	1.26487	0.449498	2.81395	0.0059367	0.00973091	48
GOBP_REGULATION_OF_CELLULAR_CATABOLIC_PROCESS	2.12054	0.753813	2.81308	0.0059515	0.00973091	306
GOBP_CELLULAR_RESPONSE_TO_HORMONE_STIMULUS	1.97453	0.709347	2.78359	0.00647513	0.0105104	40
GOBP_PROTEIN_CONTAINING_COMPLEX_ASSEMBLY	2.03571	0.733982	2.77351	0.00666341	0.0107769	281
GOBP_T_CELL_ACTIVATION	2.23684	0.81637	2.73998	0.00732664	0.011807	442
GOBP_REGENERATION	1.44323	0.543392	2.65596	0.00926062	0.0146083	294
GOBP_CELL_MOTILITY	1.25374	0.472402	2.65398	0.00931154	0.0146371	64
GOBP_NEGATIVE_REGULATION_OF_RNA_BIOSYNTHETIC_PROCESS	2.18287	0.853768	2.55675	0.0121329	0.0188734	210
GOBP_CELL_CHEMOTAXIS	2.70603	1.0597	2.5536	0.0122361	0.018968	54
GOBP_CENTRAL_NERVOUS_SYSTEM_DEVELOPMENT	0.896811	0.357277	2.51013	0.0137414	0.0211551	70
GOBP_POSITIVE_REGULATION_OF_CELL_SUBSTRATE_ADHESION	2.26381	0.914805	2.47464	0.0150915	0.0230751	248
GOBP_CELLULAR_RESPONSE_TO_LIPID	2.04313	0.827346	2.4695	0.0152966	0.0233091	41
GOBP_REGULATION_OF_CELL_MORPHOGENESIS	2.5357	1.02918	2.4638	0.0155268	0.0235797	320
GOBP_REGULATION_OF_RESPONSE_TO_STRESS	1.04238	0.425652	2.44891	0.0161431	0.0243506	370
GOBP_NEGATIVE_REGULATION_OF_CYTOKINE_PRODUCTION	2.11782	0.911679	2.32298	0.0222914	0.0332885	187
GOBP_POSITIVE_REGULATION_OF_CELLULAR_COMPONENT_BIOGENESIS	1.76228	0.76001	2.31876	0.0225293	0.0335206	240
GOBP_GRANULOCYTE_MIGRATION	3.45075	1.49536	2.30763	0.0231673	0.0342539	116
GOBP_NEGATIVE_REGULATION_OF_CELL_ADHESION	1.80293	0.79894	2.25665	0.0262978	0.0387547	181
GOBP_CARBOHYDRATE_BIOSYNTHETIC_PROCESS	2.55856	1.14453	2.23546	0.0277043	0.0406936	28
GOBP_LEUKOCYTE_DIFFERENTIATION	2.04416	0.916452	2.23051	0.0280422	0.0410552	139
GOBP_RESPONSE_TO_OXYGEN_CONTAINING_COMPOUND	0.942265	0.422728	2.22901	0.0281456	0.0410724	401
GOBP_POSITIVE_REGULATION_OF_TRANSPORT	1.3763	0.629321	2.18695	0.0311752	0.0453458	278
GOBP_POSITIVE_REGULATION_OF_DEVELOPMENTAL_PROCESS	1.16904	0.555612	2.10406	0.0379866	0.0547202	252
GOBP_HEMOPOIESIS	1.25126	0.628716	1.99019	0.049414	0.0696921	122
GOBP_NEGATIVE_REGULATION_OF_MULTICELLULAR_ORGANISMAL_PROCESS	1.17407	0.590073	1.9897	0.049469	0.0696921	198
GOBP_HEART_PROCESS	1.53537	0.779999	1.96843	0.0519034	0.0724383	121
GOBP_REGULATION_OF_ANATOMICAL_STRUCTURE_SIZE	0.972481	0.506219	1.92107	0.0576903	0.0787965	299
GOBP_SENSORY_PERCEPTION	1.65766	0.890501	1.86149	0.0657346	0.0876461	416
GOBP_DEFENSE_RESPONSE	0.791617	0.434084	1.82365	0.0713167	0.0945263	79
GOBP_TELENCEPHALON_DEVELOPMENT	1.75433	0.966217	1.81567	0.0725431	0.0958682	431
GOBP_NEGATIVE_REGULATION_OF_NUCLEOBASE_CONTAINING_COMPOUND_METABOLIC_PROCESS	1.61708	0.904565	1.78769	0.0769818	0.1014	200
GOBP_CELL_CELL_JUNCTION_ORGANIZATION	2.12003	1.18672	1.78646	0.0771819	0.1014	51
GOBP_STEROID_METABOLIC_PROCESS	1.23062	0.701157	1.75512	0.0824281	0.107976	426
GOBP_POSITIVE_REGULATION_OF_PROTEIN_LOCALIZATION	1.26841	0.72848	1.74117	0.0848569	0.110833	269
GOBP_ANIMAL_ORGAN_MORPHOGENESIS	1.17575	0.68174	1.72464	0.0878114	0.114028	12
GOBP_CELLULAR_CATABOLIC_PROCESS	0.954968	0.555435	1.71932	0.0887798	0.114952	35
GOBP_EPITHELIUM_DEVELOPMENT	0.921319	0.537249	1.71488	0.0895932	0.115589	100
GOBP_LEUKOCYTE_CHEMOTAXIS	1.80555	1.11603	1.61783	0.10898	0.13753	138
GOBP_PROTEIN_TARGETING	1.17003	0.731984	1.59844	0.113231	0.142493	287
GOBP_REGULATION_OF_MONOATOMIC_ION_TRANSMEMBRANE_TRANSPORT	1.19384	0.755671	1.57984	0.117432	0.146954	351
GOBP_REGULATION_OF_MONOATOMIC_CATION_TRANSMEMBRANE_TRANSPORT	1.59378	1.10727	1.43938	0.153295	0.18919	350
GOBP_POSITIVE_REGULATION_OF_RESPONSE_TO_EXTERNAL_STIMULUS	1.01777	0.712577	1.42829	0.156453	0.19203	272
GOBP_PROTEIN_CATABOLIC_PROCESS	0.755105	0.530446	1.42353	0.157825	0.193185	280
GOBP_POSITIVE_REGULATION_OF_ESTABLISHMENT_OF_PROTEIN_LOCALIZATION	1.11656	0.833326	1.33988	0.183447	0.222721	253
GOBP_POSITIVE_REGULATION_OF_CELL_DIFFERENTIATION	0.949287	0.713485	1.33049	0.186508	0.225825	245
GOBP_SKELETAL_SYSTEM_MORPHOGENESIS	1.75096	1.32256	1.32392	0.188673	0.227832	420
GOBP_MONOATOMIC_ION_TRANSMEMBRANE_TRANSPORT	0.913596	0.698627	1.3077	0.194097	0.233752	161
GOBP_GLIOGENESIS	0.856583	0.666284	1.28561	0.20167	0.241573	111
GOBP_SMALL_MOLECULE_METABOLIC_PROCESS	0.909149	0.739779	1.22895	0.222096	0.264625	424
GOBP_REGULATION_OF_SYSTEM_PROCESS	0.665929	0.573593	1.16098	0.248529	0.292234	375
GOBP_TISSUE_REMODELING	1.21901	1.10263	1.10554	0.271688	0.315535	435
GOBP_LEUKOCYTE_CELL_CELL_ADHESION	0.852448	0.776172	1.09827	0.274833	0.318153	137
GOBP_POSITIVE_REGULATION_OF_MOLECULAR_FUNCTION	0.572507	0.533306	1.0735	0.285736	0.32823	263
GOBP_TRANSMEMBRANE_TRANSPORT	0.625976	0.584907	1.07021	0.287206	0.329075	439
GOBP_REGULATION_OF_CELL_JUNCTION_ASSEMBLY	0.806973	0.765592	1.05405	0.294505	0.336577	319
GOBP_DEFENSE_RESPONSE_TO_OTHER_ORGANISM	0.517836	0.505548	1.02431	0.308265	0.350514	81
GOBP_REGULATION_OF_RESPONSE_TO_EXTERNAL_STIMULUS	0.51035	0.524374	0.973256	0.332872	0.377536	369
GOBP_POSITIVE_REGULATION_OF_CELL_PROJECTION_ORGANIZATION	0.780043	0.951799	0.819546	0.414505	0.463088	247
GOBP_LOCOMOTION	0.38456	0.483385	0.795556	0.428253	0.472555	147
GOBP_MACROMOLECULE_CATABOLIC_PROCESS	0.409912	0.552411	0.742042	0.459874	0.501274	151
GOBP_ANATOMICAL_STRUCTURE_FORMATION_INVOLVED_IN_MORPHOGENESIS	0.284806	0.468736	0.607604	0.544885	0.583991	11
GOBP_CELLULAR_HOMEOSTASIS	0.391252	0.655508	0.596868	0.552001	0.588801	38
GOBP_RESPONSE_TO_CYTOKINE	0.370731	0.633991	0.584757	0.560083	0.596003	387
GOBP_TRANSMEMBRANE_RECEPTOR_PROTEIN_TYROSINE_KINASE_SIGNALING_PATHWAY	0.315051	0.609451	0.516943	0.606385	0.642223	438
GOBP_REGULATION_OF_TRANSMEMBRANE_TRANSPORT	0.317938	0.666267	0.477192	0.63431	0.670214	378
GOBP_MONOSACCHARIDE_METABOLIC_PROCESS	0.305678	0.68326	0.447381	0.655608	0.69031	165
GOBP_POSITIVE_REGULATION_OF_TRANSCRIPTION_BY_RNA_POLYMERASE_II	0.404662	0.92877	0.435696	0.664035	0.695721	276
GOBP_LYMPHOCYTE_MIGRATION	0.541493	1.2453	0.43483	0.664662	0.695721	150
GOBP_MONOATOMIC_CATION_TRANSMEMBRANE_TRANSPORT	0.378709	0.945463	0.400554	0.689639	0.720182	158
GOBP_GRANULOCYTE_CHEMOTAXIS	0.629655	1.62097	0.388443	0.698548	0.72779	115
GOBP_LYMPHOCYTE_ACTIVATION	0.150397	0.780198	0.192768	0.847548	0.870875	148
GOBP_PROTEIN_PHOSPHORYLATION	0.105839	0.581693	0.181949	0.856006	0.876096	284
GOBP_CELL_JUNCTION_ORGANIZATION	0.105367	0.616199	0.170995	0.864588	0.880308	59
GOBP_ALCOHOL_METABOLIC_PROCESS	0.13723	0.819825	0.16739	0.867416	0.881184	7
GOBP_NEGATIVE_REGULATION_OF_CELL_POPULATION_PROLIFERATION	0.0912238	0.572315	0.159394	0.873693	0.885553	185
GOBP_HORMONE_METABOLIC_PROCESS	0.146687	0.980766	0.149564	0.881423	0.891371	127

## Sheet: Sheet9 apoe4 effect
	beta_time	Std.Err	t	p-value	Adjusted p-value (FDR)	beta_e4	Std.Err	t	p-value	Adjusted p-value (FDR)	beta_interaction	Std.Err	t	p-value	Adjusted p-value (FDR)
KV37	0.13763	0.045986	2.99287	0.00328731	0.0124002	-0.25442	0.177334	-1.43469	0.153424	0.941051	-0.0896828	0.087316	-1.02711	0.306207	0.781214
KVD42	0.0552047	0.0458824	1.20318	0.231014	0.362599	-0.0634334	0.169493	-0.374254	0.70873	0.985497	-0.152699	0.0871194	-1.75275	0.0819144	0.746792
LV469	0.0145207	0.0549802	0.264108	0.792099	0.86283	-0.212785	0.198753	-1.0706	0.286016	0.985497	0.00684393	0.104394	0.0655588	0.947826	0.987919
LV861	-0.0494374	0.085035	-0.581377	0.561956	0.685119	-0.0839094	0.28387	-0.295591	0.767929	0.985497	0.0836617	0.16146	0.518156	0.605197	0.879761
LV460	0.249471	0.12105	2.06089	0.0412335	0.0954571	-0.163508	0.195436	-0.83663	0.403611	0.985497	0.0933949	0.229845	0.406339	0.685137	0.919688
LVX54	0.385949	0.0950365	4.06106	8.23719e-05	0.000523865	0.467331	0.309152	1.51166	0.132595	0.941051	-0.273089	0.180451	-1.51337	0.132523	0.746792
LV746	-0.167813	0.107004	-1.56828	0.119156	0.216138	-0.486571	0.28601	-1.70124	0.0906925	0.941051	0.176342	0.203175	0.867934	0.386971	0.81171
LV537	-0.0626376	0.162262	-0.386027	0.700085	0.795655	-0.228787	0.342669	-0.667662	0.505122	0.985497	-0.120479	0.308096	-0.391042	0.696383	0.92219
LV218	0.0535261	0.0639726	0.836704	0.404238	0.545786	0.00231258	0.255807	0.00904032	0.992799	0.996621	-0.021034	0.121468	-0.173165	0.862781	0.969213
LV312	0.00951153	0.155886	0.0610158	0.951437	0.970512	-0.0544202	0.302092	-0.180144	0.857211	0.985497	-0.216438	0.29599	-0.731235	0.465903	0.833613
LV310	0.219393	0.0601012	3.65039	0.000373284	0.00197826	-0.186049	0.294095	-0.632615	0.527977	0.985497	-0.295139	0.114117	-2.58628	0.010761	0.746792
LV39	0.109313	0.0318456	3.4326	0.000794027	0.00376441	-0.0507743	0.17909	-0.283513	0.777194	0.985497	-0.0515007	0.0604668	-0.851718	0.395879	0.81171
KV228.KVD28	0.0594705	0.0400628	1.48443	0.140026	0.245663	-0.377586	0.164988	-2.28857	0.0234999	0.893417	0.071313	0.0760694	0.937473	0.35019	0.80179
HV364	0.130413	0.0426043	3.06103	0.002662	0.0105907	-0.146926	0.162461	-0.904379	0.367219	0.985497	-0.0788849	0.0808951	-0.975151	0.331229	0.798677
HV404	-0.0554665	0.0800578	-0.692831	0.489606	0.625807	-0.461306	0.240161	-1.92082	0.0564818	0.93071	0.264927	0.15201	1.74283	0.0836408	0.746792
KVD29	0.104528	0.0405937	2.57497	0.0111017	0.0336111	-0.106404	0.159896	-0.665458	0.506769	0.985497	-0.01894	0.0770774	-0.245726	0.806267	0.961071
KVD17	0.0701895	0.0626342	1.12063	0.264437	0.400883	-0.177538	0.17006	-1.04397	0.297966	0.985497	-0.0832042	0.118927	-0.699624	0.485366	0.840089
KV127	0.0788956	0.0347407	2.27099	0.0247306	0.062989	-0.145627	0.136615	-1.06596	0.288134	0.985497	-0.0399854	0.0659639	-0.606171	0.545419	0.858179
KVD30	0.105844	0.0373531	2.83361	0.00530941	0.0183672	-0.20386	0.168873	-1.20718	0.229297	0.985497	-0.0374042	0.0709244	-0.527382	0.598794	0.879439
KV137.KVD37	0.0963729	0.0509652	1.89096	0.0607731	0.129757	0.0448802	0.162304	0.276519	0.782504	0.985497	-0.156018	0.0967703	-1.61225	0.109243	0.746792
LV545	0.00103048	0.0520051	0.0198149	0.98422	0.989483	0.0609689	0.225448	0.270434	0.787202	0.985497	0.0382595	0.0987448	0.387458	0.699027	0.92232
HV432	0.0295602	0.112221	0.263411	0.792635	0.862963	-0.0143938	0.219976	-0.0654333	0.947891	0.992426	-0.0318251	0.21308	-0.149358	0.881494	0.977733
KVD15	0.0857252	0.0356565	2.40419	0.0175654	0.04796	-0.103696	0.158447	-0.654453	0.513836	0.985497	-0.0704822	0.0677029	-1.04105	0.299713	0.780471
KV240.KVD40	0.0689256	0.0412339	1.67158	0.0969242	0.183304	-0.147178	0.153214	-0.960603	0.33826	0.985497	-0.0400041	0.078293	-0.510954	0.610218	0.879761
KVD11.KV311	0.0816903	0.0371619	2.19823	0.029637	0.0725654	-0.112497	0.148712	-0.756476	0.450542	0.985497	-0.0151694	0.0705613	-0.214982	0.830106	0.965566
LV552	0.0351593	0.102059	0.344501	0.731006	0.818506	-0.0104756	0.177202	-0.0591167	0.95291	0.992426	0.0235342	0.193784	0.121446	0.903519	0.983813
HV145	0.0279482	0.0644279	0.433789	0.665134	0.769297	-0.20446	0.199555	-1.02458	0.307081	0.985497	-0.0148798	0.122333	-0.121634	0.90337	0.983813
HV349	0.076743	0.0329166	2.33144	0.0212107	0.0558655	-0.125865	0.153633	-0.819254	0.413971	0.985497	-0.0691648	0.0625005	-1.10663	0.270422	0.771077
KVD21	0.095869	0.0478621	2.00303	0.0471769	0.106611	0.0529479	0.200711	0.263802	0.792296	0.985497	-0.0865035	0.0908783	-0.951861	0.342869	0.798677
KJ01	0.0732529	0.0355275	2.06187	0.0411387	0.0954564	-0.01845	0.214068	-0.0861873	0.931439	0.992426	-0.0535292	0.0674579	-0.793521	0.428867	0.829116
LV136	0.123226	0.0778761	1.58233	0.115914	0.211546	0.213092	0.214105	0.995267	0.321014	0.985497	-0.23422	0.147867	-1.58398	0.115537	0.746792
HV601	0.0999212	0.0377452	2.64726	0.00908018	0.028526	-0.018118	0.152558	-0.118762	0.905622	0.989398	-0.0552575	0.0716688	-0.771013	0.442047	0.833613
HV315	0.0830946	0.0337875	2.45933	0.0151844	0.0428769	-0.0403566	0.166344	-0.242609	0.80865	0.985497	-0.0471673	0.0641541	-0.735219	0.463481	0.833613
HV321	0.141604	0.0483941	2.92607	0.00402879	0.0145883	-0.182329	0.186912	-0.975481	0.330869	0.985497	-0.0221946	0.0918885	-0.241538	0.809504	0.961117
HV226	0.0720413	0.0392693	1.83455	0.0687745	0.142608	-0.00158396	0.204033	-0.00776328	0.993817	0.996953	-0.0583136	0.0745627	-0.782075	0.43554	0.831232
HV373	0.11584	0.0402917	2.87503	0.00469553	0.0165454	-0.253028	0.185931	-1.36087	0.175638	0.946817	-0.0955285	0.076504	-1.24867	0.213946	0.749929
HV781	0.228765	0.0514993	4.44209	1.83864e-05	0.00013427	-0.0736756	0.180535	-0.408095	0.683763	0.985497	0.0923766	0.0977845	0.944696	0.346502	0.798677
HV374	0.0981788	0.0336143	2.92075	0.00409396	0.0146988	-0.306682	0.185299	-1.65507	0.100101	0.941051	-0.0503549	0.0638252	-0.788951	0.431524	0.829602
HV343	0.0731928	0.079434	0.921429	0.35847	0.499846	-0.0391381	0.181352	-0.215813	0.829366	0.985497	0.0566286	0.150826	0.375458	0.707909	0.927575
LV949	0.0194771	0.0721749	0.26986	0.78768	0.860713	-0.0908526	0.2493	-0.364431	0.716027	0.985497	0.0442453	0.137042	0.322858	0.747302	0.940302
HV372	0.093321	0.0495764	1.88237	0.0619383	0.131409	-0.222767	0.185466	-1.20112	0.231554	0.985497	-0.0163733	0.0941333	-0.173938	0.862175	0.969213
TVA86	0.0271681	0.0597683	0.454556	0.650159	0.758095	0.0533306	0.13331	0.40005	0.689564	0.985497	-0.128893	0.113485	-1.13577	0.258067	0.771077
KVD13.KV113	0.0965608	0.0615293	1.56935	0.118908	0.216138	-0.387433	0.253935	-1.52572	0.129185	0.941051	-0.00943519	0.116829	-0.0807607	0.935752	0.987646
HV69D	0.041916	0.0624307	0.671401	0.503113	0.637602	-0.0258888	0.223871	-0.115641	0.908086	0.989398	0.00789797	0.11854	0.0666268	0.946977	0.987919
KV621	0.120302	0.0756677	1.58987	0.114203	0.209192	-0.00542264	0.244671	-0.022163	0.982345	0.992426	-0.245568	0.143674	-1.7092	0.089712	0.746792
KVD20	0.0517685	0.0394471	1.31235	0.191629	0.311322	-0.145854	0.15485	-0.941905	0.347739	0.985497	-0.0547794	0.0749004	-0.731364	0.465824	0.833613
HV103	0.0743904	0.0369704	2.01216	0.0461926	0.104851	-0.00884694	0.15673	-0.0564471	0.955061	0.992426	-0.03404	0.0701976	-0.484916	0.628522	0.88232
HV118	0.102653	0.0386708	2.65453	0.00889647	0.0280746	-0.166798	0.168046	-0.99257	0.322534	0.985497	-0.0379855	0.0734264	-0.517328	0.605774	0.879761
HV320	0.169929	0.0588921	2.88542	0.00455213	0.0161767	-0.382521	0.243923	-1.56821	0.118941	0.941051	0.00967579	0.111822	0.0865288	0.931174	0.987646
HV124	0.157076	0.0632041	2.48521	0.0141693	0.0406173	0.173844	0.262238	0.662927	0.508396	0.985497	-0.0407307	0.120009	-0.339397	0.734838	0.935142
HV428	0.0663068	0.0427246	1.55196	0.123014	0.22217	-0.278647	0.163573	-1.7035	0.09051	0.941051	-0.0156487	0.0811235	-0.1929	0.847327	0.965566
HV335	0.0486562	0.0445484	1.09221	0.276686	0.414929	-0.177638	0.15332	-1.15861	0.248374	0.985497	0.00919566	0.0845863	0.108713	0.913591	0.983877
HV338	0.0906388	0.0371607	2.4391	0.0160223	0.0447424	-0.0933856	0.155636	-0.600024	0.549398	0.985497	-0.0187372	0.070559	-0.265554	0.790988	0.952657
HV551	0.120559	0.0355243	3.39369	0.000905451	0.00419727	-0.155847	0.150102	-1.03828	0.30082	0.985497	-0.0896997	0.067452	-1.32983	0.185816	0.746792
HV158	-0.0974228	0.105556	-0.922951	0.357679	0.49941	-0.175793	0.226528	-0.776032	0.438661	0.985497	-0.455927	0.200424	-2.27481	0.0244936	0.746792
HV461	0.1208	0.05013	2.40972	0.0173126	0.0475184	-0.356897	0.212507	-1.67946	0.0951548	0.941051	-0.0814662	0.0951845	-0.855876	0.393583	0.81171
HV366	0.0706166	0.0379893	1.85885	0.0652251	0.136881	-0.335677	0.2404	-1.39632	0.164808	0.941051	-0.0365638	0.0721323	-0.506898	0.613053	0.880017
HV70D	0.0459528	0.0560688	0.819579	0.413901	0.55417	0.221302	0.205429	1.07727	0.283042	0.985497	-0.210877	0.106461	-1.9808	0.0496465	0.746792
KVD07	0.176524	0.0713069	2.47555	0.0145411	0.0414949	-0.445431	0.198085	-2.24868	0.0258164	0.893417	0.00279727	0.135394	0.0206602	0.983547	0.995961
KV108	0.126618	0.119394	1.06051	0.290806	0.429922	-0.333817	0.316477	-1.05479	0.292985	0.985497	-0.156222	0.226699	-0.689116	0.491933	0.843796
KV224	0.0892676	0.0371521	2.40276	0.0176316	0.048015	-0.241327	0.204813	-1.17828	0.240639	0.985497	-0.0584725	0.0705427	-0.828895	0.408627	0.81491
KV109	0.159998	0.0505349	3.16608	0.00191026	0.00798868	-0.152363	0.214435	-0.710529	0.478485	0.985497	-0.03868	0.0959533	-0.403113	0.687503	0.92102
KV106	0.106625	0.0483085	2.20717	0.0289916	0.0715196	-0.360531	0.160132	-2.25146	0.0257267	0.893417	-0.0382539	0.0917259	-0.417046	0.677307	0.916924
KV112.KVD12	0.102454	0.0333832	3.06903	0.00259633	0.0103953	-0.108925	0.143264	-0.760311	0.448271	0.985497	-0.0593243	0.0633864	-0.935916	0.350987	0.80179
LV539	0.152073	0.0856105	1.77633	0.077931	0.156915	0.410918	0.238955	1.71964	0.08732	0.941051	-0.245497	0.162553	-1.51026	0.133315	0.746792
HV741	0.0500775	0.0522348	0.9587	0.339424	0.480026	-0.314763	0.184124	-1.70952	0.0893438	0.941051	-0.00379611	0.0991811	-0.0382745	0.969525	0.995302
HV64D	0.073879	0.0413169	1.78811	0.0760016	0.153922	-0.107884	0.164673	-0.655143	0.513372	0.985497	-0.0497275	0.0784505	-0.633871	0.527237	0.854933
HV5X1	0.0388081	0.0549055	0.706816	0.480899	0.619232	-0.154871	0.341854	-0.453032	0.65122	0.985497	-0.0731232	0.104252	-0.701409	0.484255	0.840089
IGLC7	-0.127235	0.178824	-0.711511	0.477995	0.616701	-1.09237	0.358174	-3.04985	0.00258851	0.893417	-0.0136101	0.339542	-0.0400837	0.968086	0.995302
ARH37	0.403018	0.0868622	4.63974	8.15567e-06	6.54336e-05	-0.0111644	0.214395	-0.0520742	0.958527	0.992426	-0.0254226	0.16493	-0.154142	0.877728	0.974942
SRCRL	-0.085998	0.0166498	-5.1651	8.43257e-07	8.539e-06	0.16162	0.0585302	2.76131	0.00644745	0.893417	-0.0463214	0.0316139	-1.46522	0.145185	0.746792
KV229	0.13593	0.0521203	2.608	0.0101326	0.031175	-0.419246	0.257706	-1.62684	0.105937	0.941051	-0.0855333	0.0989637	-0.86429	0.388962	0.81171
F234B	-0.100149	0.100148	-1.00001	0.319094	0.459397	-0.10307	0.169063	-0.609653	0.542673	0.985497	-0.00904276	0.190156	-0.0475545	0.962142	0.993086
MP3B2.MLP3B	0.0693015	0.0836129	0.828838	0.408659	0.549622	0.0540677	0.147545	0.366448	0.714368	0.985497	0.0812916	0.15876	0.51204	0.60946	0.879761
ARRD5	0.305171	0.175372	1.74013	0.0841148	0.165551	-0.199077	0.262139	-0.759433	0.448281	0.985497	-0.076004	0.332988	-0.228248	0.819799	0.965566
IGLO5	-0.0473738	0.0238137	-1.98935	0.0486835	0.10908	-0.0204134	0.0763537	-0.267354	0.78954	0.985497	0.0554322	0.0452163	1.22593	0.222358	0.751285
ZN233	0.007319	0.158395	0.0462072	0.963213	0.976318	0.277817	0.290674	0.955766	0.34023	0.985497	-0.526656	0.300753	-1.75112	0.0821957	0.746792
SHSA7	-0.0513585	0.0451286	-1.13805	0.257117	0.392478	-0.0051341	0.104703	-0.0490346	0.960944	0.992426	-0.0103991	0.0856881	-0.12136	0.903586	0.983813
VTM2B	-0.0519027	0.0255018	-2.03526	0.043782	0.100142	-0.0245262	0.0839092	-0.292294	0.770442	0.985497	0.084883	0.0484216	1.753	0.0818722	0.746792
VWC2L	-0.507685	0.152851	-3.32145	0.00115221	0.0051416	-0.175734	0.206404	-0.851407	0.395298	0.985497	0.346493	0.290225	1.19388	0.23462	0.752841
SHSA8	-0.0801275	0.0543548	-1.47416	0.142767	0.249007	0.149063	0.123892	1.20317	0.230414	0.985497	-0.020363	0.103206	-0.197304	0.843886	0.965566
IGLL5	0.0431657	0.0443457	0.97339	0.3321	0.47223	0.183363	0.200368	0.915131	0.361617	0.985497	-0.00458849	0.0842016	-0.0544942	0.956622	0.990842
INAM1	-0.0419081	0.0240403	-1.74325	0.0835672	0.165357	-0.0169672	0.0638374	-0.265788	0.790718	0.985497	0.0576787	0.0456465	1.2636	0.208553	0.749929
CCER2	-0.21392	0.0556901	-3.84125	0.000187552	0.00108076	-0.158932	0.137798	-1.15337	0.250285	0.985497	-0.00358139	0.105742	-0.0338692	0.973031	0.995302
DNS2A	-0.209861	0.0393422	-5.33423	3.93536e-07	4.14604e-06	0.115589	0.134353	0.860337	0.390911	0.985497	-0.0445344	0.0747012	-0.596168	0.552061	0.859403
MASP2	0.0263587	0.0647832	0.406875	0.684744	0.783171	0.146323	0.213464	0.685468	0.494045	0.985497	0.0287349	0.123007	0.233603	0.815647	0.962353
CORT	-0.112233	0.0783933	-1.43167	0.15455	0.265999	-0.326826	0.126329	-2.58711	0.0102513	0.893417	0.188466	0.148849	1.26615	0.207638	0.749929
SIRB1	-0.0784963	0.129421	-0.60652	0.545188	0.670951	-0.324907	0.197702	-1.64342	0.101521	0.941051	0.167459	0.245738	0.681453	0.496752	0.846589
ATOX1	0.224326	0.0605837	3.70275	0.000309819	0.00168303	0.235389	0.106141	2.21771	0.0275499	0.893417	-0.178002	0.115034	-1.54739	0.124109	0.746792
PGRC1	-0.0127572	0.0171556	-0.743613	0.458403	0.598017	-0.0002767	0.0389043	-0.00711234	0.994333	0.996953	-0.016218	0.0325743	-0.497878	0.61938	0.880703
LFTY2	-0.11531	0.0392457	-2.93816	0.00388408	0.0142025	0.154276	0.104571	1.47533	0.141937	0.941051	-0.0823728	0.0745179	-1.10541	0.270949	0.771077
CLIC1	0.342423	0.0378384	9.04961	1.39001e-15	4.39329e-14	0.0821166	0.0807644	1.01674	0.310518	0.985497	-0.0272394	0.0718458	-0.379137	0.705182	0.925746
TR11B	0.631779	0.0708189	8.92105	2.88861e-15	8.86125e-14	0.0528469	0.124085	0.425891	0.670584	0.985497	-0.0487155	0.134468	-0.362284	0.717706	0.932345
MATN2	0.0671965	0.0197243	3.4068	0.000866381	0.00406128	0.142683	0.0596652	2.39139	0.0179162	0.893417	-0.0336934	0.0374515	-0.899654	0.369906	0.807496
QSOX1	-0.0695704	0.0146198	-4.75865	4.94637e-06	4.21148e-05	0.0818188	0.0505371	1.61898	0.107459	0.941051	0.00852023	0.0277594	0.306932	0.759368	0.945697
GFRA2	-0.101918	0.0273976	-3.71994	0.000291313	0.00159078	-0.0950624	0.111812	-0.850196	0.396568	0.985497	0.0932041	0.0520214	1.79165	0.075429	0.746792
GOLI4	-0.027667	0.0268763	-1.02942	0.305123	0.445719	-0.00421278	0.0769774	-0.0547276	0.956421	0.992426	0.0272596	0.0510314	0.534174	0.5941	0.879439
MANBA	-0.12529	0.0227977	-5.4957	1.87559e-07	2.02719e-06	0.0914505	0.0723407	1.26416	0.207995	0.985497	0.0418837	0.0432873	0.967577	0.334986	0.798677
AGRIN	0.0301981	0.0150917	2.00097	0.0474003	0.106894	0.0912513	0.0550758	1.65683	0.0995831	0.941051	0.00048774	0.0286554	0.0170209	0.986445	0.997089
NCHL1	-0.0340667	0.0202116	-1.6855	0.0942016	0.17864	-0.0561521	0.0802215	-0.699964	0.485025	0.985497	0.0570174	0.0383768	1.48573	0.139683	0.746792
DLL1	0.100969	0.0670726	1.50537	0.134566	0.2391	0.090625	0.102593	0.883341	0.377879	0.985497	-0.171453	0.127354	-1.34626	0.180473	0.746792
SDCB1	-0.295033	0.0620409	-4.75547	5.01351e-06	4.25129e-05	0.39496	0.172282	2.29252	0.0231003	0.893417	-0.0103097	0.1178	-0.0875183	0.930389	0.987646
RNT2	-0.00451803	0.0204409	-0.221029	0.825404	0.886411	0.0751807	0.0713475	1.05373	0.293633	0.985497	0.0293129	0.0388122	0.755251	0.451414	0.833613
CCN1	0.211767	0.0947139	2.23586	0.0270025	0.0678642	0.0838408	0.157434	0.532544	0.59484	0.985497	-0.0422288	0.179838	-0.234816	0.814708	0.962333
MA2B1	-0.149377	0.027022	-5.52796	1.61502e-07	1.75465e-06	0.119161	0.0860238	1.38521	0.167903	0.941051	-0.0497544	0.0513082	-0.969718	0.333921	0.798677
ISLR	0.0579889	0.0125248	4.62991	8.49702e-06	6.76518e-05	0.0469164	0.0345656	1.35731	0.176474	0.946817	-0.050738	0.0237816	-2.1335	0.0346921	0.746792
AGRB1	-0.0725321	0.034816	-2.0833	0.0391104	0.0914622	-0.0571742	0.106157	-0.538582	0.590907	0.985497	0.0852689	0.066107	1.28986	0.199304	0.749929
PTPRT	-0.110009	0.0394071	-2.79159	0.00600607	0.0203202	0.00294904	0.102834	0.0286776	0.977154	0.992426	-0.0299877	0.0748243	-0.400775	0.689219	0.92102
ASTN1	0.0456531	0.0956184	0.477451	0.633813	0.744445	0.127609	0.177167	0.720277	0.472118	0.985497	-0.373582	0.181556	-2.05767	0.0415459	0.746792
NCAN	-0.0536229	0.0221582	-2.42001	0.0168509	0.0464345	0.0190356	0.0912712	0.208561	0.835074	0.985497	0.0805732	0.0420729	1.91509	0.0575964	0.746792
ABLM1	-0.0819895	0.213161	-0.384636	0.701112	0.795713	0.618156	0.310603	1.99018	0.0476022	0.93071	-0.415742	0.40474	-1.02718	0.306172	0.781214
TMG1	-0.077979	0.0598107	-1.30376	0.194533	0.315304	0.05979	0.214167	0.279175	0.780482	0.985497	0.0249372	0.113566	0.219584	0.826527	0.965566
ADA10	-0.0809832	0.0213395	-3.79499	0.000222102	0.00126933	0.0537521	0.0406249	1.32313	0.187194	0.961901	-0.00149486	0.0405184	-0.0368934	0.970625	0.995302
NHRF1	0.14583	0.124554	1.17082	0.243735	0.376337	0.0728948	0.233779	0.31181	0.755483	0.985497	-0.0832485	0.236498	-0.352005	0.725383	0.935142
TR10B	0.325213	0.134286	2.42181	0.0161027	0.0448247	-0.0440802	0.180295	-0.24449	0.807037	0.985497	-0.0196792	0.254975	-0.0771811	0.938537	0.987646
TPP1	-0.222921	0.0179378	-12.4275	4.0902e-24	3.0472e-22	0.0383079	0.0775789	0.493793	0.622181	0.985497	0.0451927	0.0340594	1.32688	0.186789	0.746792
NRP1	-0.0726684	0.0120017	-6.05484	1.31034e-08	1.67692e-07	-0.00617317	0.0438467	-0.14079	0.888219	0.987126	0.00618853	0.0227883	0.271567	0.78637	0.952657
APOL1	0.106298	0.0430387	2.46983	0.0147649	0.0419613	-0.0129941	0.150917	-0.0861007	0.931497	0.992426	-0.0597461	0.0817199	-0.731109	0.46598	0.833613
GDF8	-0.0680687	0.0241152	-2.82264	0.0054837	0.0188451	0.0309168	0.0686872	0.45011	0.653211	0.985497	0.0131747	0.0457888	0.287727	0.773997	0.946955
PSA7	0.188702	0.0992372	1.90153	0.0593636	0.127662	0.0183167	0.143846	0.127336	0.898771	0.987126	0.0226216	0.188427	0.120055	0.904618	0.983813
PCD17	-0.094481	0.0215319	-4.38795	2.28785e-05	0.000164002	0.0242312	0.0812915	0.298078	0.766048	0.985497	0.0237552	0.0408838	0.581042	0.562181	0.86465
LECT2	-0.438852	0.0503299	-8.71951	9.047e-15	2.65803e-13	0.0489017	0.154745	0.316014	0.752396	0.985497	-0.211303	0.095564	-2.21112	0.0287103	0.746792
PLXB2	-0.0422745	0.0117626	-3.59398	0.000455323	0.00232795	0.0540904	0.043974	1.23005	0.220559	0.985497	0.015455	0.0223343	0.691988	0.490134	0.843796
SEM3E	-0.205577	0.0823931	-2.49507	0.0137988	0.0400073	0.0522601	0.157934	0.330899	0.741044	0.985497	-0.112055	0.156444	-0.716259	0.475069	0.839114
ATS3	0.114532	0.0897781	1.27572	0.204246	0.327233	-0.0792973	0.166133	-0.477311	0.633613	0.985497	-0.0131411	0.170466	-0.0770892	0.938667	0.987646
NPC1	-0.225087	0.102361	-2.19896	0.0295837	0.0725654	-0.0578359	0.198628	-0.291178	0.7712	0.985497	0.394861	0.194358	2.03162	0.0441546	0.746792
EPHB6	-0.0496283	0.0276376	-1.79568	0.074782	0.151944	-0.0751856	0.105129	-0.715172	0.475594	0.985497	0.0397604	0.052477	0.757674	0.449967	0.833613
ADEC1	-0.322299	0.0312575	-10.3111	9.60875e-19	4.1758e-17	0.143893	0.123424	1.16584	0.245511	0.985497	0.0462527	0.0593504	0.779317	0.437157	0.833556
LAMA5	0.00914615	0.0158041	0.578721	0.563742	0.686494	0.0947649	0.0530286	1.78705	0.0758423	0.93071	0.0343542	0.030008	1.14483	0.254303	0.769692
MATN3	0.281941	0.0387797	7.27031	2.61627e-11	5.00692e-10	0.0125638	0.0852852	0.147315	0.883036	0.987126	-0.0117331	0.0736331	-0.159345	0.873635	0.972614
VGF	-0.108821	0.0305714	-3.55955	0.000513461	0.00258885	-0.134955	0.128764	-1.04807	0.296298	0.985497	0.00612644	0.0580476	0.105542	0.916103	0.983877
CHAD	-0.227245	0.0284677	-7.98255	5.52766e-13	1.32537e-11	0.0261478	0.104954	0.249137	0.803587	0.985497	0.0737487	0.0540531	1.36437	0.17472	0.746792
GPR37	-0.0118228	0.0198052	-0.596956	0.551537	0.676243	-0.00665168	0.0571551	-0.11638	0.907491	0.989398	0.0298407	0.0376052	0.793526	0.428864	0.829116
NCAM2	-0.041258	0.0202651	-2.03592	0.0437147	0.100098	-0.00724262	0.0642965	-0.112644	0.910453	0.989398	0.0629925	0.0384783	1.63709	0.103941	0.746792
STX7	-0.0119646	0.03929	-0.304521	0.7612	0.841921	0.0216416	0.0919444	0.235377	0.814175	0.985497	0.0931826	0.074602	1.24906	0.213803	0.749929
SIA8E	0.0137374	0.0288632	0.475949	0.63488	0.744887	-0.0332513	0.0991543	-0.335349	0.737809	0.985497	0.0773242	0.054804	1.41092	0.160568	0.746792
FABP7	-0.173047	0.0958881	-1.80467	0.0733548	0.149578	0.0795159	0.186119	0.427232	0.669643	0.985497	0.314644	0.182068	1.72817	0.0862444	0.746792
FLRT2	0.0974851	0.070005	1.39254	0.166047	0.280465	0.0786559	0.116647	0.674307	0.500764	0.985497	-0.158933	0.132922	-1.19569	0.233915	0.752841
PLXB1	-0.0117275	0.0184927	-0.634173	0.527041	0.655972	0.0757885	0.0556819	1.3611	0.175345	0.946817	-0.0237933	0.035113	-0.67762	0.499172	0.847069
SIA8C	-0.063331	0.030772	-2.05807	0.0415068	0.0957779	0.0350795	0.0899847	0.389839	0.697154	0.985497	0.0039615	0.0584284	0.067801	0.946044	0.987919
KLK10	-0.0704189	0.0376088	-1.87241	0.0633133	0.133796	-0.166781	0.133129	-1.25278	0.212162	0.985497	-0.0703963	0.0714097	-0.985808	0.325991	0.797206
SPIT1	-0.0250914	0.024117	-1.0404	0.300013	0.439177	0.025646	0.0866642	0.295924	0.767684	0.985497	0.0157615	0.0457923	0.344196	0.731234	0.935142
SPIT2	-0.0664114	0.0217262	-3.05675	0.00269783	0.0106399	-0.0583691	0.0627276	-0.930517	0.353444	0.985497	0.0775591	0.0412526	1.8801	0.062249	0.746792
LRRT2	-0.1408	0.0639812	-2.20065	0.0294612	0.0724717	-0.115127	0.107575	-1.0702	0.285611	0.985497	0.0165982	0.121484	0.136628	0.891528	0.981387
TXNL1	0.0603594	0.059957	1.00671	0.315875	0.456744	-0.0871779	0.100586	-0.866698	0.386976	0.985497	0.250654	0.113844	2.20174	0.0293816	0.746792
COCH	0.0036359	0.020426	0.178004	0.858987	0.909983	0.013147	0.0715848	0.183656	0.854521	0.985497	0.0415605	0.0387838	1.07159	0.285815	0.776898
GRID2	-0.371985	0.126422	-2.9424	0.00383449	0.0140823	0.185357	0.201292	0.920836	0.358026	0.985497	0.329834	0.240045	1.37405	0.171702	0.746792
E41L2	0.604409	0.179553	3.3662	0.000992869	0.00455192	-0.367875	0.271317	-1.35589	0.176319	0.946817	0.13401	0.340926	0.393076	0.694884	0.92219
TGON2	-0.0435737	0.037608	-1.15863	0.248654	0.382798	0.0189902	0.0934417	0.203231	0.839184	0.985497	0.0901005	0.0714083	1.26176	0.209209	0.749929
B4GA1	-0.0548721	0.0190106	-2.8864	0.00453878	0.0161568	-0.0409064	0.0660722	-0.619117	0.536739	0.985497	0.0476059	0.0360963	1.31886	0.18945	0.746792
TNF12	-0.0631423	0.0627319	-1.00654	0.315955	0.456744	0.120093	0.125003	0.960719	0.337809	0.985497	-0.184291	0.119112	-1.5472	0.124156	0.746792
CHSTA	-0.00286204	0.022542	-0.126965	0.899157	0.934085	-0.0408149	0.064607	-0.631741	0.528416	0.985497	-0.00114954	0.0428017	-0.0268574	0.978613	0.995302
SGCE	-0.0316052	0.0138455	-2.28271	0.0240104	0.0616061	0.00258751	0.045808	0.0564861	0.955025	0.992426	0.0268174	0.0262891	1.0201	0.309508	0.782988
RNF13	-0.064657	0.0482605	-1.33975	0.182578	0.300836	0.185204	0.0798873	2.31832	0.0212675	0.893417	-0.0588947	0.0916348	-0.642711	0.521502	0.854873
SYT7	0.219014	0.0986332	2.22049	0.0280529	0.0698732	0.113152	0.134005	0.844385	0.399202	0.985497	0.057036	0.18728	0.304549	0.761179	0.946643
DNPH1	0.274942	0.17437	1.57678	0.117187	0.213682	-0.108335	0.23503	-0.46094	0.645213	0.985497	0.270911	0.331085	0.818254	0.414654	0.820098
OREX	-0.12723	0.0537648	-2.36643	0.0193819	0.0521013	-0.153828	0.106127	-1.44948	0.1487	0.941051	0.155152	0.102086	1.51981	0.130896	0.746792
ITM2A	0.0613268	0.0610394	1.00471	0.316835	0.457504	-0.109515	0.102613	-1.06727	0.28693	0.985497	0.0872208	0.115899	0.75256	0.453025	0.833613
ANGL7	0.331441	0.0488515	6.78467	3.33853e-10	5.31617e-09	0.0889483	0.181795	0.489277	0.625343	0.985497	-0.20046	0.092757	-2.16113	0.0324493	0.746792
EDIL3	0.0696269	0.0855283	0.81408	0.417033	0.557112	0.206745	0.16188	1.27715	0.202915	0.984375	-0.230358	0.162397	-1.41848	0.158354	0.746792
CD5L	0.261184	0.0639509	4.08414	7.5417e-05	0.000488571	-0.109165	0.227191	-0.480498	0.631548	0.985497	0.105308	0.121427	0.867257	0.38734	0.81171
TLL1	-0.124295	0.0885339	-1.40392	0.162639	0.276274	0.205532	0.152681	1.34615	0.179558	0.946817	0.123645	0.168104	0.735525	0.463296	0.833613
EXTL3	-0.225913	0.0676364	-3.34011	0.00108304	0.00490763	0.0736029	0.131029	0.561728	0.574893	0.985497	0.0785671	0.128425	0.611776	0.541715	0.856833
CHST1	-0.0181294	0.0400923	-0.452192	0.651857	0.758802	-0.00440958	0.0974137	-0.0452665	0.963945	0.992426	0.0136731	0.0761253	0.179613	0.857726	0.968198
KALRN	-0.0497832	0.0445911	-1.11644	0.266218	0.402706	-0.0102688	0.118526	-0.0866376	0.931059	0.992426	-0.0751158	0.0846675	-0.887185	0.376557	0.811465
AGRB2	-0.0352764	0.0298709	-1.18096	0.239694	0.372932	-0.0614648	0.0960443	-0.639963	0.523109	0.985497	0.0142947	0.0567174	0.252034	0.801398	0.958553
AGRB3	-0.193346	0.0399729	-4.83694	3.54295e-06	3.14493e-05	0.0966234	0.123403	0.782992	0.434769	0.985497	0.0730272	0.0758986	0.962168	0.337685	0.798677
H6ST1	-0.13624	0.0352396	-3.86612	0.000171155	0.000994511	0.0200546	0.0845616	0.23716	0.812798	0.985497	0.00198936	0.0669112	0.0297313	0.976325	0.995302
PCDH7	-0.0878596	0.0307712	-2.85526	0.00498	0.017285	-0.0614501	0.104213	-0.58966	0.556262	0.985497	0.0203382	0.0584269	0.348096	0.72831	0.935142
SUSD5	-0.00584328	0.0187758	-0.311213	0.756119	0.837694	0.029714	0.0688836	0.431365	0.666805	0.985497	0.0219545	0.0356507	0.615824	0.539048	0.855759
ZC3H1	-0.527358	0.186882	-2.82188	0.00549609	0.0188566	0.310106	0.279009	1.11146	0.267397	0.985497	-0.58203	0.354843	-1.64025	0.103282	0.746792
GANP.MYO16	0.0115616	0.072853	0.158697	0.874145	0.918623	-0.0667991	0.13284	-0.502854	0.615562	0.985497	-0.0799733	0.13833	-0.578135	0.564136	0.86465
FZD6	-0.0468245	0.0857508	-0.546053	0.585931	0.705688	-0.107383	0.142975	-0.751062	0.45335	0.985497	0.222778	0.16282	1.36825	0.173507	0.746792
LY75	-0.0362453	0.0429013	-0.844854	0.399687	0.542099	-0.152148	0.0845804	-1.79885	0.0734796	0.93071	0.0963452	0.081459	1.18274	0.238989	0.757088
NRP2	0.0528276	0.0154834	3.41188	0.000851646	0.00401023	-0.0223774	0.0409331	-0.546683	0.585296	0.985497	-0.0365221	0.0293992	-1.24228	0.216286	0.751203
DSCAM	-0.224525	0.0748629	-2.99914	0.00322453	0.0122442	-0.0112301	0.191792	-0.0585535	0.953374	0.992426	-0.103448	0.142146	-0.727757	0.468023	0.833613
MA1A2	-0.0292162	0.0296971	-0.983807	0.32697	0.466525	0.0277818	0.0702762	0.395323	0.69306	0.985497	0.000133874	0.0563874	0.00237418	0.998109	0.999242
TPST1	-0.156035	0.0899836	-1.73404	0.0851943	0.167026	0.190245	0.151885	1.25256	0.211595	0.985497	-0.0461193	0.170857	-0.26993	0.787627	0.952657
B4GT3	-0.164338	0.0476526	-3.44867	0.000751852	0.00358893	-0.190818	0.0963477	-1.98051	0.0489784	0.93071	0.180313	0.0904805	1.99284	0.0482953	0.746792
PLOD3	0.0208709	0.0263116	0.793218	0.429043	0.566804	0.193296	0.0876735	2.20473	0.0289122	0.893417	0.0170583	0.0499593	0.341444	0.733301	0.935142
GFRA3	0.00663082	0.0262735	0.252376	0.801134	0.869493	0.0528537	0.0807355	0.654653	0.513613	0.985497	-0.0767029	0.049887	-1.53753	0.126503	0.746792
2024-09-15	-0.0717141	0.0395853	-1.81164	0.0722654	0.14779	0.0680838	0.0763371	0.891883	0.37346	0.985497	0.00473504	0.0751626	0.0629972	0.949862	0.987919
HCN1	-0.0474583	0.0706624	-0.671621	0.502973	0.637602	-0.0040257	0.162339	-0.0247982	0.980242	0.992426	0.0321578	0.13417	0.239679	0.810943	0.961117
H2B1K.H2BFS.H2B1D.H2B1C.H2B2F.H2B1H.H2B1N.H2B1M.H2B1L	0.584962	0.161153	3.62986	0.000401379	0.00211434	-0.252606	0.27325	-0.924448	0.356193	0.985497	-0.320784	0.30599	-1.04835	0.296351	0.778153
G37L1	-0.0991397	0.030106	-3.29302	0.00126553	0.005593	-0.0781443	0.0652351	-1.19789	0.232409	0.985497	0.127513	0.0571639	2.23066	0.0273538	0.746792
CUTA	-0.0637221	0.0591739	-1.07686	0.283463	0.423569	0.0948678	0.135788	0.698646	0.485634	0.985497	-0.0119542	0.112357	-0.106395	0.915427	0.983877
B4GT2	0.0697949	0.075093	0.929446	0.354317	0.495379	-0.233442	0.141636	-1.64818	0.100762	0.941051	-0.147369	0.142583	-1.03356	0.303189	0.781214
SCN2B	-0.0497939	0.0326318	-1.52593	0.129366	0.232036	0.0256309	0.0942313	0.272	0.785958	0.985497	0.0768368	0.0619596	1.24011	0.217086	0.751203
LIRB5	0.377325	0.0789751	4.77776	4.56078e-06	3.93132e-05	-0.136778	0.136285	-1.00361	0.316603	0.985497	0.0523525	0.149954	0.349123	0.727541	0.935142
PLXA2	0.00543975	0.0880035	0.0618129	0.950803	0.97034	-0.00260672	0.132548	-0.0196662	0.984325	0.992426	0.0373794	0.167097	0.223699	0.82333	0.965566
XYLK	-0.085537	0.0285449	-2.99658	0.00324999	0.012304	-0.00679591	0.060662	-0.112029	0.910914	0.989398	-0.0343626	0.0541996	-0.634	0.527154	0.854933
EFC14	-0.0323751	0.024506	-1.32111	0.1887	0.307522	-0.0363963	0.0596498	-0.610166	0.542513	0.985497	0.028783	0.0465308	0.618579	0.537236	0.855759
ADA23	-0.0893524	0.0322044	-2.77453	0.00631195	0.0211344	-0.0966886	0.0842133	-1.14814	0.252477	0.985497	0.119449	0.0611483	1.95342	0.0528375	0.746792
ADA11	-0.0254778	0.0252082	-1.01069	0.313971	0.454821	0.0795025	0.0760487	1.04542	0.297366	0.985497	0.0237905	0.0478642	0.497041	0.619968	0.880703
WDR1	0.785582	0.0660932	11.886	9.67093e-23	5.9334e-21	0.10617	0.116768	0.909237	0.36418	0.985497	-0.152855	0.125495	-1.21802	0.225339	0.751285
SLIT1	-0.0720199	0.0626857	-1.1489	0.252627	0.386916	-0.0342458	0.14902	-0.229807	0.818497	0.985497	0.0106816	0.119025	0.0897427	0.928625	0.987646
SLIT3	-0.117556	0.0615536	-1.90981	0.0582792	0.126504	0.0747707	0.109987	0.679817	0.497313	0.985497	0.210198	0.116875	1.79848	0.0743348	0.746792
MEGF6	0.116106	0.0826276	1.40517	0.162268	0.275869	-0.152164	0.118638	-1.28259	0.200754	0.980174	0.0692694	0.156889	0.441517	0.659545	0.902171
LRP4	0.0623787	0.0451558	1.38141	0.169435	0.284116	-0.0256314	0.117073	-0.218935	0.826954	0.985497	0.0175886	0.0857396	0.205139	0.837772	0.965566
CLAP2	0.0430042	0.158048	0.272096	0.785964	0.859738	0.0773473	0.244036	0.316951	0.75154	0.985497	-0.224779	0.300093	-0.74903	0.455142	0.833613
ICOSL	-0.023846	0.0146631	-1.62626	0.106227	0.196618	0.0415062	0.0647342	0.641179	0.522398	0.985497	0.000953297	0.0278416	0.03424	0.972736	0.995302
ATS4	-0.065707	0.0262294	-2.50509	0.0134314	0.0393509	0.0515297	0.0693051	0.743519	0.458169	0.985497	0.0800153	0.0498032	1.60663	0.110472	0.746792
GGCT	-0.0251181	0.0302581	-0.830129	0.407932	0.548997	0.0300816	0.0902837	0.333189	0.739414	0.985497	0.10308	0.0574527	1.79417	0.0750245	0.746792
SEM7A	-0.142813	0.0154914	-9.21888	5.2873e-16	1.75068e-14	0.0515271	0.0923036	0.558234	0.577563	0.985497	0.0408466	0.0294144	1.38866	0.167222	0.746792
CILP1	-0.0176346	0.160554	-0.109836	0.912702	0.944393	0.304833	0.259524	1.17459	0.241295	0.985497	-0.32462	0.304852	-1.06485	0.288847	0.776898
TBCA	0.183706	0.0688636	2.66767	0.00857287	0.0272192	-0.00206676	0.105215	-0.0196432	0.984343	0.992426	0.00358608	0.130755	0.0274259	0.978161	0.995302
ENTP6	-0.0776958	0.0440662	-1.76316	0.0801362	0.16034	-0.0991102	0.101893	-0.972691	0.331959	0.985497	0.0669059	0.0836709	0.799631	0.425329	0.828419
SH3L1	0.243519	0.0484548	5.0257	1.56275e-06	1.47506e-05	0.0332769	0.101045	0.329327	0.742251	0.985497	0.076945	0.0920037	0.836325	0.40445	0.81491
FLNB	0.19713	0.116566	1.69114	0.0919647	0.176484	0.0601822	0.156505	0.38454	0.700881	0.985497	-0.114487	0.221331	-0.517266	0.605394	0.879761
CRLF1	0.191661	0.0897824	2.13472	0.03459	0.0824626	0.199297	0.13959	1.42773	0.1546	0.941051	-0.20798	0.170475	-1.22	0.224591	0.751285
GPC4	0.0969823	0.0370031	2.62092	0.00977457	0.0302789	0.00163363	0.0759983	0.0214956	0.982871	0.992426	0.0847864	0.0702597	1.20676	0.229636	0.751994
CAH11	-0.243855	0.031961	-7.62978	3.79669e-12	7.76461e-11	-0.0367385	0.102275	-0.359214	0.719907	0.985497	0.112235	0.060686	1.84944	0.0665806	0.746792
CLN5	-0.0863118	0.0259481	-3.32633	0.00113373	0.00510322	0.095415	0.0891622	1.07013	0.286202	0.985497	0.0275117	0.049269	0.558397	0.577498	0.871049
TNR21	-0.0559932	0.027369	-2.04586	0.0427115	0.0983402	-0.0578223	0.0793331	-0.728855	0.467111	0.985497	0.0710524	0.051967	1.36726	0.173815	0.746792
CREG1	-0.224308	0.0554201	-4.04741	8.67711e-05	0.000543557	-0.0405974	0.106645	-0.380679	0.703819	0.985497	0.11701	0.105229	1.11196	0.268132	0.771077
FCN3	0.237108	0.0855214	2.7725	0.00634945	0.0211919	-0.0995509	0.249274	-0.399363	0.690138	0.985497	0.0828889	0.162384	0.51045	0.61057	0.879761
NU155	0.16563	0.0849739	1.94918	0.053347	0.117139	-0.139404	0.180784	-0.771109	0.441561	0.985497	0.033131	0.161344	0.205343	0.837613	0.965566
SCRG1	0.0928816	0.0195898	4.74132	5.32304e-06	4.47736e-05	-0.0510258	0.0622594	-0.819568	0.413672	0.985497	0.0441358	0.0371963	1.18657	0.237483	0.755167
B3GL1	0.00275358	0.0275208	0.100055	0.920449	0.949114	0.0167382	0.0745103	0.224643	0.822523	0.985497	-0.0352015	0.0522552	-0.673646	0.501688	0.84757
PALM	-0.131979	0.0757768	-1.74168	0.0838427	0.165464	-0.266657	0.166681	-1.5998	0.111272	0.941051	0.350623	0.143881	2.43689	0.0161164	0.746792
RENR	-0.042921	0.0213125	-2.01389	0.0460083	0.104546	0.0263993	0.0654818	0.403155	0.687362	0.985497	0.00894942	0.0404671	0.221153	0.825307	0.965566
IDHC	0.185357	0.0363822	5.09473	1.15284e-06	1.12903e-05	-0.00710828	0.0704048	-0.100963	0.919675	0.989398	0.0309942	0.0690807	0.448666	0.654392	0.898067
ATRN	0.0681976	0.0111745	6.10295	1.03549e-08	1.35003e-07	0.00890493	0.0475006	0.18747	0.851547	0.985497	-0.0123291	0.0212177	-0.581075	0.562159	0.86465
C1QRF	0.247596	0.045343	5.46052	2.20668e-07	2.36058e-06	-0.0744498	0.109353	-0.680823	0.496844	0.985497	0.00249784	0.0860951	0.0290126	0.976897	0.995302
CBPD	-0.0310551	0.0197294	-1.57405	0.117817	0.214643	0.00986962	0.0556149	0.177464	0.859357	0.985497	0.015482	0.0374613	0.41328	0.680057	0.917208
KRT36	-0.175202	0.0921278	-1.90173	0.0593371	0.127662	-0.0680138	0.137733	-0.49381	0.621857	0.985497	0.0523786	0.174928	0.299429	0.765073	0.946643
STC2	-0.0162949	0.0369401	-0.441118	0.659833	0.765524	0.0726797	0.0752482	0.965866	0.335252	0.985497	-0.0171201	0.0701402	-0.244084	0.807537	0.961117
SYUG	0.228035	0.045715	4.98819	1.84164e-06	1.70741e-05	0.082176	0.103174	0.796478	0.426746	0.985497	-0.220139	0.0868014	-2.53612	0.0123478	0.746792
CCN5	0.0584274	0.0378164	1.54503	0.12468	0.224791	-0.11363	0.147632	-0.769683	0.442683	0.985497	0.0937213	0.071804	1.30524	0.194032	0.748152
DDAH1	-0.0298149	0.0202071	-1.47547	0.142415	0.248804	0.0573948	0.0680979	0.842828	0.400598	0.985497	0.0382466	0.0383683	0.99683	0.320631	0.790875
B3GA3	-0.00179542	0.0367486	-0.0488569	0.961106	0.975129	0.0481284	0.0727615	0.661454	0.50905	0.985497	-0.0388989	0.0697765	-0.557479	0.578124	0.871317
ECM2	-0.0269396	0.0128533	-2.09593	0.0379549	0.0892603	0.0990761	0.0561903	1.76322	0.0799219	0.936612	-0.0759419	0.0244052	-3.11171	0.0022705	0.746792
LY6H	-0.0342965	0.0270664	-1.26712	0.207293	0.330338	-0.158954	0.0967715	-1.64257	0.102494	0.941051	0.059	0.0513924	1.14803	0.252987	0.769347
CNTN5	0.0286223	0.0395348	0.723977	0.470333	0.609387	-0.064672	0.0972921	-0.66472	0.507077	0.985497	-0.0677508	0.0750668	-0.90254	0.368378	0.807496
SLIT2	0.0243724	0.0674629	0.361271	0.718462	0.808645	-0.10215	0.120509	-0.847656	0.397522	0.985497	0.121712	0.128095	0.950164	0.343727	0.798677
K0754	-0.191612	0.107212	-1.78723	0.0761439	0.154038	-0.394206	0.184357	-2.13827	0.0335295	0.93071	0.373577	0.203568	1.83514	0.0686855	0.746792
NFASC	-0.068287	0.016798	-4.06519	8.10831e-05	0.000517246	-0.00550049	0.0668091	-0.0823315	0.934492	0.992426	0.0275707	0.0318952	0.864417	0.388892	0.81171
LRIG2	-0.0267621	0.0596242	-0.448847	0.654262	0.760753	-0.0354436	0.100716	-0.351916	0.725213	0.985497	3.79289e-05	0.113212	0.000335026	0.999733	0.999733
AGRL1	-0.0594057	0.0202287	-2.9367	0.00390127	0.0142025	0.00411292	0.0704051	0.0584179	0.95349	0.992426	0.0514585	0.0384093	1.33974	0.182581	0.746792
ENDD1	-0.0214726	0.0154894	-1.38628	0.167947	0.282303	0.00895604	0.0547245	0.163657	0.870213	0.986393	0.0579379	0.0294105	1.96997	0.0508884	0.746792
SLIK3	-0.116754	0.0569395	-2.0505	0.0422507	0.0973866	0.140916	0.13963	1.00921	0.314222	0.985497	-0.13071	0.108114	-1.209	0.228775	0.751994
AP2A2	0.200219	0.0945165	2.11835	0.0359773	0.0851858	0.117644	0.137326	0.856678	0.392398	0.985497	-0.162218	0.179463	-0.903903	0.367657	0.807496
CSTN1	-0.0752789	0.0191448	-3.93208	0.000134009	0.000812626	0.0154094	0.0617078	0.249716	0.803126	0.985497	0.0330796	0.0363512	0.91	0.364444	0.806414
CE152	0.0868007	0.0381127	2.27747	0.0243299	0.0621201	-0.128669	0.177142	-0.726357	0.468777	0.985497	0.0213601	0.0723667	0.295165	0.768321	0.946643
SLIK5	-0.112926	0.0326049	-3.46347	0.000714913	0.00342829	-0.0295182	0.109237	-0.270223	0.78734	0.985497	0.0450858	0.0619087	0.728262	0.467714	0.833613
PRS23	0.165874	0.0506514	3.27482	0.00134345	0.00588747	-0.0438942	0.106244	-0.413144	0.679943	0.985497	0.0206004	0.0961745	0.214198	0.830716	0.965566
NXPH2	0.488271	0.125093	3.90325	0.000149188	0.000881602	0.0879568	0.181724	0.484013	0.628777	0.985497	-0.150412	0.237522	-0.633256	0.527638	0.854933
NXPH3	0.0749964	0.0354361	2.11638	0.0361476	0.0854919	0.0600007	0.0878257	0.68318	0.495371	0.985497	-0.0167532	0.0672845	-0.248991	0.803746	0.96026
NXPH4	-0.126651	0.0467496	-2.70914	0.00762048	0.0247221	0.0478845	0.113252	0.422816	0.672928	0.985497	0.045996	0.088766	0.518172	0.605187	0.879761
ZFPL1	-0.0147382	0.0377951	-0.389949	0.697189	0.793418	0.13613	0.0830116	1.63989	0.102649	0.941051	0.0104349	0.0717636	0.145406	0.884607	0.977896
VAMP5	0.0143246	0.0774008	0.185071	0.853451	0.90739	0.103827	0.131661	0.78859	0.431142	0.985497	0.0876449	0.146965	0.596366	0.551929	0.859403
UNC5C	-0.077996	0.0339786	-2.29545	0.023249	0.0598732	-0.0470983	0.0869802	-0.541483	0.588856	0.985497	0.137847	0.0645169	2.1366	0.0344345	0.746792
CSPG5	-0.035511	0.048187	-0.736941	0.462437	0.601109	0.0328733	0.101319	0.324452	0.745935	0.985497	0.0459256	0.0914953	0.501945	0.616524	0.880266
PCDH8	-0.039174	0.0347388	-1.12767	0.261458	0.397523	-0.0399813	0.118764	-0.336645	0.736833	0.985497	0.00717315	0.0659603	0.108749	0.913563	0.983877
X6PGL	0.144602	0.0412425	3.50614	0.000617673	0.00301748	0.0273177	0.072795	0.375268	0.707808	0.985497	0.0826198	0.0783093	1.05504	0.293289	0.776898
GDF11	-0.0532171	0.0247277	-2.15212	0.0331663	0.0795229	0.00301251	0.0768816	0.0391838	0.968792	0.992426	3.4805e-05	0.0469518	0.000741292	0.99941	0.999733
TNF6B	0.822677	0.0792716	10.378	6.51005e-19	2.95217e-17	0.0211794	0.161982	0.130751	0.896101	0.987126	0.182911	0.150517	1.21521	0.226405	0.751285
PPN	0.01497	0.012695	1.17921	0.24039	0.373044	0.0742188	0.0638045	1.16322	0.246651	0.985497	-0.0657189	0.0241046	-2.7264	0.00725308	0.746792
APOM	0.0164651	0.0456461	0.360711	0.718879	0.808645	-0.106258	0.169535	-0.626761	0.531746	0.985497	-0.0253801	0.0866707	-0.292834	0.770099	0.946643
ATS2	-0.0736784	0.0339751	-2.1686	0.0318654	0.0768453	0.0914276	0.0806665	1.1334	0.258515	0.985497	-0.0714073	0.0645104	-1.10691	0.2703	0.771077
GNAS3	-0.0294659	0.0616427	-0.478012	0.633415	0.744445	0.0311909	0.114008	0.273586	0.784659	0.985497	0.108183	0.117044	0.924295	0.356982	0.803996
G6PE	0.015629	0.0736258	0.212277	0.832211	0.891167	-0.166068	0.122901	-1.35123	0.177893	0.946817	-0.0471878	0.139797	-0.337545	0.73623	0.935309
AGRL2	-0.00501106	0.0333474	-0.150268	0.880777	0.921966	0.0265079	0.085772	0.30905	0.757648	0.985497	-0.0500942	0.0633184	-0.791148	0.430245	0.829602
VNN1	-0.0228927	0.0531581	-0.430653	0.667407	0.770559	-0.101743	0.207925	-0.489325	0.625318	0.985497	0.0351643	0.100934	0.348389	0.728091	0.935142
NPTXR	-0.100153	0.0235585	-4.25127	3.94094e-05	0.000270421	-0.0486197	0.0947257	-0.513269	0.608514	0.985497	0.023118	0.0447317	0.516814	0.606131	0.879761
FSTL3	0.921875	0.0387197	23.8089	3.60563e-50	3.76067e-47	0.0406675	0.0697276	0.583234	0.560318	0.985497	-0.137331	0.0735191	-1.86797	0.0639344	0.746792
AP2A1	-0.261047	0.073341	-3.55936	0.000513799	0.00258885	-0.0745656	0.1654	-0.45082	0.652631	0.985497	0.0168586	0.139256	0.121062	0.903822	0.983813
ANGL1	0.332494	0.0689487	4.82234	3.77142e-06	3.33355e-05	0.0606738	0.108345	0.560008	0.575972	0.985497	-0.237318	0.130916	-1.81274	0.0720937	0.746792
DDAH2	0.0957636	0.0374665	2.55598	0.0116959	0.0348556	0.0763045	0.0677992	1.12545	0.2616	0.985497	0.0754821	0.0711396	1.06104	0.290565	0.776898
NOE2	-0.0690019	0.0217019	-3.17953	0.00182972	0.00772631	0.143176	0.0647952	2.20967	0.0285052	0.893417	0.00294002	0.0412066	0.0713483	0.943226	0.987919
ITGBL	-0.0447245	0.0352912	-1.2673	0.20723	0.330338	0.114936	0.098822	1.16307	0.246438	0.985497	0.06268	0.0670092	0.935393	0.351256	0.80179
FBLN4	0.0143148	0.0113198	1.26459	0.208198	0.330868	0.0489218	0.0277055	1.76578	0.0791154	0.932399	-0.0293591	0.0214934	-1.36596	0.174223	0.746792
LGI1	0.0985298	0.0482463	2.04223	0.043076	0.0990149	0.037088	0.0811283	0.457152	0.647978	0.985497	-0.110796	0.0916077	-1.20946	0.228599	0.751994
RECK	-0.0136382	0.0484283	-0.281616	0.77867	0.856505	0.0323074	0.0819207	0.394374	0.693659	0.985497	-0.153634	0.0919534	-1.67078	0.0970814	0.746792
I18BP	-0.0595575	0.0375958	-1.58415	0.115499	0.210972	0.0122555	0.0867773	0.14123	0.88784	0.987126	0.0438996	0.0713852	0.614969	0.539611	0.855991
APBA3	0.0329104	0.0390266	0.843281	0.400563	0.54284	0.0745432	0.0719192	1.03648	0.301107	0.985497	0.0408977	0.074102	0.551912	0.581921	0.873132
variant	0.0110126	0.0202409	0.544077	0.587286	0.706912	-0.0124436	0.0635479	-0.195815	0.845001	0.985497	-0.0473662	0.0384324	-1.23246	0.219921	0.751285
ADH1B	0.0884907	0.1576	0.56149	0.575394	0.697246	0.182831	0.219035	0.834711	0.404622	0.985497	0.0802405	0.299243	0.268145	0.788997	0.952657
ADH1_YEAST	0.0112351	0.0231478	0.485362	0.628206	0.741198	0.10031	0.0700826	1.43131	0.154243	0.941051	-0.000424456	0.0439519	-0.00965728	0.992309	0.997089
LDHA	0.0883784	0.0218035	4.05341	8.4811e-05	0.000532879	0.0510723	0.0673413	0.758409	0.449302	0.985497	0.0217686	0.0413994	0.525818	0.599877	0.879439
AL1A1	0.153135	0.060051	2.55008	0.0118864	0.0353205	0.184977	0.125551	1.47333	0.14223	0.941051	0.149523	0.114022	1.31135	0.191966	0.746792
GSHR	0.0123982	0.0230462	0.537974	0.591481	0.710321	-0.0132296	0.052	-0.254414	0.79945	0.985497	0.0130763	0.043759	0.298826	0.765533	0.946643
SODC	-0.00671974	0.0164659	-0.4081	0.683847	0.783171	0.00954281	0.0612881	0.155704	0.876471	0.986393	0.0404506	0.0312647	1.29381	0.19794	0.749929
CERU	0.0118745	0.0243348	0.487964	0.626367	0.740703	-0.0481299	0.0925201	-0.52021	0.60367	0.985497	-0.0550431	0.0462057	-1.19126	0.235641	0.753235
F13A	0.16578	0.0441029	3.75892	0.000253147	0.00141572	-0.00416177	0.124908	-0.0333187	0.97346	0.992426	-0.0245593	0.0837406	-0.293278	0.76976	0.946643
PNPH	0.481578	0.128187	3.75683	0.000255074	0.00142269	-0.15916	0.185198	-0.859405	0.390893	0.985497	0.331329	0.243396	1.36127	0.175695	0.746792
HPRT	-0.0115041	0.0303186	-0.379441	0.704957	0.79887	0.0489718	0.10008	0.489329	0.625282	0.985497	0.11503	0.0575676	1.99818	0.0477064	0.746792
AATM	-0.335816	0.0427869	-7.84855	1.15333e-12	2.55941e-11	-0.0132461	0.0849505	-0.155927	0.876242	0.986393	0.0212152	0.0812418	0.261137	0.794385	0.953445
EGFR	0.00479949	0.0248385	0.193228	0.847071	0.903138	0.0685496	0.0689573	0.994087	0.321592	0.985497	-0.0446547	0.0471622	-0.946833	0.345416	0.798677
PGK1	0.128513	0.0312219	4.11612	6.67014e-05	0.000440361	0.0483281	0.0566615	0.852926	0.394611	0.985497	0.0935796	0.0592827	1.57853	0.116784	0.746792
KAD1	0.202441	0.125376	1.61468	0.108716	0.200514	-0.208311	0.201469	-1.03396	0.302163	0.985497	0.264186	0.238057	1.10976	0.269076	0.771077
THRB	0.0133406	0.0356629	0.374075	0.708935	0.801104	-0.112029	0.0987336	-1.13466	0.258111	0.985497	-0.145063	0.067715	-2.14225	0.0339676	0.746792
C1R	0.115656	0.0122009	9.47927	1.1869e-16	4.19639e-15	0.0475672	0.0447203	1.06366	0.289144	0.985497	0.0156756	0.0231665	0.67665	0.499786	0.847069
HPT	0.0198613	0.0547022	0.36308	0.717113	0.808593	-0.161348	0.260931	-0.618356	0.537303	0.985497	-0.205044	0.103866	-1.97412	0.0504092	0.746792
HPTR	0.0874506	0.0467151	1.872	0.0633702	0.133796	-0.195873	0.210067	-0.932434	0.352635	0.985497	-0.0161441	0.0887004	-0.182008	0.85585	0.968198
FA9	0.0306924	0.0316812	0.968787	0.334384	0.474674	-0.0705236	0.103142	-0.683755	0.49512	0.985497	-0.0798033	0.0601549	-1.32663	0.186871	0.746792
FA10	-0.0284427	0.0167075	-1.70239	0.0909841	0.175409	-0.0671668	0.054618	-1.22976	0.220598	0.985497	-0.0277413	0.0317234	-0.874472	0.383414	0.81171
CFAD	-0.117174	0.0183151	-6.39769	2.3974e-09	3.33398e-08	-0.15503	0.0788892	-1.96516	0.0512582	0.93071	-0.0662239	0.0347758	-1.90431	0.0589976	0.746792
PLMN	0.0116302	0.0309597	0.375657	0.707762	0.800646	-0.113123	0.106977	-1.05745	0.291931	0.985497	-0.0735455	0.0587848	-1.2511	0.213063	0.749929
FA12	0.00140669	0.0312784	0.0449731	0.964195	0.976839	-0.0399346	0.146235	-0.273086	0.785171	0.985497	-0.082921	0.05939	-1.39621	0.164942	0.746792
CFAB	0.000925096	0.0273062	0.0338786	0.973024	0.983872	-0.0927664	0.109983	-0.843462	0.400306	0.985497	-0.0718623	0.0518477	-1.38603	0.168024	0.746792
TRY1_BOVIN	-0.0301665	0.03245	-0.929632	0.354221	0.495379	0.0614098	0.0846437	0.72551	0.469107	0.985497	0.0645474	0.0616144	1.0476	0.296694	0.778153
CAH1	0.425698	0.319689	1.3316	0.185235	0.304013	-0.975391	0.507988	-1.9201	0.0559844	0.93071	1.55696	0.60701	2.56497	0.0114113	0.746792
CAH2	-0.191159	0.204257	-0.935876	0.351008	0.491412	-0.545273	0.320689	-1.70032	0.0903059	0.941051	1.13739	0.387834	2.93269	0.003949	0.746792
ASSY	-0.0195948	0.110392	-0.177502	0.85938	0.909983	0.146957	0.157288	0.934318	0.350985	0.985497	-0.593417	0.209607	-2.83109	0.00534899	0.746792
ISK1	0.0456107	0.121157	0.376459	0.707167	0.800407	-0.189287	0.214301	-0.883276	0.378014	0.985497	0.0929441	0.230047	0.404022	0.686836	0.920784
ANT3	-0.00671583	0.0300636	-0.223387	0.823572	0.885552	-0.117814	0.103444	-1.13892	0.256472	0.985497	-0.112246	0.0570834	-1.96636	0.0513088	0.746792
A1AT	-0.00693184	0.0265397	-0.261188	0.794346	0.864374	-0.122261	0.094834	-1.28921	0.199242	0.980174	-0.0821095	0.0503923	-1.62941	0.105558	0.746792
AACT	0.11017	0.0218353	5.04549	1.43257e-06	1.36454e-05	-0.075305	0.0782448	-0.962429	0.337331	0.985497	-0.0698687	0.0414599	-1.68521	0.0942583	0.746792
ANGT	-0.0443868	0.0122468	-3.62437	0.000409218	0.00213942	0.0530549	0.04907	1.08121	0.281328	0.985497	0.0173668	0.0232536	0.746844	0.456456	0.833613
A2MG	-0.0257451	0.0143308	-1.79649	0.0746533	0.151929	0.0200436	0.0595365	0.336661	0.736844	0.985497	0.0328038	0.0272106	1.20555	0.2301	0.752332
CO3	-0.0158925	0.0193425	-0.821635	0.412733	0.553317	-0.0511107	0.0729639	-0.700493	0.484682	0.985497	-0.0315351	0.0367267	-0.858644	0.392059	0.81171
CO5	0.0508138	0.0341154	1.48947	0.138696	0.244358	-0.120853	0.123996	-0.97465	0.331256	0.985497	-0.0451255	0.0647767	-0.696632	0.487231	0.842057
TIMP1	0.111381	0.020311	5.4838	1.98176e-07	2.13091e-06	0.124271	0.060528	2.05311	0.0416395	0.93071	0.001429	0.0385655	0.0370538	0.970497	0.995302
CYTC	-0.0168159	0.0159863	-1.05189	0.294727	0.433875	-0.110102	0.064642	-1.70326	0.0905817	0.941051	0.0446131	0.030354	1.46976	0.143954	0.746792
CYTN	0.00182481	0.0923545	0.0197587	0.984265	0.989483	-0.0201579	0.260689	-0.0773253	0.938456	0.992426	0.0892556	0.175358	0.50899	0.61159	0.879847
KNG1	-0.0131247	0.0292244	-0.4491	0.654079	0.760753	-0.0655348	0.10588	-0.618955	0.536856	0.985497	-0.0792459	0.05549	-1.42811	0.155569	0.746792
PDGFB	-0.0271457	0.0205209	-1.32283	0.188128	0.307517	0.0153634	0.0638969	0.240441	0.810292	0.985497	-0.00212234	0.0389642	-0.0544691	0.956642	0.990842
LDLR	-0.00927277	0.0368757	-0.25146	0.801841	0.869808	0.0196577	0.0714332	0.27519	0.783438	0.985497	-0.0396276	0.0700179	-0.565964	0.572358	0.868813
GON1	-0.332179	0.0958793	-3.46455	0.000712262	0.00342345	-0.144034	0.145568	-0.98946	0.323366	0.985497	0.119314	0.182051	0.655387	0.513334	0.85289
ANF	0.11867	0.0622482	1.9064	0.0587234	0.126757	-0.186184	0.0990875	-1.87899	0.0614129	0.93071	0.0368048	0.118194	0.311394	0.755982	0.943733
NEU1	-0.111722	0.0447634	-2.49585	0.0137702	0.0400064	-0.0854617	0.0955014	-0.894874	0.371942	0.985497	0.045956	0.0849946	0.540693	0.58961	0.877893
NEU2	0.319922	0.0988115	3.2377	0.00151642	0.00653566	-0.0145537	0.155997	-0.0932948	0.925744	0.990309	0.0662517	0.187619	0.353119	0.72455	0.935142
PENK	-0.105701	0.0184371	-5.73304	6.16787e-08	7.18781e-07	0.0161496	0.0597196	0.270424	0.787183	0.985497	-0.000981631	0.0350075	-0.0280406	0.977671	0.995302
PDYN	-0.0427215	0.0301131	-1.4187	0.158291	0.271163	-0.134214	0.0926132	-1.44919	0.149205	0.941051	-0.00918946	0.0571774	-0.160718	0.872555	0.972614
PRL	0.148915	0.0711298	2.09357	0.0381691	0.0896629	0.114086	0.18988	0.600833	0.548736	0.985497	-0.0513367	0.135058	-0.380109	0.704462	0.925746
CALC.CALCA	0.158348	0.0400635	3.95242	0.000124199	0.00075754	-0.0446446	0.0956464	-0.466767	0.641219	0.985497	-0.0482212	0.0760706	-0.6339	0.527219	0.854933
GLUC	-0.393968	0.0821554	-4.79539	4.23114e-06	3.70042e-05	-0.084396	0.177113	-0.476509	0.634242	0.985497	-0.0657713	0.155993	-0.42163	0.673965	0.91589
NPY	-0.100427	0.0409986	-2.44953	0.0155855	0.0437567	-0.179983	0.0911045	-1.97556	0.049634	0.93071	0.126948	0.0778462	1.63076	0.105273	0.746792
IGF2	0.0590115	0.0143603	4.10936	6.84595e-05	0.000450494	0.0435162	0.0451028	0.964824	0.336072	0.985497	-0.0609972	0.0272666	-2.23706	0.0269219	0.746792
IGJ	0.224876	0.0502517	4.47498	1.60861e-05	0.000119415	-0.22087	0.228994	-0.964524	0.336365	0.985497	0.0328527	0.0954156	0.344312	0.731148	0.935142
KVD33.KV133	0.0412464	0.0395047	1.04409	0.29831	0.437913	-0.0488253	0.167793	-0.290985	0.771467	0.985497	-0.0651264	0.0750097	-0.868239	0.386804	0.81171
KV139.KVD39	0.10671	0.0355052	3.00548	0.00316223	0.0121705	-0.000599229	0.142764	-0.00419733	0.996657	0.997613	-0.121204	0.0674156	-1.79787	0.0744324	0.746792
KV117	0.0853114	0.040931	2.08427	0.0390201	0.0913535	-0.273766	0.198664	-1.37804	0.170304	0.941051	-0.050818	0.0777179	-0.653877	0.514303	0.85289
KVD16	0.138946	0.0454829	3.05489	0.00271346	0.0106596	-0.0394687	0.208133	-0.189632	0.849859	0.985497	-0.136045	0.0863608	-1.57531	0.117525	0.746792
KV105	0.0810872	0.0404305	2.0056	0.0468983	0.106221	0.189387	0.202872	0.933526	0.3521	0.985497	-0.0239488	0.0767675	-0.311966	0.755548	0.943733
KV320	0.0835126	0.0327491	2.55008	0.0118864	0.0353205	-0.109884	0.142866	-0.76914	0.443033	0.985497	-0.0566976	0.0621824	-0.911795	0.363502	0.806414
LV144	0.0981841	0.0381458	2.57392	0.011134	0.0336602	-0.0761251	0.177861	-0.428004	0.669276	0.985497	-0.0456431	0.0724295	-0.630173	0.529647	0.854933
LV147	0.0956472	0.0511392	1.87033	0.063603	0.134151	-0.194914	0.182881	-1.0658	0.288168	0.985497	-0.0432448	0.0971006	-0.445361	0.656772	0.900467
LV151	0.0740593	0.0408076	1.81484	0.0717682	0.147159	0.0642484	0.182559	0.351931	0.725391	0.985497	-0.0262674	0.0774835	-0.339006	0.735132	0.935142
LV140	0.0796313	0.0385912	2.06346	0.0409847	0.0953112	-0.0419748	0.159651	-0.262916	0.792976	0.985497	-0.042563	0.0732751	-0.580865	0.5623	0.86465
LV214	0.274824	0.159168	1.72663	0.0865213	0.16882	0.0108647	0.362074	0.0300069	0.976093	0.992426	-0.186555	0.30222	-0.617283	0.538088	0.855759
LV223	0.233901	0.0796456	2.93677	0.00390047	0.0142025	-0.163631	0.295801	-0.553178	0.580945	0.985497	-0.42192	0.151227	-2.78998	0.00603448	0.746792
LV211	0.0749023	0.0346959	2.15882	0.0326322	0.0783323	0.0329893	0.170976	0.192947	0.84727	0.985497	-0.0559684	0.065879	-0.849563	0.397072	0.81171
LV208	0.0728519	0.043063	1.69175	0.0930002	0.177654	-0.140156	0.224248	-0.625005	0.532955	0.985497	-0.0816169	0.081766	-0.998176	0.31998	0.790875
LV319	0.0964334	0.0348773	2.76493	0.00649029	0.0215929	-0.0507588	0.170067	-0.298463	0.765775	0.985497	-0.0635414	0.0662234	-0.959501	0.339022	0.798677
LV301	0.233358	0.0636506	3.66623	0.000352895	0.00189239	-0.00993996	0.249425	-0.0398516	0.968264	0.992426	-0.2127	0.120857	-1.75994	0.0806837	0.746792
LV325	0.0970843	0.0320644	3.02779	0.0029518	0.0114878	-0.093538	0.167558	-0.558242	0.577545	0.985497	-0.0606746	0.0608824	-0.996587	0.320748	0.790875
LV327	0.0509183	0.0476113	1.06946	0.286772	0.426376	-0.0796814	0.228793	-0.348269	0.72814	0.985497	-0.140295	0.090402	-1.5519	0.123026	0.746792
LV657	0.061962	0.0366188	1.69208	0.0929371	0.177654	-0.128657	0.198465	-0.648258	0.517853	0.985497	-0.0159441	0.06953	-0.229312	0.818973	0.965185
HV146	0.0437562	0.0478614	0.914228	0.362227	0.503737	-0.0142003	0.178669	-0.079478	0.936756	0.992426	-0.0304039	0.090877	-0.334561	0.738476	0.935881
HV311	0.0201382	0.111635	0.180393	0.857115	0.909431	-0.0609253	0.230773	-0.264005	0.792045	0.985497	-0.27579	0.211968	-1.30109	0.195443	0.749929
HV348	0.0841298	0.0328079	2.56432	0.0114317	0.0343115	-0.174005	0.145978	-1.19199	0.235175	0.985497	-0.0693702	0.0622941	-1.11359	0.267433	0.771077
HV323	0.0762483	0.0590048	1.29224	0.198482	0.320707	-0.122832	0.239239	-0.513426	0.608406	0.985497	0.092069	0.112036	0.821784	0.412649	0.819016
HV313	0.142521	0.0556739	2.55993	0.0115702	0.0346127	0.0344993	0.216309	0.15949	0.873494	0.986393	-0.214296	0.105711	-2.02719	0.0446118	0.746792
HV353	0.0803104	0.0305214	2.63128	0.00949589	0.0296978	-0.0931749	0.139193	-0.669396	0.504292	0.985497	-0.0489567	0.0579526	-0.844772	0.399733	0.812712
HV330.HVC05	0.0287638	0.0347575	0.827556	0.409383	0.55024	-0.0656427	0.162807	-0.403193	0.687394	0.985497	0.0484121	0.0659959	0.733562	0.464488	0.833613
HV333	0.29255	0.161646	1.80982	0.0725489	0.148224	0.0821564	0.321178	0.255797	0.79836	0.985497	-0.242026	0.306926	-0.788546	0.43176	0.829602
HV307	0.0770008	0.0334953	2.29885	0.0230491	0.0596068	-0.212833	0.159823	-1.33168	0.185041	0.959981	-0.0221676	0.0635993	-0.348551	0.72797	0.935142
HV309	0.138094	0.108377	1.27421	0.20478	0.327426	-0.213527	0.298585	-0.715131	0.475505	0.985497	-0.0168121	0.205781	-0.0816993	0.935007	0.987646
HV270	-0.0159103	0.0977389	-0.162783	0.870932	0.917095	-0.10347	0.230979	-0.447963	0.654704	0.985497	-0.0836424	0.185582	-0.450703	0.652927	0.898067
HV205	0.120949	0.0441386	2.74021	0.00697084	0.0230082	-0.127907	0.194884	-0.656325	0.512634	0.985497	0.0809538	0.0838082	0.96594	0.335801	0.798677
HV439	0.067836	0.0701841	0.966544	0.3355	0.475442	-0.494833	0.221185	-2.23719	0.0266412	0.893417	-0.0965988	0.133262	-0.724877	0.469782	0.835435
PIGR	0.0545491	0.0233883	2.33233	0.0211625	0.0558091	0.105096	0.124847	0.841796	0.4013	0.985497	-0.0631465	0.0444086	-1.42194	0.157349	0.746792
IGKC	0.0897036	0.0505275	1.77534	0.0780947	0.157093	-0.116378	0.162074	-0.718058	0.473764	0.985497	-0.0524233	0.0959392	-0.546423	0.585677	0.874533
IGHG2	0.085821	0.0343999	2.4948	0.0138088	0.0400073	-0.35071	0.19722	-1.77827	0.07749	0.93071	-0.061968	0.0653169	-0.948727	0.344455	0.798677
IGHG3	0.105002	0.0308823	3.40008	0.000886205	0.00412639	-0.386034	0.189733	-2.03461	0.0437562	0.93071	-0.0240638	0.0586379	-0.41038	0.682178	0.917487
IGHG4	0.0816918	0.0331215	2.46643	0.0148997	0.0422616	0.0799515	0.264376	0.302416	0.762787	0.985497	-0.0561457	0.0628895	-0.892767	0.373571	0.809779
IGHM	0.292138	0.063058	4.63284	8.39384e-06	6.70864e-05	-0.152139	0.276264	-0.5507	0.582668	0.985497	0.0979471	0.119732	0.818056	0.414767	0.820098
IGHA1	0.0976218	0.0349778	2.79096	0.0060171	0.0203202	-0.0779796	0.214236	-0.363989	0.716409	0.985497	-0.0485675	0.0664142	-0.731282	0.465874	0.833613
IGHA2	0.0853163	0.0345129	2.47201	0.0146793	0.0418012	0.0146714	0.20336	0.072145	0.942588	0.992426	-0.0398278	0.0655315	-0.607766	0.544364	0.858179
HLAB	0.00790683	0.0391805	0.201805	0.840373	0.898523	0.157992	0.118817	1.32971	0.185461	0.959981	-0.0934903	0.0743941	-1.25669	0.211036	0.749929
HLAH	0.175633	0.113874	1.54234	0.125331	0.225769	-0.352739	0.277832	-1.26961	0.205846	0.985497	0.458452	0.216219	2.12031	0.0358088	0.746792
DRA	-0.0773758	0.111455	-0.694232	0.48873	0.625071	0.380786	0.263751	1.44373	0.150505	0.941051	0.0364872	0.211626	0.172414	0.863371	0.969317
DRB	0.0906727	0.141454	0.641006	0.522606	0.652007	0.259314	0.276472	0.937939	0.349348	0.985497	0.160352	0.268586	0.597022	0.551493	0.859403
HBAZ	0.2663	0.13163	2.02309	0.0450382	0.10279	0.126019	0.252186	0.499708	0.617793	0.985497	-0.330801	0.249933	-1.32356	0.187888	0.746792
HBD	0.0621394	0.35855	0.173308	0.862669	0.912053	-0.916103	0.568504	-1.61143	0.108348	0.941051	1.49611	0.680798	2.19758	0.0296842	0.746792
MYG	0.938406	0.13353	7.02769	9.42444e-11	1.65205e-09	-0.300615	0.238465	-1.26063	0.208737	0.985497	-0.133758	0.25354	-0.527561	0.59867	0.879439
CO1A1	-0.333001	0.0173823	-19.1574	2.52582e-40	1.24287e-37	0.0543351	0.0574093	0.946452	0.345353	0.985497	-0.0997557	0.0330048	-3.02246	0.00300083	0.746792
CO3A1	-0.262958	0.0176604	-14.8897	2.84537e-30	4.23961e-28	0.0962604	0.0598629	1.60801	0.109831	0.941051	-0.0395459	0.0335328	-1.17932	0.240345	0.757088
CO4A1	0.33662	0.0409921	8.21182	1.55576e-13	3.86346e-12	0.0410194	0.0747598	0.548682	0.583772	0.985497	-0.015085	0.0778339	-0.19381	0.846616	0.965566
CRYAB	-0.123132	0.130984	-0.94005	0.348871	0.489405	0.0236063	0.194188	0.121564	0.903338	0.989398	-0.0124655	0.248707	-0.0501214	0.9601	0.992452
K1C14	-0.198458	0.126761	-1.56561	0.119782	0.216897	-0.131519	0.19647	-0.66941	0.503842	0.985497	0.450695	0.240689	1.87252	0.0632972	0.746792
K2C6A	-0.341915	0.147981	-2.31054	0.0223744	0.0581958	-0.422255	0.211332	-1.99806	0.0467265	0.93071	0.633707	0.280979	2.25536	0.0257201	0.746792
LMNA	0.226946	0.142753	1.58978	0.114223	0.209192	-0.297082	0.213566	-1.39105	0.165397	0.941051	-0.204008	0.271053	-0.752653	0.452969	0.833613
SPTA1	-0.0641744	0.138123	-0.464617	0.642954	0.752639	-0.148205	0.220398	-0.672443	0.501926	0.985497	0.397247	0.262262	1.5147	0.132187	0.746792
APOA1	0.0448456	0.0371335	1.20769	0.229279	0.36051	-0.0339126	0.130404	-0.260058	0.795161	0.985497	-0.0896738	0.0705073	-1.27184	0.205618	0.749929
APOE	-0.021771	0.0143653	-1.51552	0.131978	0.236006	-0.00465191	0.0489006	-0.0951299	0.924332	0.990309	0.0320313	0.0272762	1.17433	0.24233	0.757088
APOA2	0.0333065	0.0336686	0.989245	0.324313	0.463685	0.0416941	0.126464	0.329691	0.742083	0.985497	-0.0853182	0.0639284	-1.33459	0.184257	0.746792
APOC1	0.132914	0.0494646	2.68706	0.00811487	0.0260826	-0.258594	0.18475	-1.3997	0.163621	0.941051	-0.00988095	0.093921	-0.105205	0.916369	0.983877
APOC2	0.13553	0.0352112	3.84906	0.000182249	0.00105311	-0.186608	0.141934	-1.31475	0.19059	0.966539	-0.0506251	0.0668573	-0.75721	0.450243	0.833613
APOC3	0.103105	0.0384009	2.68497	0.00816317	0.0261572	-0.0930158	0.142692	-0.651866	0.515461	0.985497	-0.0784488	0.0729139	-1.07591	0.283887	0.776898
FIBA	0.14355	0.0490683	2.92551	0.00403558	0.0145883	-0.127945	0.156088	-0.819698	0.413599	0.985497	-0.0331577	0.0931685	-0.35589	0.722478	0.935142
FIBB	0.160275	0.0531943	3.01301	0.00308974	0.0119577	-0.119949	0.163675	-0.732848	0.464703	0.985497	-0.0438263	0.101003	-0.433912	0.665045	0.907315
FIBG	0.167078	0.0522911	3.19515	0.00174018	0.00739313	-0.0842625	0.157893	-0.533668	0.594292	0.985497	-0.0764918	0.0992879	-0.770404	0.442406	0.833613
B3AT	-0.0957104	0.188525	-0.50768	0.612506	0.728443	-0.1833	0.260889	-0.702597	0.482914	0.985497	0.696815	0.357963	1.94661	0.0536579	0.746792
CRP	0.178183	0.138833	1.28343	0.20154	0.324643	-0.270278	0.327254	-0.825897	0.409924	0.985497	0.0718598	0.26361	0.272599	0.785578	0.952657
SAMP	-0.294058	0.0725238	-4.05465	8.44109e-05	0.000531967	-0.127144	0.239595	-0.530661	0.596393	0.985497	0.00155669	0.137705	0.0113045	0.990997	0.997089
C1QA	0.00939863	0.0211208	0.444994	0.657036	0.762703	-0.0196851	0.0637187	-0.308937	0.757761	0.985497	0.0492603	0.0401031	1.22834	0.221457	0.751285
C1QB	0.00268995	0.0166839	0.161231	0.872153	0.917916	-0.0242276	0.0598305	-0.404937	0.686082	0.985497	0.0198866	0.0316785	0.627763	0.531219	0.854933
C1QC	0.0446488	0.0239186	1.8667	0.064113	0.134903	-0.000739186	0.070603	-0.0104696	0.991659	0.995956	0.0317589	0.0454155	0.699295	0.485571	0.840089
CO9	0.0252269	0.0315807	0.798808	0.425805	0.564313	-0.199598	0.136357	-1.46379	0.145362	0.941051	-0.106653	0.0599639	-1.77861	0.0775538	0.746792
APOH	-0.00313644	0.0273406	-0.114717	0.90884	0.94133	-0.080421	0.112442	-0.715224	0.475581	0.985497	-0.0529897	0.0519131	-1.02074	0.309204	0.782988
A2GL	0.0814965	0.033437	2.43732	0.0160983	0.0448247	-0.0835164	0.13039	-0.640515	0.522803	0.985497	-0.0662714	0.0634886	-1.04383	0.298429	0.778153
FINC	-0.0366724	0.0104324	-3.51523	0.000598629	0.00295181	0.084043	0.0439237	1.91339	0.0576111	0.93071	0.00635625	0.0198086	0.320884	0.748795	0.941523
RET4	-0.0123253	0.0198225	-0.621783	0.535133	0.662092	-0.086063	0.0915203	-0.94037	0.348571	0.985497	-0.0413662	0.037638	-1.09905	0.273701	0.771512
AMBP	0.0235143	0.0291897	0.805566	0.421909	0.56129	-0.0695417	0.117052	-0.59411	0.553328	0.985497	-0.0472545	0.0554241	-0.852598	0.395392	0.81171
A1AG1	-0.00957951	0.0326821	-0.293112	0.769887	0.849623	-0.0210356	0.142627	-0.147486	0.882948	0.987126	-0.119002	0.0620552	-1.91768	0.0572635	0.746792
FETUA	-0.0233299	0.0307216	-0.759399	0.448938	0.586402	-0.0435623	0.106348	-0.409621	0.682643	0.985497	-0.0888374	0.0583326	-1.52294	0.130112	0.746792
TTHY	-0.0939603	0.0374747	-2.5073	0.0133515	0.039172	0.0732877	0.0910446	0.804964	0.42189	0.985497	0.0176381	0.0711553	0.247881	0.804603	0.960734
ALBU	-0.0196946	0.02958	-0.665808	0.50667	0.639778	-0.0661793	0.0967717	-0.68387	0.495049	0.985497	-0.0968304	0.0561651	-1.72403	0.0869911	0.746792
FETA	-0.314288	0.157317	-1.9978	0.0477477	0.107561	-0.139553	0.255724	-0.545718	0.585756	0.985497	0.00623681	0.298706	0.0208795	0.983373	0.995961
VTDB	-0.0372937	0.0294665	-1.26563	0.207826	0.330868	-0.0586032	0.0966617	-0.606271	0.545197	0.985497	-0.105429	0.0559497	-1.88435	0.0616681	0.746792
CXCL7	0.499844	0.102239	4.88896	2.83303e-06	2.55831e-05	0.0710832	0.216452	0.328402	0.742953	0.985497	0.1804	0.194127	0.92929	0.354398	0.801815
PLF4	-0.215926	0.0996243	-2.1674	0.0319582	0.0769802	0.102106	0.188304	0.542239	0.588211	0.985497	0.309799	0.189162	1.63775	0.103803	0.746792
CXL10	-0.539335	0.0873899	-6.17159	7.38822e-09	9.75432e-08	-0.0385932	0.198954	-0.193981	0.846399	0.985497	-0.207657	0.165932	-1.25146	0.212932	0.749929
TFR1	0.0166351	0.0256186	0.649339	0.517223	0.648177	0.0657682	0.0889169	0.739659	0.460614	0.985497	0.00583665	0.0486433	0.119989	0.904671	0.983813
TRFE	-0.00898044	0.0154673	-0.580609	0.562472	0.685349	-0.00718152	0.0553017	-0.129861	0.896845	0.987126	-0.0396929	0.0293686	-1.35154	0.178782	0.746792
TRFL	-0.099335	0.0609965	-1.62853	0.105743	0.196245	0.368256	0.219953	1.67425	0.0960984	0.941051	-0.132956	0.115817	-1.14798	0.253007	0.769347
HEMO	-0.0427315	0.0264391	-1.61623	0.10838	0.200071	-0.0859295	0.0958131	-0.896846	0.371194	0.985497	-0.0870371	0.0502012	-1.73376	0.085243	0.746792
FRIL	-0.162965	0.0703293	-2.31717	0.0219993	0.0573632	0.297794	0.145681	2.04414	0.0422365	0.93071	0.0378645	0.133538	0.283549	0.777191	0.949748
FRIH	0.0193213	0.0817201	0.236432	0.813455	0.877961	0.075964	0.130625	0.581541	0.561403	0.985497	-0.0803502	0.155166	-0.517833	0.605423	0.879761
MT2.MT1G.MT1X	0.0166976	0.075651	0.220718	0.825645	0.886411	-0.0359429	0.138544	-0.259432	0.795542	0.985497	0.201788	0.143643	1.40479	0.162381	0.746792
OSTCN	0.02857	0.1075	0.265769	0.790823	0.86189	-0.0564261	0.154774	-0.36457	0.715722	0.985497	-0.0793723	0.204115	-0.38886	0.697992	0.92232
ANGI	-0.0238165	0.020169	-1.18084	0.239742	0.372932	0.0997734	0.0820226	1.21641	0.225731	0.985497	-0.0550303	0.038296	-1.43697	0.15304	0.746792
FA11	0.0432808	0.0431408	1.00325	0.317536	0.457762	-0.220699	0.162758	-1.35599	0.177097	0.946817	0.0219191	0.0819136	0.267588	0.789425	0.952657
KLKB1	0.0502924	0.029304	1.71623	0.0884139	0.171564	-0.117388	0.120877	-0.971135	0.333044	0.985497	-0.037861	0.0556411	-0.68045	0.497385	0.846976
SLPI	-0.0512155	0.0297977	-1.71877	0.0879478	0.170819	0.0559374	0.0975039	0.573694	0.566982	0.985497	0.0385758	0.0565784	0.681812	0.496526	0.846589
C4BPA	0.229928	0.0745644	3.08361	0.00248045	0.0100241	-0.161226	0.237778	-0.67805	0.498713	0.985497	0.169745	0.141579	1.19894	0.232653	0.752841
VTNC	-0.11481	0.029511	-3.89042	0.000156454	0.000914183	-0.0623679	0.103011	-0.605449	0.545758	0.985497	-0.0697914	0.0560341	-1.24552	0.215099	0.750099
CATA	-0.00511658	0.14174	-0.0360983	0.971257	0.982562	-0.273189	0.223656	-1.22147	0.223054	0.985497	0.663915	0.26913	2.4669	0.0148811	0.746792
GLCM	-0.111798	0.0494656	-2.26011	0.0254152	0.0642619	0.0752929	0.101199	0.744008	0.457728	0.985497	-0.0515282	0.093923	-0.548621	0.584171	0.874129
FUCO	-0.11718	0.0166566	-7.03502	9.0691e-11	1.61595e-09	0.190988	0.120261	1.58811	0.114522	0.941051	0.0521897	0.0316268	1.65017	0.101232	0.746792
PROC	-0.0356671	0.0162398	-2.19628	0.0297794	0.0727397	-0.0651094	0.0579998	-1.12258	0.263347	0.985497	0.0163337	0.0308354	0.529707	0.597185	0.879439
ALDOA	-0.0114455	0.020412	-0.560727	0.575913	0.697246	0.0347654	0.0663445	0.524014	0.600994	0.985497	0.0555165	0.0387573	1.43241	0.154337	0.746792
CYTB	0.134446	0.0650366	2.06724	0.0406219	0.0946785	-0.182031	0.12071	-1.50801	0.132987	0.941051	0.280203	0.123488	2.26906	0.0248505	0.746792
ANXA1	0.401061	0.16495	2.43141	0.0163516	0.0453502	0.498144	0.227097	2.19353	0.0291238	0.893417	-0.48583	0.313199	-1.55119	0.123198	0.746792
PDGFA	0.00423652	0.0333405	0.127068	0.899075	0.934085	0.001887	0.0722263	0.0261262	0.979183	0.992426	0.0148085	0.0633054	0.233922	0.8154	0.962353
APOB	0.182389	0.0876326	2.08129	0.0392967	0.091795	-0.0402323	0.249201	-0.161445	0.871937	0.986393	0.217694	0.166393	1.30831	0.19299	0.746792
PRIO	-0.0283464	0.0190605	-1.48718	0.1393	0.244826	-0.0121307	0.0656972	-0.184646	0.853745	0.985497	0.0205347	0.0361912	0.567395	0.571388	0.868813
SODM	-0.296301	0.0656176	-4.51557	1.36279e-05	0.000103751	0.0846521	0.131398	0.64424	0.520132	0.985497	0.163457	0.124592	1.31194	0.191766	0.746792
LCAT	-0.148903	0.0125508	-11.8641	1.09908e-22	6.55051e-21	0.0612836	0.0675322	0.907472	0.365677	0.985497	0.00252114	0.0238308	0.105794	0.915903	0.983877
HRG	-0.0017279	0.0330763	-0.0522398	0.958415	0.97382	-0.0496967	0.118765	-0.418446	0.676199	0.985497	-0.0810458	0.0628037	-1.29046	0.199096	0.749929
LV743	0.0880498	0.0356221	2.47178	0.0146885	0.0418012	-0.203056	0.180933	-1.12227	0.263605	0.985497	-0.0745448	0.0676375	-1.10212	0.27237	0.771512
THY1	-0.034395	0.0231285	-1.48712	0.139314	0.244826	-0.092621	0.0848555	-1.09151	0.276748	0.985497	0.058383	0.0439154	1.32944	0.185943	0.746792
A1BG	-0.0272723	0.0327274	-0.833317	0.406138	0.547643	-0.0444488	0.110245	-0.403181	0.68736	0.985497	-0.0994281	0.0621413	-1.60003	0.111929	0.746792
HG2A	-0.0795545	0.0338593	-2.34956	0.0202452	0.0540044	-0.038368	0.112376	-0.341424	0.733236	0.985497	-0.100915	0.0642904	-1.56967	0.118832	0.746792
K2C1	-0.14632	0.136615	-1.07103	0.286065	0.425933	-0.147575	0.195369	-0.755364	0.450698	0.985497	0.542822	0.259399	2.09261	0.0382556	0.746792
S100B	0.0893636	0.038544	2.31848	0.0219256	0.0572933	0.129616	0.0725941	1.78549	0.0755756	0.93071	0.0373803	0.0731855	0.510761	0.610353	0.879761
VWF	0.274224	0.0242067	11.3284	2.52429e-21	1.42315e-19	0.0383693	0.0856822	0.447809	0.654913	0.985497	0.0966667	0.0459626	2.10316	0.0373075	0.746792
SHBG	-0.0226013	0.0320961	-0.704176	0.482536	0.620574	0.0203829	0.154676	0.131778	0.895342	0.987126	-0.0802363	0.0609426	-1.31659	0.190207	0.746792
G3P	-0.196631	0.0418897	-4.69402	6.49791e-06	5.31555e-05	0.138114	0.100107	1.37966	0.169365	0.941051	0.0919034	0.0795383	1.15546	0.249942	0.766735
ARLY	-0.0907908	0.113185	-0.802142	0.423881	0.563194	0.239786	0.218027	1.0998	0.272658	0.985497	-0.495444	0.214911	-2.30534	0.0226721	0.746792
KV116	0.111141	0.0511211	2.17408	0.0314426	0.0759134	-0.124243	0.194886	-0.637513	0.524745	0.985497	-0.0628431	0.0970663	-0.647425	0.518457	0.852918
HLAA	-0.0137283	0.0319641	-0.429491	0.668251	0.770559	0.312238	0.194977	1.60141	0.111512	0.941051	0.0908062	0.0606919	1.49618	0.13694	0.746792
DPB1	0.240594	0.0930718	2.58503	0.010798	0.0329307	-0.0122815	0.159034	-0.0772254	0.93851	0.992426	-0.0057194	0.17672	-0.0323641	0.974229	0.995302
CPNS1	0.524967	0.100339	5.23193	6.25109e-07	6.42354e-06	0.0543189	0.152905	0.355247	0.722696	0.985497	-0.05189	0.190519	-0.272361	0.785761	0.952657
AMYP	0.253583	0.0839794	3.01958	0.00302766	0.0117611	-0.0607907	0.159856	-0.380283	0.70411	0.985497	-0.0778934	0.159456	-0.488494	0.625992	0.882311
HSPB1	0.40314	0.0598133	6.73997	4.20377e-10	6.59327e-09	0.0442207	0.119359	0.370486	0.711398	0.985497	0.105687	0.113571	0.930579	0.353733	0.801815
RPN2	0.140725	0.0995394	1.41376	0.159733	0.272487	-0.0664976	0.146472	-0.453997	0.650206	0.985497	-0.0457097	0.189001	-0.241849	0.809264	0.961117
IGF1	-0.0019613	0.0302167	-0.0649078	0.948343	0.968304	0.0503773	0.0624345	0.806882	0.420681	0.985497	-0.0406134	0.057374	-0.707871	0.480246	0.840089
AT1A1	0.0602553	0.0957706	0.629162	0.530306	0.658072	0.100381	0.163823	0.612742	0.540639	0.985497	-0.13323	0.181845	-0.732656	0.465038	0.833613
AT1B1	0.0290848	0.025192	1.15453	0.250323	0.384533	0.0476094	0.0592019	0.804186	0.422317	0.985497	0.00132514	0.0478333	0.0277033	0.97794	0.995302
SCG1	-0.0753736	0.0193049	-3.90437	0.000148567	0.000880427	0.0264464	0.0619478	0.426914	0.670014	0.985497	0.0278784	0.0366553	0.760557	0.448248	0.833613
ALDOB	0.401307	0.122667	3.27153	0.00135802	0.00593886	0.126344	0.22976	0.549893	0.582955	0.985497	-0.107489	0.232913	-0.461498	0.645184	0.892541
A4	-0.0649381	0.0205114	-3.16596	0.001911	0.00798868	0.0357358	0.0750156	0.476378	0.634478	0.985497	0.0473994	0.038946	1.21706	0.225707	0.751285
APOD	0.172249	0.0286326	6.01582	1.58496e-08	2.00011e-07	0.0537254	0.0716413	0.749922	0.454285	0.985497	-0.104547	0.0543663	-1.92302	0.0565831	0.746792
ITB2	0.0930112	0.0925915	1.00453	0.316919	0.457504	-0.0655393	0.176829	-0.370636	0.711273	0.985497	-0.0369496	0.175808	-0.21017	0.833852	0.965566
PAI1	1.68222	0.126313	13.3178	2.31371e-26	2.29829e-24	0.404624	0.184344	2.19494	0.0290394	0.893417	-0.337793	0.239838	-1.40842	0.161305	0.746792
IPSP	-0.0294974	0.0212124	-1.39057	0.166643	0.281209	-0.048719	0.0862578	-0.564807	0.573046	0.985497	-0.0557063	0.0402771	-1.38308	0.168925	0.746792
IC1	0.0322077	0.0120968	2.66249	0.00869913	0.0275781	-0.0363962	0.0392219	-0.927956	0.354827	0.985497	-0.0309899	0.0229689	-1.34921	0.179528	0.746792
CFAI	-0.0155045	0.0245971	-0.630339	0.529539	0.657902	-0.0853626	0.0900214	-0.948247	0.344486	0.985497	-0.0575062	0.0467038	-1.2313	0.220353	0.751285
F13B	0.0718836	0.0362282	1.98419	0.0492623	0.110141	-0.0316193	0.139523	-0.226624	0.82102	0.985497	0.046063	0.0687883	0.669634	0.504235	0.84757
ICAM1	-0.00764753	0.027364	-0.279474	0.780308	0.856893	-0.216381	0.0790032	-2.73889	0.00683303	0.893417	0.0705454	0.0519574	1.35776	0.176807	0.746792
X7B2	-0.0981586	0.0231838	-4.23393	4.21886e-05	0.000288543	0.000385148	0.0697497	0.00552186	0.995601	0.997514	0.0600983	0.0440203	1.36524	0.174448	0.746792
FABPH	0.149309	0.0293319	5.09034	1.17548e-06	1.14582e-05	0.0616166	0.0780479	0.789472	0.430914	0.985497	-0.0304727	0.055694	-0.547145	0.585182	0.87442
REG1A	-0.193588	0.0777215	-2.49078	0.0139589	0.0402743	0.103563	0.19551	0.529703	0.596975	0.985497	-0.288739	0.147574	-1.95657	0.0524623	0.746792
TETN	-0.103032	0.0118149	-8.72048	8.99764e-15	2.65803e-13	0.0558521	0.0364233	1.53342	0.127112	0.941051	-0.00398266	0.0224336	-0.177531	0.859357	0.968198
THBG	-0.00445215	0.0308475	-0.144328	0.885457	0.924456	-0.136828	0.0888381	-1.54019	0.125401	0.941051	-0.0993236	0.0585719	-1.69576	0.0922372	0.746792
HEP2	-0.0284169	0.0172396	-1.64835	0.101606	0.190431	-0.110378	0.0592219	-1.8638	0.0642153	0.93071	-0.0709758	0.0327336	-2.16828	0.03189	0.746792
ITB1	0.0246649	0.0501272	0.492046	0.623486	0.739231	0.140016	0.0899713	1.55623	0.121052	0.941051	-0.0381755	0.0951792	-0.401091	0.688987	0.92102
CALB1	-0.0532446	0.0350888	-1.51742	0.131498	0.235455	0.025233	0.106683	0.236524	0.813321	0.985497	0.102121	0.0666251	1.53277	0.127673	0.746792
CO5A2	-0.0451137	0.0756149	-0.596625	0.551757	0.676243	-0.15169	0.127914	-1.18588	0.236856	0.985497	-0.0702256	0.143574	-0.489125	0.625547	0.882311
CHLE	0.0285674	0.0215852	1.32347	0.187915	0.307443	0.033177	0.0696217	0.476531	0.634344	0.985497	0.0246858	0.0409849	0.602313	0.547976	0.859403
AGAL	-0.0464943	0.0580214	-0.80133	0.424349	0.563458	0.242764	0.105689	2.29697	0.0225466	0.893417	-0.0970895	0.110168	-0.881284	0.379731	0.81171
CCKN	-0.176513	0.0421184	-4.19088	4.99267e-05	0.000337046	-0.042386	0.136843	-0.309742	0.75716	0.985497	0.0314593	0.0799724	0.393376	0.694662	0.92219
KV401	0.0898592	0.0318893	2.81785	0.00556154	0.0190499	-0.0941203	0.151915	-0.61956	0.536512	0.985497	-0.0369323	0.0605499	-0.609948	0.542922	0.857981
KV502	0.154437	0.0789412	1.95636	0.0524875	0.115373	-0.0268622	0.171189	-0.156916	0.875473	0.986393	-0.0624306	0.14989	-0.41651	0.677699	0.916924
HV434	0.141603	0.0325034	4.35656	2.5948e-05	0.000182863	-0.172814	0.142362	-1.2139	0.226714	0.985497	-0.0595327	0.0617159	-0.964625	0.336457	0.798677
GELS	0.0857916	0.014263	6.01495	1.59165e-08	2.00011e-07	0.0400063	0.0414212	0.96584	0.335522	0.985497	-0.0742823	0.027082	-2.74287	0.0069177	0.746792
PTMA	1.00917	0.129698	7.78089	1.66936e-12	3.58999e-11	0.19734	0.178209	1.10735	0.26913	0.985497	-0.12427	0.246265	-0.504619	0.614649	0.880017
CO2	-9.83424e-05	0.0198222	-0.00496122	0.996049	0.996465	-0.0591583	0.0727539	-0.813128	0.417398	0.985497	-0.0550701	0.0376375	-1.46317	0.145745	0.746792
S10A9	0.179975	0.106356	1.6922	0.0929138	0.177654	-0.189347	0.165926	-1.14115	0.254885	0.985497	0.328493	0.201943	1.62666	0.106141	0.746792
S10A6	0.266601	0.105655	2.52332	0.0127849	0.0375624	-0.1529	0.170977	-0.894269	0.372051	0.985497	0.371382	0.200613	1.85124	0.0663206	0.746792
APOA4	-0.235564	0.0377978	-6.23221	5.4746e-09	7.32053e-08	0.00594515	0.138179	0.0430249	0.965737	0.992426	-0.0736888	0.0717687	-1.02675	0.306373	0.781214
KCRM	0.244806	0.123806	1.97733	0.0500415	0.111244	-0.10782	0.187648	-0.574589	0.56607	0.985497	0.0351554	0.235077	0.149548	0.881344	0.977733
ENOA	0.0815885	0.0261264	3.12284	0.00219203	0.00900115	0.0911982	0.0640679	1.42346	0.156323	0.941051	0.0727779	0.0496076	1.46707	0.144682	0.746792
FCER2	0.00896988	0.0975903	0.0919136	0.926903	0.953412	-0.133508	0.153494	-0.869793	0.385243	0.985497	-0.0306607	0.1853	-0.165465	0.868825	0.971259
G6PI	0.182052	0.030416	5.98541	1.83745e-08	2.28406e-07	0.201031	0.0995347	2.0197	0.0450871	0.93071	-0.0180957	0.0577525	-0.313332	0.754512	0.94331
TPM3	0.282832	0.152395	1.85592	0.0656458	0.137487	-0.256296	0.229938	-1.11463	0.266043	0.985497	0.559672	0.28936	1.93417	0.055184	0.746792
HEXA	-0.106098	0.0183977	-5.76693	5.25078e-08	6.19637e-07	0.0146243	0.0716376	0.204143	0.838515	0.985497	0.0200019	0.0349327	0.572583	0.56788	0.867201
GDN	-0.0811976	0.0689876	-1.17699	0.241271	0.373361	0.175561	0.161068	1.08998	0.277129	0.985497	-0.332231	0.13099	-2.5363	0.0123416	0.746792
ACBP	0.0110217	0.0317393	0.347256	0.72894	0.816632	0.0148398	0.0794023	0.186894	0.851955	0.985497	0.0306347	0.0602651	0.508332	0.61205	0.879901
FABPL	0.445623	0.103502	4.30546	3.181e-05	0.000222525	-0.148129	0.163853	-0.904038	0.366845	0.985497	0.169911	0.196525	0.86458	0.388803	0.81171
LDHB	-0.00507801	0.0218471	-0.232434	0.816553	0.880272	0.0593575	0.0697053	0.851548	0.39573	0.985497	0.0620794	0.0414822	1.49653	0.136849	0.746792
GPX1	0.157538	0.177095	0.889568	0.37528	0.518777	0.035312	0.250392	0.141027	0.887955	0.987126	0.402079	0.33626	1.19574	0.233895	0.752841
PROS	0.0267113	0.0181708	1.47001	0.143886	0.250727	0.0134185	0.0436909	0.307124	0.759098	0.985497	-0.041074	0.0345019	-1.19049	0.235944	0.753235
PDIA1	0.0596002	0.0130917	4.55251	1.17089e-05	9.14782e-05	-0.00715739	0.039843	-0.17964	0.857657	0.985497	0.0103295	0.0248579	0.41554	0.678407	0.916924
ASGR2	-0.145077	0.0924681	-1.56895	0.119001	0.216138	-0.168099	0.215779	-0.77903	0.436949	0.985497	0.100764	0.175574	0.573914	0.566981	0.867139
ACYP1	0.0304593	0.0438016	0.695394	0.488004	0.624909	0.0156982	0.0984432	0.159465	0.873471	0.986393	0.086519	0.0831684	1.04029	0.300066	0.780471
CSF1R	-0.0404939	0.0121042	-3.34543	0.00106407	0.00483584	-0.030802	0.0692225	-0.444972	0.657015	0.985497	0.0353307	0.022983	1.53725	0.126571	0.746792
CATD	-0.0184212	0.0152609	-1.20709	0.22951	0.36051	0.15345	0.0722293	2.12449	0.0353102	0.93071	0.0212692	0.0289766	0.734014	0.464213	0.833613
ANXA2	0.115438	0.10555	1.09368	0.276044	0.414265	-0.0687191	0.18399	-0.373495	0.709122	0.985497	0.300319	0.200414	1.49849	0.136341	0.746792
CO8A	0.0407394	0.0299872	1.35856	0.176551	0.293221	-0.126399	0.11602	-1.08946	0.277674	0.985497	-0.0558904	0.0569382	-0.981598	0.328054	0.798677
CO8B	0.0439743	0.0313881	1.40098	0.163513	0.277308	-0.11564	0.118951	-0.972161	0.332505	0.985497	-0.0509522	0.0595983	-0.854928	0.394106	0.81171
GP1BA	0.182726	0.0743563	2.45743	0.0152613	0.0430204	-0.00671299	0.1868	-0.0359369	0.971373	0.992426	-0.0412751	0.141184	-0.292349	0.770468	0.946643
CO8G	0.037342	0.0296442	1.25967	0.209961	0.333064	-0.095221	0.115764	-0.822545	0.412056	0.985497	-0.0511322	0.0562871	-0.908419	0.365276	0.806414
CAN1	0.14035	0.0854897	1.64172	0.102975	0.192824	-0.121288	0.119859	-1.01192	0.312489	0.985497	0.209778	0.162324	1.29234	0.198447	0.749929
TBB5	0.117873	0.103593	1.13785	0.257199	0.392478	-0.0573612	0.169928	-0.337561	0.735985	0.985497	0.323086	0.196697	1.64255	0.102803	0.746792
CAH3	0.371695	0.195861	1.89774	0.0598649	0.128444	-0.703319	0.301165	-2.33533	0.0203006	0.893417	0.259992	0.371892	0.699105	0.485689	0.840089
TRY2	0.323394	0.105798	3.0567	0.00269822	0.0106399	0.0973084	0.176487	0.551363	0.581897	0.985497	-0.219865	0.200885	-1.09448	0.275693	0.771941
GRP	-0.145116	0.11316	-1.2824	0.2019	0.324972	0.242581	0.179382	1.35232	0.177495	0.946817	-0.0296162	0.214863	-0.137838	0.890574	0.981387
PGS2	0.145763	0.0258199	5.64536	9.33068e-08	1.04816e-06	0.153473	0.0928379	1.65312	0.100328	0.941051	0.0454203	0.0490257	0.926459	0.355861	0.803996
SAP	0.0201756	0.0145153	1.38995	0.16683	0.281209	0.0951304	0.0511235	1.8608	0.0646545	0.93071	0.0197849	0.027561	0.717857	0.474086	0.839114
HEXB	-0.0836179	0.0125891	-6.64208	6.94651e-10	1.06547e-08	0.130622	0.0656766	1.98886	0.048608	0.93071	-0.012046	0.0239036	-0.503941	0.615125	0.880017
CATL1	-0.015729	0.0140443	-1.11996	0.264719	0.40102	0.0575262	0.0550664	1.04467	0.297837	0.985497	0.0110549	0.0266666	0.414561	0.679121	0.916924
PROF1	0.373424	0.0297512	12.5515	1.98424e-24	1.59197e-22	0.094567	0.0612822	1.54314	0.124355	0.941051	-0.0612628	0.0564902	-1.08449	0.280083	0.774871
PMGE	0.178405	0.158146	1.1281	0.261277	0.397523	-0.170114	0.23541	-0.722629	0.470555	0.985497	0.448991	0.300279	1.49524	0.137185	0.746792
CATB	0.100835	0.0179756	5.60958	1.10366e-07	1.22459e-06	0.0475117	0.0617607	0.769287	0.442878	0.985497	-0.000362901	0.0341312	-0.0106325	0.991532	0.997089
HS90A	0.231762	0.0670212	3.45804	0.000728268	0.00348433	-0.00638911	0.100419	-0.0636248	0.949318	0.992426	0.0669054	0.127257	0.525751	0.599924	0.879439
LAMB1	0.181542	0.0150506	12.0621	3.45439e-23	2.25183e-21	0.0702041	0.0430848	1.62944	0.105095	0.941051	-0.0416381	0.0285774	-1.45703	0.147431	0.746792
RET	0.123184	0.167064	0.737343	0.462193	0.601109	0.200525	0.281584	0.712133	0.47708	0.985497	0.114887	0.317214	0.362174	0.717788	0.932345
TPM2	0.240081	0.109516	2.19219	0.0300795	0.0732157	-0.240337	0.163364	-1.47117	0.142451	0.941051	0.273749	0.207944	1.31645	0.190252	0.746792
TSP1	0.21068	0.0307672	6.84756	2.41111e-10	3.92936e-09	0.169698	0.0923754	1.83705	0.0680055	0.93071	0.149217	0.0584192	2.55425	0.0117516	0.746792
RNAS1	-0.0877916	0.0185891	-4.72274	5.75751e-06	4.80406e-05	-0.0411581	0.0577158	-0.713117	0.476796	0.985497	0.0399185	0.0352961	1.13096	0.260077	0.771077
CO1A2	-0.281741	0.0168021	-16.7682	8.24559e-35	2.15004e-32	0.07639	0.0576689	1.32463	0.187216	0.961901	-0.0663277	0.0319031	-2.07904	0.0395066	0.746792
TNR16	0.0211499	0.0230342	0.918193	0.360156	0.50186	0.0277688	0.0691296	0.401692	0.688432	0.985497	-0.0486334	0.0437363	-1.11197	0.268128	0.771077
DAF	-0.0265072	0.0163732	-1.61893	0.107796	0.199346	-0.00901276	0.050659	-0.17791	0.859015	0.985497	0.0523712	0.0310887	1.68457	0.0943818	0.746792
CBG	-0.0467576	0.0275798	-1.69535	0.0923135	0.176932	-0.126446	0.0829274	-1.52477	0.129235	0.941051	-0.0699012	0.0523673	-1.33483	0.18418	0.746792
X4F2	0.0292008	0.0132273	2.20762	0.0289593	0.0715196	-0.000176423	0.0395507	-0.00446068	0.996446	0.997613	-0.0231016	0.0251153	-0.919819	0.359308	0.804202
HS90B	0.0703085	0.0388892	1.80792	0.0728452	0.148684	0.0141174	0.0820806	0.171994	0.863617	0.986393	0.0184687	0.0738409	0.250115	0.802879	0.959774
MMP2	-0.0377041	0.0131095	-2.87608	0.00468089	0.0165217	0.0602805	0.0448352	1.34449	0.180724	0.946817	-0.0631912	0.0248918	-2.53864	0.0122634	0.746792
SODE	0.0270691	0.0147164	1.83938	0.0680556	0.141539	-0.00554883	0.0758846	-0.0731219	0.94181	0.992426	0.00164206	0.0279428	0.0587651	0.953226	0.989268
INHBA	0.0542558	0.0640111	0.847599	0.398161	0.540732	0.181975	0.152471	1.1935	0.234207	0.985497	-0.012378	0.121541	-0.101842	0.919034	0.984354
MGP	0.357532	0.0345609	10.345	7.88942e-19	3.50156e-17	0.167791	0.107232	1.56475	0.119586	0.941051	0.0206078	0.0656227	0.314034	0.75398	0.94331
APOA	0.0739786	0.0937078	0.789461	0.431227	0.569329	-0.344432	0.239746	-1.43666	0.152581	0.941051	0.434524	0.177928	2.44213	0.0158942	0.746792
CD14	-0.081461	0.016989	-4.79492	4.2397e-06	3.70042e-05	-0.00708447	0.055066	-0.128654	0.897793	0.987126	0.0322491	0.0322579	0.999727	0.319231	0.790875
CO4A2	0.178321	0.0202077	8.82443	4.99725e-15	1.51076e-13	0.0925918	0.0516321	1.7933	0.0746307	0.93071	0.0304533	0.0383694	0.793688	0.42877	0.829116
MET	0.00650093	0.0330702	0.19658	0.844452	0.901498	-0.0493342	0.0842728	-0.585411	0.559015	0.985497	-0.0344126	0.0627921	-0.548041	0.584569	0.874129
TRFM	-0.106844	0.0208852	-5.11577	1.05022e-06	1.03828e-05	-0.0363929	0.0900403	-0.404185	0.686658	0.985497	-0.000390823	0.0396558	-0.00985539	0.992151	0.997089
CFAH	0.0230669	0.0180605	1.2772	0.203724	0.326901	0.00270302	0.0635918	0.0425058	0.96615	0.992426	-0.037986	0.0342925	-1.1077	0.269959	0.771077
FCG3A	0.0023101	0.0148105	0.155977	0.876284	0.919885	-0.0204383	0.0805368	-0.253776	0.800032	0.985497	0.0346286	0.0281215	1.23139	0.220318	0.751285
VIME	0.281396	0.16195	1.73755	0.0845699	0.165958	-0.125719	0.252085	-0.498718	0.618411	0.985497	0.61408	0.307502	1.99699	0.0478366	0.746792
A2AP	-0.056067	0.0295495	-1.89739	0.0599116	0.128444	-0.134031	0.0967983	-1.38465	0.168094	0.941051	-0.102985	0.0561072	-1.8355	0.0686323	0.746792
FA7	-0.260485	0.0663682	-3.92485	0.000137674	0.000832428	-0.304062	0.11853	-2.56527	0.0109535	0.893417	0.238698	0.126017	1.89417	0.0603412	0.746792
ANXA5	0.483281	0.0576627	8.38118	6.05558e-14	1.59898e-12	0.21734	0.104365	2.0825	0.0384294	0.93071	-0.0960298	0.109487	-0.877087	0.381998	0.81171
IBP1	0.993351	0.0792139	12.5401	2.12096e-24	1.63864e-22	0.112956	0.169145	0.667802	0.505039	0.985497	-0.0119994	0.150408	-0.079779	0.936531	0.987646
IL6RA	-0.140747	0.0585544	-2.40369	0.0175886	0.0479605	-0.187331	0.141804	-1.32105	0.188139	0.964268	0.218446	0.11118	1.96479	0.0514923	0.746792
NMB	-0.101286	0.079838	-1.26864	0.206753	0.329983	0.00944425	0.146722	0.0643682	0.948735	0.992426	-0.0997067	0.151593	-0.657727	0.511833	0.85289
ENOG	0.00252268	0.0239905	0.105153	0.916411	0.945884	0.0986308	0.0715915	1.37769	0.170165	0.941051	0.0408908	0.0455521	0.89767	0.37096	0.808569
HBAT	-0.00221095	0.0411037	-0.0537896	0.957182	0.97382	-0.04875	0.126875	-0.384237	0.701304	0.985497	-0.126989	0.0780457	-1.62711	0.106047	0.746792
DOPO	0.0695513	0.0490293	1.41857	0.15833	0.271163	0.0940765	0.190898	0.492809	0.622858	0.985497	-0.100163	0.0930945	-1.07593	0.283876	0.776898
GSTP1	0.186378	0.0268443	6.94295	1.46807e-10	2.51015e-09	0.0343669	0.0640705	0.536393	0.592335	0.985497	0.0370662	0.0509706	0.727207	0.468358	0.833613
CD48	-0.214581	0.119509	-1.79553	0.0748064	0.151944	-0.0916904	0.225702	-0.406245	0.684963	0.985497	-0.106901	0.226917	-0.471102	0.638329	0.888294
LEG1	0.304454	0.0212437	14.3315	6.8012e-29	7.88183e-27	0.0799872	0.0442978	1.80567	0.0724656	0.93071	-0.0804361	0.0403365	-1.99413	0.0481528	0.746792
DHPR	0.00669347	0.0311466	0.214902	0.830168	0.889892	0.0131803	0.0962506	0.136937	0.89125	0.987126	0.063155	0.0591397	1.0679	0.287474	0.776898
SPRC	0.123629	0.016432	7.52363	6.73831e-12	1.36467e-10	0.0693076	0.0539473	1.28473	0.200751	0.980174	0.00195221	0.0312004	0.0625699	0.950202	0.987919
GSTM1.GSTM4	0.323458	0.0947588	3.41349	0.000847037	0.00399756	0.0175502	0.138625	0.126602	0.899352	0.987126	0.0182783	0.179924	0.101589	0.919233	0.984354
TPM1	0.658654	0.138602	4.75212	5.08503e-06	4.29448e-05	-0.0493663	0.207182	-0.238275	0.811855	0.985497	0.432192	0.263171	1.64225	0.102866	0.746792
INHBB	0.551158	0.0921121	5.98356	1.85401e-08	2.28845e-07	-0.0350585	0.177994	-0.196964	0.844043	0.985497	0.0063144	0.174898	0.0361033	0.971253	0.995302
CSF1	-0.00958159	0.0143561	-0.667425	0.50564	0.639276	0.0500857	0.0400386	1.25093	0.212679	0.985497	0.03585	0.0272586	1.31518	0.190678	0.746792
PGFRB	-0.0123599	0.0223466	-0.553099	0.581111	0.702316	0.0684231	0.0935619	0.731314	0.465732	0.985497	0.0175147	0.0424307	0.412785	0.680419	0.917208
DLDH	-0.303686	0.0448637	-6.76908	3.61818e-10	5.71782e-09	-0.00808079	0.106824	-0.0756456	0.939783	0.992426	0.182677	0.085185	2.14447	0.0337863	0.746792
CATH	-0.0872877	0.0186941	-4.66926	7.20905e-06	5.85139e-05	-0.0208861	0.114274	-0.182772	0.855238	0.985497	0.0142699	0.0354955	0.402019	0.688306	0.92102
C1S	0.103724	0.0112124	9.25083	4.40353e-16	1.48158e-14	0.0425772	0.0382617	1.11279	0.267494	0.985497	-0.0147115	0.0212897	-0.691014	0.490743	0.843796
UCHL1	0.0247175	0.0461055	0.536107	0.592767	0.710639	0.131281	0.0933691	1.40605	0.161221	0.941051	0.0818605	0.0875429	0.93509	0.351412	0.80179
LKHA4	0.131859	0.0451294	2.9218	0.00408104	0.0146777	-0.0427751	0.0912632	-0.4687	0.63978	0.985497	0.0757505	0.0856896	0.88401	0.378262	0.81171
ALDOC	-0.0554538	0.0161044	-3.4434	0.000765458	0.00364554	0.0114145	0.0580632	0.196587	0.844408	0.985497	0.0461012	0.0305783	1.50764	0.133982	0.746792
CO4A	0.00362139	0.0214795	0.168597	0.866366	0.914595	-0.183685	0.15418	-1.19137	0.235528	0.985497	-0.0388354	0.0407843	-0.952215	0.34269	0.798677
CO4B	0.0107416	0.0118003	0.910276	0.364299	0.506281	0.00468915	0.0795174	0.0589702	0.95306	0.992426	-0.0420449	0.0224059	-1.87651	0.0627445	0.746792
LIGO3	-0.0268572	0.0342382	-0.784423	0.434166	0.571762	0.0681302	0.101869	0.668804	0.504554	0.985497	0.0197571	0.06501	0.303908	0.761666	0.946643
UBB.UBC.RS27A.RL40	-0.0558553	0.0374089	-1.4931	0.137745	0.243741	0.061124	0.0863223	0.708091	0.479767	0.985497	0.03977	0.0710303	0.559901	0.576475	0.870765
SAA1	2.12095	0.142738	14.859	3.38519e-30	4.70768e-28	-0.153336	0.264553	-0.579603	0.562775	0.985497	0.482045	0.271025	1.7786	0.0775564	0.746792
SAA2	-0.186284	0.279495	-0.666502	0.50566	0.639276	0.155363	0.375256	0.414018	0.67919	0.985497	-0.428338	0.530692	-0.807132	0.420301	0.824011
INAM2	-0.0826341	0.0494514	-1.67102	0.0970352	0.183347	-0.149883	0.111112	-1.34894	0.178954	0.946817	0.150977	0.093896	1.60791	0.11019	0.746792
HS71A.HS71B	0.361901	0.0553928	6.53335	1.20866e-09	1.77553e-08	0.00169817	0.0870618	0.0195053	0.984453	0.992426	0.114628	0.105177	1.08985	0.277719	0.77243
IGA2	0.120575	0.0509184	2.368	0.0193028	0.0520228	-0.293537	0.194317	-1.51061	0.132954	0.941051	0.0963525	0.0966814	0.996597	0.320743	0.790875
IGD	0.119886	0.0419521	2.85769	0.00494422	0.0171894	-0.175292	0.25901	-0.676776	0.499653	0.985497	-0.0411663	0.0796566	-0.516797	0.606144	0.879761
IGE	-0.0691842	0.0932181	-0.742176	0.45927	0.598773	-0.371104	0.161811	-2.29344	0.0227158	0.893417	0.543639	0.176998	3.07144	0.00257688	0.746792
IGG1	0.0837096	0.0312268	2.6807	0.00826261	0.0263948	-0.143164	0.136055	-1.05225	0.294397	0.985497	-0.0630686	0.0592919	-1.0637	0.289365	0.776898
IGM	0.306611	0.0652726	4.69739	6.40648e-06	5.26139e-05	-0.169465	0.284945	-0.59473	0.55293	0.985497	0.100475	0.123937	0.810699	0.418965	0.824011
IGK	0.0857241	0.0320454	2.67508	0.00839515	0.0267772	-0.112776	0.139698	-0.807282	0.420796	0.985497	-0.0606579	0.0608464	-0.996902	0.320595	0.790875
IGL1	0.0799601	0.0293214	2.72702	0.0072401	0.023784	-0.201186	0.141632	-1.42048	0.157602	0.941051	-0.0345546	0.055674	-0.620659	0.53587	0.855759
IGLC3	0.120398	0.041755	2.88344	0.00457913	0.016245	-0.236076	0.142408	-1.65775	0.099358	0.941051	-0.0494157	0.0792824	-0.623287	0.534147	0.855759
HV108	-0.0494693	0.0951113	-0.52012	0.603832	0.720179	-0.268997	0.234406	-1.14757	0.252665	0.985497	0.0849012	0.180593	0.470125	0.639024	0.88867
HV43D	0.0592693	0.0392004	1.51196	0.132883	0.236837	-0.00423689	0.1522	-0.0278376	0.977828	0.992426	-0.0526594	0.0744319	-0.707485	0.480485	0.840089
HVD34	0.164342	0.0988425	1.66266	0.0987004	0.186156	0.182009	0.240848	0.755703	0.450805	0.985497	-0.323339	0.187678	-1.72284	0.0872069	0.746792
HV431	0.0725497	0.0846222	0.857336	0.392779	0.535287	-0.542486	0.260227	-2.08466	0.0386578	0.93071	-0.0853258	0.160677	-0.531041	0.596263	0.879439
HVD82	0.078702	0.0331365	2.37508	0.0189515	0.0511421	-0.143999	0.151613	-0.94978	0.343782	0.985497	-0.0443844	0.0629181	-0.705433	0.481757	0.840089
CALM1.CALM2.CALM3	0.0956517	0.0406796	2.35134	0.0201524	0.0538258	0.173558	0.0874631	1.98436	0.0486053	0.93071	0.0174596	0.0772405	0.226043	0.82151	0.965566
LYNX1	-0.0394733	0.0241854	-1.63211	0.104986	0.195105	-0.0987792	0.082261	-1.2008	0.231629	0.985497	0.0852309	0.045922	1.85599	0.0656352	0.746792
NT2NB.NT2NC.NT2NA	-0.090406	0.07241	-1.24853	0.213998	0.338438	0.237748	0.166873	1.42473	0.155895	0.941051	-0.0217219	0.137489	-0.157991	0.8747	0.972614
HV383	0.154037	0.0721797	2.13408	0.0346441	0.0824972	-0.196367	0.200181	-0.980947	0.328011	0.985497	-0.237512	0.137051	-1.73302	0.0853761	0.746792
SRGN	0.799861	0.0500608	15.9778	6.38792e-33	1.33252e-30	0.16793	0.109531	1.53318	0.126858	0.941051	0.0343929	0.0950531	0.361828	0.718046	0.932345
RNAS2	0.148197	0.0333592	4.44247	1.83583e-05	0.00013427	-0.0232415	0.130742	-0.177765	0.859144	0.985497	-0.0183565	0.0633408	-0.289805	0.77241	0.946955
LYAG	0.0610868	0.0233117	2.62044	0.00978779	0.0302789	0.0414491	0.0826335	0.501602	0.616656	0.985497	0.0252491	0.0442631	0.570433	0.569332	0.868192
HLAC	-0.0331097	0.0394438	-0.839415	0.40272	0.544796	-0.0938551	0.176697	-0.531165	0.596102	0.985497	0.0444877	0.074894	0.594009	0.5535	0.860346
H14.H13.H12	0.421807	0.149954	2.81291	0.00564274	0.0192647	-0.149564	0.259163	-0.577105	0.564425	0.985497	-0.167212	0.284725	-0.587277	0.557999	0.863779
OSTP	0.0292218	0.0214086	1.36495	0.174538	0.290571	0.0129718	0.0744673	0.174194	0.861938	0.986393	0.0290214	0.0406497	0.713941	0.476496	0.840089
PTPRF	-0.0584548	0.0209173	-2.79457	0.00595414	0.0201957	-0.0680621	0.0749671	-0.907892	0.365342	0.985497	0.0748396	0.0397168	1.88433	0.0616705	0.746792
THIO	0.0191001	0.0233936	0.816466	0.415672	0.556184	-0.0103095	0.0549636	-0.187569	0.851419	0.985497	0.102853	0.0444186	2.31555	0.0220904	0.746792
PPGB	-0.12457	0.0302035	-4.12437	6.4613e-05	0.000430616	0.09067	0.107528	0.843223	0.400398	0.985497	0.0799012	0.0573489	1.39325	0.165835	0.746792
TAU	0.117561	0.111021	1.05891	0.291532	0.430387	0.134026	0.176744	0.758304	0.448986	0.985497	-0.39345	0.210802	-1.86645	0.0641484	0.746792
CO7	0.0480777	0.0136741	3.51597	0.000597116	0.00295181	0.00714487	0.0637096	0.112148	0.91086	0.989398	-0.00818319	0.0259637	-0.315178	0.753114	0.94331
KAP0	0.0370998	0.0345066	1.07515	0.284225	0.424404	-0.0265472	0.0983468	-0.269935	0.787541	0.985497	0.0690988	0.0655195	1.05463	0.293478	0.776898
CMGA	-0.0677094	0.030496	-2.22027	0.0280681	0.0698732	-0.0802206	0.126201	-0.635657	0.525969	0.985497	0.0593652	0.0579045	1.02523	0.30709	0.781214
TFPI1	0.214225	0.0329378	6.50392	1.40306e-09	2.00509e-08	-0.0925706	0.0584341	-1.58419	0.114535	0.941051	-0.017142	0.0625408	-0.274093	0.784432	0.952657
KIT	-0.0611905	0.0156581	-3.90791	0.000146626	0.000878912	0.0328864	0.0685021	0.480079	0.631878	0.985497	-0.00796896	0.0297308	-0.268037	0.78908	0.952657
RET3	0.227399	0.064685	3.51548	0.000598117	0.00295181	0.17408	0.197366	0.882013	0.379064	0.985497	-0.0194069	0.122821	-0.15801	0.874685	0.972614
ESTD	0.184615	0.0464419	3.97517	0.000114037	0.000699651	-0.104957	0.0882006	-1.18998	0.235359	0.985497	0.203114	0.0881818	2.30336	0.0227866	0.746792
CLUS	-0.039566	0.00843452	-4.69097	6.58174e-06	5.36309e-05	0.0475721	0.0311348	1.52794	0.128579	0.941051	-0.0293994	0.0160151	-1.83574	0.0685973	0.746792
BIP	0.002382	0.015086	0.157895	0.874776	0.918823	0.0294273	0.0436661	0.673916	0.501296	0.985497	0.0165649	0.0286446	0.578289	0.564033	0.86465
LAMC1	0.146746	0.0121842	12.044	3.83918e-23	2.42683e-21	0.102426	0.0417001	2.45624	0.0151269	0.893417	-0.0364183	0.0231347	-1.57418	0.117786	0.746792
PPAL	-0.159307	0.0360841	-4.41489	2.05256e-05	0.000148153	0.0839908	0.118378	0.709513	0.479043	0.985497	-0.0942031	0.0685148	-1.37493	0.171431	0.746792
HSP7C	0.227957	0.0444145	5.13249	9.75091e-07	9.73225e-06	0.0774521	0.0719302	1.07677	0.282639	0.985497	0.0884066	0.0843322	1.04831	0.296367	0.778153
GTR3.GTR14	-0.0452345	0.0342088	-1.32231	0.188301	0.307517	-0.0355664	0.0561724	-0.633165	0.527221	0.985497	-0.0407272	0.064954	-0.627017	0.531707	0.854933
ITAM	0.209883	0.0945089	2.22077	0.0280331	0.0698732	-0.0340907	0.150602	-0.226363	0.821105	0.985497	0.123781	0.179449	0.689782	0.491515	0.843796
MBL2	0.0156079	0.105671	0.147703	0.882798	0.923065	0.393446	0.265609	1.4813	0.140287	0.941051	-0.269556	0.200643	-1.34347	0.181375	0.746792
SPTB1	0.0422658	0.157759	0.267914	0.789175	0.860993	-0.202122	0.230472	-0.876991	0.38129	0.985497	0.159006	0.299545	0.530824	0.596413	0.879439
LAMP1	0.00991664	0.0213994	0.463407	0.643819	0.752806	0.131903	0.0761	1.73328	0.0850264	0.941051	0.00789207	0.0406322	0.194232	0.846286	0.965566
PIM1	-0.00986171	0.0657198	-0.150057	0.880944	0.921966	-0.0851001	0.27428	-0.310268	0.756789	0.985497	-0.216425	0.124786	-1.73438	0.0851338	0.746792
FGFR1	-0.0464819	0.0155802	-2.98338	0.00338428	0.01272	0.00625445	0.0542799	0.115226	0.908414	0.989398	0.0229242	0.029583	0.774909	0.439748	0.833613
CETP	0.0598328	0.113	0.529493	0.597333	0.71488	-0.00858223	0.208856	-0.0410916	0.96726	0.992426	-0.303042	0.214559	-1.41239	0.160136	0.746792
UTER	-0.16228	0.203452	-0.797632	0.426485	0.564855	-0.255308	0.327287	-0.780073	0.436094	0.985497	0.330988	0.386305	0.856806	0.39307	0.81171
MPRI	0.00581899	0.0133634	0.435444	0.663936	0.769	0.0395803	0.0398518	0.993188	0.322072	0.985497	-0.00600698	0.0253737	-0.23674	0.813217	0.961117
COBA1	-0.0542803	0.0681051	-0.797007	0.426846	0.564976	0.147993	0.117293	1.26174	0.2083	0.985497	-0.208377	0.129315	-1.61139	0.10943	0.746792
CO6A1	-0.0800682	0.0120302	-6.65557	6.48341e-10	1.00181e-08	0.101637	0.0559229	1.81745	0.0711886	0.93071	0.018957	0.0228425	0.829903	0.408059	0.81491
CO6A2	0.0474258	0.0239688	1.97865	0.0498905	0.111188	0.127149	0.0550959	2.30778	0.0220987	0.893417	-0.070388	0.0455108	-1.54662	0.124295	0.746792
CO6A3	0.0487669	0.0156451	3.11707	0.00223241	0.00914893	0.0607177	0.0405002	1.49919	0.135615	0.941051	-0.0616794	0.0297062	-2.07631	0.0397619	0.746792
FA5	0.100107	0.0249486	4.01251	9.9057e-05	0.000614979	0.0806216	0.0912651	0.883378	0.378405	0.985497	0.0234336	0.0473712	0.49468	0.62163	0.881523
PTHR	-0.242022	0.0843206	-2.87026	0.00476279	0.01667	-0.0350066	0.18055	-0.193889	0.846462	0.985497	-0.00418512	0.160104	-0.02614	0.979184	0.995302
KCRB	0.425283	0.0488047	8.71396	9.33489e-15	2.70453e-13	0.114003	0.0814434	1.39978	0.16287	0.941051	-0.105158	0.0926681	-1.13478	0.258478	0.771077
FCG2A	-0.0892981	0.0305296	-2.92496	0.00404222	0.0145883	0.0445211	0.125419	0.354978	0.723104	0.985497	0.0911922	0.0579683	1.57314	0.118027	0.746792
KCRU	-0.0695003	0.0835875	-0.831468	0.407178	0.548691	0.368666	0.162442	2.26953	0.024242	0.893417	0.0299601	0.158712	0.18877	0.850556	0.965999
BMP4	0.125433	0.0967368	1.29664	0.196966	0.318999	0.217151	0.142804	1.52062	0.12956	0.941051	-0.275695	0.183679	-1.50096	0.135701	0.746792
ACTN1	0.488465	0.103739	4.70861	6.11085e-06	5.07858e-05	0.0676891	0.166609	0.406275	0.684892	0.985497	0.27708	0.196974	1.40668	0.16182	0.746792
ACE	-0.045272	0.0260455	-1.73819	0.0844574	0.165893	-0.0108264	0.0753632	-0.143656	0.885945	0.987126	-0.045312	0.0494539	-0.916247	0.361171	0.806414
CADH1	-0.102318	0.0402719	-2.54067	0.0121956	0.036085	-0.00636992	0.0996771	-0.0639056	0.949116	0.992426	0.00890782	0.0764664	0.116493	0.907435	0.983877
MYH7	0.503825	0.173675	2.90096	0.00434513	0.0155471	-0.412297	0.257573	-1.6007	0.110651	0.941051	0.478278	0.329767	1.45035	0.149279	0.746792
PEPD	0.0307979	0.0636982	0.483497	0.629526	0.742336	-0.117353	0.130471	-0.899455	0.369472	0.985497	-0.0178318	0.120947	-0.147435	0.883009	0.977733
GILT	-0.464504	0.0596151	-7.79172	1.5735e-12	3.41908e-11	-0.0689982	0.154206	-0.447441	0.655107	0.985497	0.143916	0.113194	1.2714	0.205771	0.749929
TDGF1.TDGF3	-0.316679	0.0885449	-3.57647	0.000484061	0.00246281	0.118529	0.23308	0.508534	0.611721	0.985497	-0.0486218	0.168125	-0.2892	0.772872	0.946955
LAMP2	-0.0184179	0.0213402	-0.863059	0.389636	0.53297	0.00170953	0.0693658	0.0246452	0.980369	0.992426	0.0263719	0.0405198	0.650841	0.516256	0.85289
RINI	0.361353	0.052463	6.88777	1.95685e-10	3.2656e-09	0.0563937	0.0953794	0.591256	0.554946	0.985497	0.0971632	0.0996143	0.975394	0.331109	0.798677
BMP1	0.0778446	0.0394831	1.97159	0.0507007	0.112273	-0.0527071	0.0805286	-0.654514	0.513517	0.985497	0.086251	0.0749686	1.1505	0.251974	0.769347
CCL2	-0.197415	0.167887	-1.17588	0.241711	0.373766	-0.261805	0.233201	-1.12266	0.262584	0.985497	0.0298854	0.318776	0.0937507	0.925446	0.987646
SCG2	-0.0873539	0.0272528	-3.20532	0.00168403	0.00718383	-0.0717394	0.0869508	-0.825058	0.41056	0.985497	0.0420123	0.0517463	0.811891	0.418284	0.824011
NCAM1	-0.0322487	0.0169185	-1.90612	0.0587601	0.126757	-0.0252377	0.0560127	-0.450571	0.652913	0.985497	0.0342346	0.032124	1.0657	0.288461	0.776898
ICAM2	0.0400793	0.0215393	1.86075	0.0649544	0.13645	-0.068733	0.0555089	-1.23823	0.217275	0.985497	-0.00470828	0.0408978	-0.115123	0.908519	0.983877
CSPG2	-0.0489061	0.0129256	-3.78365	0.000231449	0.00131554	0.0950112	0.0446952	2.12576	0.0350891	0.93071	0.0275013	0.0245426	1.12055	0.264467	0.771077
AT1A3	0.0231425	0.0332651	0.695699	0.487813	0.624909	0.0403104	0.0732077	0.55063	0.582522	0.985497	0.0547703	0.0631623	0.867137	0.387406	0.81171
EF2	0.192918	0.0691903	2.78823	0.0060653	0.0204398	-0.077652	0.122804	-0.632324	0.527808	0.985497	-0.00898441	0.131375	-0.0683874	0.945578	0.987919
K1C10	-0.142569	0.106266	-1.34163	0.18197	0.300546	-0.149423	0.158798	-0.940961	0.347597	0.985497	0.398301	0.201773	1.974	0.0504229	0.746792
K2C5	0.431699	0.170904	2.52597	0.0126932	0.0373983	-0.585456	0.255128	-2.29476	0.0225427	0.893417	0.716831	0.324505	2.209	0.0288607	0.746792
PDIA4	0.000540089	0.0282952	0.0190877	0.984799	0.989543	0.0478162	0.0654393	0.730696	0.465877	0.985497	-0.0129737	0.0537256	-0.241482	0.809548	0.961117
CO6	0.0504006	0.0309764	1.62707	0.106055	0.196595	-0.0809938	0.113589	-0.713041	0.476898	0.985497	-0.0666082	0.0588165	-1.13247	0.259442	0.771077
HEM2	-0.257357	0.127246	-2.02252	0.045098	0.102814	-0.114958	0.191976	-0.598815	0.54982	0.985497	0.211875	0.241608	0.876935	0.38208	0.81171
HLAE	-0.0264856	0.107742	-0.245824	0.806192	0.873619	0.0440205	0.162561	0.270793	0.786766	0.985497	0.156749	0.204576	0.766217	0.444885	0.833613
DRB4	-0.1614	0.0888147	-1.81727	0.071394	0.147095	0.0388186	0.126348	0.307235	0.758904	0.985497	-0.1181	0.168637	-0.700321	0.484932	0.840089
PLSL	0.0502626	0.0225154	2.23237	0.0272382	0.068374	-0.0134689	0.0756044	-0.17815	0.858833	0.985497	-0.0215807	0.0427511	-0.504799	0.614523	0.880017
PLST	0.367412	0.0546119	6.72769	4.47809e-10	6.97112e-09	0.230789	0.103807	2.22327	0.0272348	0.893417	-0.120757	0.103695	-1.16455	0.246257	0.762104
CD59	-0.0172034	0.0152121	-1.1309	0.2601	0.396036	0.0418645	0.0488935	0.856239	0.393142	0.985497	0.0111737	0.028884	0.386848	0.699478	0.92232
GFAP	0.0197175	0.0497036	0.396701	0.692214	0.788909	0.248804	0.121228	2.05237	0.0415677	0.93071	0.0201805	0.094375	0.213833	0.831	0.965566
EDN3	0.116439	0.0282872	4.11633	6.66469e-05	0.000440361	-0.00513794	0.0694398	-0.0739913	0.941099	0.992426	0.0769221	0.0537104	1.43216	0.154408	0.746792
LYAM1	-0.0070177	0.0200092	-0.350724	0.726342	0.815035	-0.0520704	0.0698419	-0.745547	0.45706	0.985497	0.0260867	0.0379926	0.686628	0.493495	0.843796
MIF	0.0811004	0.0247183	3.28099	0.00131654	0.0057939	0.0561467	0.0733726	0.765227	0.445227	0.985497	0.0546709	0.0469339	1.16485	0.246134	0.762104
FOLR2	-0.0845252	0.0235903	-3.58305	0.000473063	0.00241274	-0.0437695	0.086301	-0.507173	0.612757	0.985497	0.0643367	0.0447921	1.43634	0.153219	0.746792
CD99	-0.00149226	0.0129324	-0.115389	0.908308	0.941247	0.0181547	0.085538	0.212241	0.832226	0.985497	0.0154152	0.0245554	0.627774	0.531212	0.854933
GLU2B	-0.041842	0.0145797	-2.86988	0.00476812	0.01667	0.0283353	0.0501942	0.564514	0.573209	0.985497	0.0169599	0.0276832	0.612643	0.541143	0.856833
FPPS	0.0952837	0.0607894	1.56744	0.119353	0.216307	0.0467704	0.118892	0.393386	0.694431	0.985497	0.0393801	0.115424	0.341177	0.7335	0.935142
CBPM	-0.0116387	0.0249014	-0.467392	0.640973	0.750741	0.0963211	0.086898	1.10844	0.269374	0.985497	0.0704959	0.0472816	1.49098	0.1383	0.746792
AT1B2	-0.0370835	0.0455657	-0.813846	0.417166	0.557112	0.0123167	0.116258	0.105943	0.915747	0.989398	0.120378	0.0865181	1.39136	0.166405	0.746792
NID1	0.454685	0.0184963	24.5825	1.07459e-51	2.24159e-48	0.144266	0.0483898	2.98133	0.00327891	0.893417	-0.0503331	0.0351199	-1.43318	0.154119	0.746792
AK1A1	0.33171	0.0594401	5.58057	1.26402e-07	1.3951e-06	-0.0519013	0.112017	-0.463333	0.643589	0.985497	0.167043	0.112862	1.48006	0.141187	0.746792
KPYM	0.00694046	0.0171701	0.404218	0.686692	0.784899	0.0703753	0.0633561	1.11079	0.26839	0.985497	0.0519433	0.0326018	1.59326	0.113439	0.746792
ACYP2	0.121443	0.0523393	2.3203	0.0218243	0.057121	0.133558	0.0933972	1.43001	0.154089	0.941051	-0.174869	0.0993794	-1.75961	0.0807385	0.746792
ENPL	-0.0111653	0.0110435	-1.01103	0.31381	0.454821	0.0487666	0.0770233	0.633141	0.527674	0.985497	-0.0107292	0.0209688	-0.511673	0.609716	0.879761
MMP9	-0.181739	0.103536	-1.75532	0.0814737	0.162325	-0.260277	0.155484	-1.67398	0.0953385	0.941051	0.301957	0.19659	1.53598	0.126885	0.746792
CX6B1	0.0358018	0.0903278	0.396353	0.69247	0.788909	-0.190132	0.169488	-1.1218	0.263182	0.985497	-0.0130286	0.17151	-0.0759639	0.93956	0.987646
GBRA1.GBRA5.GBRA3.GBRA2.GBRA4	-0.107467	0.0612865	-1.75351	0.0817838	0.162787	-0.108934	0.124815	-0.872761	0.383816	0.985497	0.131135	0.116368	1.1269	0.261784	0.771077
CBPB1	-0.0426394	0.0711019	-0.599694	0.549715	0.67493	-0.0202274	0.141096	-0.143359	0.886145	0.987126	-0.0120277	0.135005	-0.0890907	0.929142	0.987646
FABP4	0.309564	0.0475294	6.5131	1.33932e-09	1.94015e-08	-0.10352	0.125357	-0.825801	0.410046	0.985497	-0.0526933	0.0902466	-0.583882	0.560274	0.863808
GLNA	0.112819	0.100147	1.12653	0.261941	0.397967	0.054225	0.148419	0.36535	0.715145	0.985497	0.150146	0.190155	0.7896	0.431146	0.829602
ALDR	0.175956	0.045003	3.90988	0.00014556	0.000875041	0.0113461	0.077263	0.14685	0.883377	0.987126	0.0927523	0.0854495	1.08546	0.279651	0.774704
AMPN	0.0399997	0.030267	1.32156	0.188549	0.307517	-0.00318593	0.0745726	-0.0427226	0.96597	0.992426	-0.0366401	0.0574696	-0.637556	0.524842	0.854933
PVR	0.0242829	0.0136687	1.77654	0.077897	0.156915	-0.00179234	0.059285	-0.0302326	0.975922	0.992426	0.0193577	0.0259534	0.745861	0.457048	0.833613
CBPN	0.114963	0.0562996	2.04199	0.0430995	0.0990149	-0.231352	0.183151	-1.26317	0.208365	0.985497	-0.014228	0.106899	-0.133098	0.894314	0.982718
PGAM2	0.0334732	0.107383	0.311718	0.755736	0.837694	0.0159176	0.159823	0.0995947	0.920743	0.989654	-0.331072	0.203894	-1.62374	0.106763	0.746792
ARSA	-0.186835	0.0227785	-8.20227	1.64046e-13	4.02588e-12	0.0433911	0.114765	0.378086	0.70592	0.985497	0.0598149	0.0432507	1.38298	0.168954	0.746792
B4GT1	0.0329295	0.0173781	1.89488	0.0602464	0.128896	-0.0172033	0.0452626	-0.380078	0.704347	0.985497	0.0358543	0.0329968	1.0866	0.27915	0.774344
EZRI	0.00462719	0.0668414	0.0692264	0.944912	0.966054	-0.120756	0.107724	-1.12097	0.263389	0.985497	-0.0646728	0.126915	-0.509574	0.611182	0.879847
FOLR1	-0.0304061	0.0323199	-0.940783	0.348496	0.489208	0.0189244	0.0946469	0.199948	0.841766	0.985497	-0.098087	0.0613676	-1.59835	0.112302	0.746792
ELN	0.112921	0.0339829	3.32287	0.0011468	0.00513354	0.138368	0.091836	1.50668	0.133724	0.941051	-0.085721	0.0645251	-1.32849	0.186257	0.746792
CSF2R	-0.102788	0.0393433	-2.61259	0.010004	0.0308249	0.0176853	0.126978	0.139278	0.889405	0.987126	0.0073855	0.0747032	0.0988646	0.921392	0.985379
MCP	0.0433752	0.0698954	0.620573	0.535927	0.662681	-0.1328	0.15479	-0.857934	0.391994	0.985497	0.137534	0.132714	1.03632	0.301905	0.781214
NDKA	-0.0243957	0.101564	-0.240201	0.810539	0.8756	0.109392	0.161671	0.676636	0.499264	0.985497	0.39968	0.192844	2.07255	0.0401161	0.746792
GNS	-0.0974253	0.0171511	-5.68041	7.91097e-08	9.06718e-07	0.154955	0.0786062	1.97128	0.0505682	0.93071	-0.00881031	0.0325657	-0.27054	0.787158	0.952657
IGLL1	0.0543058	0.033138	1.63878	0.103588	0.193623	-0.217218	0.167705	-1.29524	0.197298	0.977586	-0.0472619	0.0629208	-0.751133	0.45388	0.833613
SIAT1	-0.0198011	0.0612295	-0.323392	0.746899	0.83023	-0.112244	0.095392	-1.17666	0.240435	0.985497	-0.0428289	0.11626	-0.36839	0.713159	0.930925
TIMP2	-0.0190385	0.0103232	-1.84425	0.067339	0.140329	0.0793253	0.0427642	1.85495	0.0655679	0.93071	-0.0568227	0.0196012	-2.89894	0.00437155	0.746792
CD44	0.0207939	0.0119371	1.74196	0.0837927	0.165464	-0.0181459	0.0535849	-0.338638	0.735364	0.985497	-0.00251262	0.0226655	-0.110856	0.911895	0.983877
NQO2	0.15099	0.06033	2.50274	0.0135167	0.0394892	0.0933441	0.181991	0.512904	0.608708	0.985497	-0.140179	0.114552	-1.22372	0.22319	0.751285
PGCA	0.0703525	0.0387283	1.81656	0.0715024	0.147095	0.24161	0.145882	1.6562	0.0997287	0.941051	0.0602476	0.0735355	0.819299	0.41406	0.820098
ITB4	0.147977	0.0608713	2.43098	0.0163704	0.0453502	-0.022045	0.109873	-0.200641	0.84116	0.985497	-0.0715162	0.11558	-0.618761	0.537116	0.855759
CBR1	0.185319	0.0387053	4.78794	4.36765e-06	3.78046e-05	0.00561659	0.0795971	0.0705628	0.943815	0.992426	0.0595128	0.0734919	0.809788	0.419487	0.824011
ANK1	0.0527713	0.190076	0.277632	0.78172	0.856893	-0.0129373	0.258084	-0.0501284	0.960057	0.992426	0.218719	0.360908	0.606025	0.545516	0.858179
PGFRA	-0.0491852	0.191117	-0.257357	0.797295	0.866382	-0.266803	0.288315	-0.92539	0.355625	0.985497	-0.38927	0.362883	-1.07271	0.285314	0.776898
BGAL.GLB1L	-0.120924	0.143036	-0.845407	0.399379	0.542034	-0.153125	0.269792	-0.567569	0.570914	0.985497	0.380721	0.271591	1.40182	0.163265	0.746792
NEC2	-0.201479	0.0454695	-4.43109	1.92244e-05	0.000139729	-0.056789	0.135923	-0.417803	0.676635	0.985497	0.0926567	0.0863353	1.07322	0.285087	0.776898
ANFB	0.0416782	0.0606661	0.68701	0.493255	0.62893	0.0666576	0.102745	0.648764	0.517118	0.985497	-0.155423	0.11519	-1.34928	0.179507	0.746792
CBPE	-0.0246248	0.018633	-1.32157	0.188548	0.307517	0.106723	0.0707759	1.5079	0.133643	0.941051	0.0177736	0.0353795	0.502369	0.616227	0.880266
FAAA	0.0861972	0.0300371	2.86969	0.00477086	0.01667	0.00815881	0.0867944	0.0940016	0.92522	0.990309	-0.0252006	0.057033	-0.441859	0.659298	0.902171
STMN1.STMN2	0.0199839	0.0678703	0.294442	0.768872	0.849057	0.0777985	0.106704	0.729106	0.466615	0.985497	-0.0440113	0.128869	-0.34152	0.733243	0.935142
NAGAB	-0.286104	0.0503904	-5.67774	8.01118e-08	9.13187e-07	0.0672429	0.126316	0.532338	0.595152	0.985497	0.110743	0.095679	1.15744	0.249136	0.765388
AATC	-0.0393085	0.022473	-1.74914	0.0825389	0.163821	0.0873597	0.0730571	1.19577	0.233555	0.985497	0.0239292	0.0426706	0.560788	0.575871	0.870484
INAR1	-0.0592165	0.0600259	-0.986516	0.325645	0.465271	-0.117012	0.11634	-1.00577	0.31567	0.985497	0.16108	0.113974	1.4133	0.159869	0.746792
CXA1	0.00129687	0.0504122	0.0257254	0.979514	0.987085	0.152519	0.0992847	1.53617	0.126002	0.941051	-0.117056	0.0957202	-1.2229	0.2235	0.751285
ASM	-0.108537	0.0462265	-2.34793	0.0203305	0.0541628	0.115089	0.128113	0.898336	0.370275	0.985497	-0.0327223	0.0877728	-0.372807	0.709877	0.928595
SYN1	0.0897547	0.114878	0.781306	0.43599	0.57344	0.0531393	0.174314	0.304848	0.760727	0.985497	-0.0135648	0.218124	-0.0621884	0.950505	0.987919
TYRP1	-0.0718422	0.0734468	-0.978153	0.329748	0.469846	0.152293	0.160459	0.949107	0.343743	0.985497	0.0538581	0.139457	0.386198	0.699958	0.92232
CAN2	0.243363	0.111353	2.18551	0.0305766	0.074166	-0.0998791	0.167617	-0.595877	0.551777	0.985497	0.256715	0.211432	1.21417	0.226801	0.751285
NEUM	-0.0336308	0.0347166	-0.968724	0.334415	0.474674	-0.00624628	0.103907	-0.0601141	0.952138	0.992426	0.0625882	0.0659183	0.949481	0.344073	0.798677
EGLN	-0.237361	0.139741	-1.69858	0.0917022	0.176305	-0.124343	0.206257	-0.602855	0.547126	0.985497	0.0198563	0.265333	0.0748354	0.940456	0.987646
SAP3	-0.0386632	0.0136624	-2.82991	0.00536764	0.0185379	0.024401	0.0519687	0.469533	0.639358	0.985497	0.00984612	0.0259414	0.379552	0.704875	0.925746
LEG3	0.0950675	0.0310857	3.05824	0.00268533	0.0106312	0.0325783	0.0671136	0.48542	0.62792	0.985497	0.0242809	0.0590241	0.411373	0.681452	0.917342
IBP3	0.576093	0.0339072	16.9903	2.46038e-35	7.33192e-33	0.0355708	0.0728734	0.488117	0.62601	0.985497	-0.068116	0.0643814	-1.05801	0.291941	0.776898
IBP2	0.193916	0.0133132	14.5658	1.78891e-29	2.33229e-27	0.0727598	0.0448739	1.62143	0.106918	0.941051	-0.0380414	0.0252784	-1.5049	0.134687	0.746792
BMP7	0.0378322	0.0729595	0.518536	0.604933	0.720668	0.0273121	0.133616	0.204407	0.838222	0.985497	0.0135757	0.138532	0.0979967	0.92208	0.985379
VINC	0.538474	0.053295	10.1036	3.21005e-18	1.31297e-16	0.184997	0.101326	1.82576	0.069268	0.93071	-0.0768631	0.101194	-0.759562	0.448841	0.833613
LBP	0.0894313	0.0359717	2.48616	0.0141335	0.0406094	-0.194476	0.145011	-1.34111	0.1819	0.948609	0.0227687	0.0683014	0.333357	0.739382	0.936461
PGAM1	0.139139	0.0224617	6.1945	6.59789e-09	8.76637e-08	0.1094	0.0515856	2.12074	0.035252	0.93071	0.0115291	0.0426492	0.270325	0.787323	0.952657
SDC1	-0.0160792	0.0846394	-0.189973	0.849616	0.903773	-0.112825	0.166525	-0.677526	0.498818	0.985497	0.0740603	0.160709	0.460834	0.645659	0.892541
ATF6A	0.081214	0.0672644	1.20738	0.229396	0.36051	0.014997	0.105117	0.142669	0.886665	0.987126	0.154223	0.127719	1.20752	0.229341	0.751994
AMD	-0.0667631	0.0189367	-3.52559	0.000577607	0.00287563	-0.0664216	0.069828	-0.951217	0.342984	0.985497	0.00678734	0.0359562	0.188767	0.850559	0.965999
CADH2	-0.0514364	0.0152517	-3.37251	0.000972128	0.00446665	-0.0422294	0.0525793	-0.803157	0.423098	0.985497	0.0487501	0.0289592	1.68341	0.0946071	0.746792
LFA3	-0.0474691	0.060301	-0.787202	0.432544	0.570706	-0.15946	0.0850956	-1.8739	0.0620345	0.93071	0.120906	0.114497	1.05598	0.292864	0.776898
VCAM1	0.0601179	0.0139654	4.30478	3.1896e-05	0.000222525	-0.0762353	0.0630496	-1.20913	0.228547	0.985497	0.0221185	0.0265168	0.83413	0.405681	0.81491
HXK1	0.135762	0.0357499	3.79755	0.000220041	0.001261	0.0451353	0.0924043	0.488455	0.625835	0.985497	0.10257	0.0678802	1.51105	0.133114	0.746792
TNR1A	0.13529	0.0428482	3.15744	0.00196374	0.00816008	-0.0839348	0.0807804	-1.03905	0.299937	0.985497	0.103058	0.0813582	1.26673	0.207435	0.749929
FUT1	-0.0285132	0.0976903	-0.291874	0.770607	0.849623	0.0766799	0.131161	0.584624	0.559289	0.985497	-0.0194983	0.18549	-0.105118	0.91636	0.983877
A1AG2	-0.0168359	0.0305455	-0.551173	0.582426	0.702684	-0.12239	0.112255	-1.09028	0.27729	0.985497	-0.092171	0.0579984	-1.5892	0.114355	0.746792
ITIH2	0.00869388	0.0325313	0.267247	0.789687	0.861102	-0.102664	0.133928	-0.766559	0.444547	0.985497	0.0242917	0.0617689	0.393268	0.694742	0.92219
ITIH1	0.130413	0.0390494	3.33969	0.00108457	0.00490763	-0.140751	0.145302	-0.968685	0.334224	0.985497	0.0382625	0.0741451	0.516049	0.606665	0.879761
CEL	0.13058	0.0335429	3.89294	0.000155001	0.000908402	-0.107842	0.182384	-0.59129	0.555257	0.985497	0.00582406	0.0636896	0.0914444	0.927275	0.987646
AMY2B	0.0560655	0.0251693	2.22753	0.0275673	0.069117	-0.0210935	0.0676641	-0.311738	0.755616	0.985497	-0.0290383	0.0477903	-0.607619	0.544461	0.858179
DPA1	-0.171618	0.0872043	-1.968	0.051117	0.113075	-0.0316933	0.199621	-0.158767	0.874022	0.986393	0.24083	0.165579	1.45447	0.148138	0.746792
TCO2	0.151109	0.0196248	7.69991	2.59473e-12	5.35902e-11	0.121983	0.0832979	1.46442	0.145184	0.941051	-0.0243723	0.0372626	-0.654069	0.51418	0.85289
CD33	-0.029851	0.128728	-0.231891	0.816973	0.880272	0.0216981	0.214919	0.10096	0.919667	0.989398	0.209617	0.244423	0.857598	0.392635	0.81171
ISK2	0.0853164	0.110265	0.773737	0.440439	0.577834	0.192973	0.203719	0.947249	0.344547	0.985497	-0.186562	0.209367	-0.891077	0.374473	0.810323
TRYB2.TRYB1	0.0804967	0.0727132	1.10704	0.270243	0.407907	-0.140166	0.166179	-0.843461	0.400037	0.985497	-0.096752	0.138064	-0.700775	0.484649	0.840089
TNR1B	0.0352496	0.07105	0.496123	0.620614	0.736732	-0.0227286	0.135229	-0.168075	0.866682	0.986393	-0.0285604	0.134906	-0.211706	0.832656	0.965566
MCH	-0.597062	0.125986	-4.73911	5.373e-06	4.50123e-05	-0.211857	0.241932	-0.875687	0.382182	0.985497	-0.0327432	0.239217	-0.136877	0.891332	0.981387
TRH	0.00195721	0.0399128	0.0490372	0.960962	0.975129	-0.129075	0.129424	-0.997303	0.320122	0.985497	0.00610078	0.0757845	0.0805016	0.935958	0.987646
PRVA	-0.129959	0.0905019	-1.43598	0.153321	0.264509	-0.316526	0.142114	-2.22727	0.026814	0.893417	0.377067	0.171841	2.19428	0.0299256	0.746792
PSB1	0.0162253	0.0669935	0.242192	0.808999	0.875338	0.0132413	0.112044	0.11818	0.906024	0.989398	0.0911516	0.127204	0.716578	0.474872	0.839114
PZP	0.0172873	0.0802185	0.215503	0.829701	0.889849	-0.31944	0.214511	-1.48916	0.138266	0.941051	-0.038443	0.152315	-0.252392	0.801122	0.958553
MIME	0.0363225	0.0115609	3.14184	0.00206377	0.00854171	-0.0302984	0.0443184	-0.683653	0.495231	0.985497	-0.042032	0.0219513	-1.91478	0.0576361	0.746792
ICAL	-0.282305	0.0985737	-2.8639	0.00485376	0.0169031	-0.132365	0.139743	-0.947201	0.344392	0.985497	0.191888	0.187167	1.02522	0.307093	0.781214
EFNA1	-0.0411457	0.0150325	-2.73711	0.00703324	0.0231775	0.00201727	0.0581995	0.0346613	0.972395	0.992426	-0.00832392	0.028543	-0.291627	0.771019	0.946643
C4BPB	0.135844	0.0896475	1.51531	0.132032	0.236006	-0.0625153	0.222953	-0.280397	0.779496	0.985497	-0.0868594	0.170218	-0.510282	0.610687	0.879761
CO5A1	-0.00780817	0.0410049	-0.19042	0.849266	0.903773	0.218108	0.080664	2.7039	0.00741448	0.893417	-0.209358	0.0778583	-2.68896	0.00807126	0.746792
MAG	-0.0127862	0.0231814	-0.551572	0.582153	0.702684	0.0528594	0.078264	0.675399	0.50041	0.985497	0.0390923	0.0440157	0.888144	0.376043	0.811195
ASPG	-0.141289	0.0345505	-4.08934	7.39284e-05	0.000480419	0.233491	0.0922428	2.53126	0.0122549	0.893417	0.0340046	0.0656028	0.51834	0.60507	0.879761
PTN	0.098271	0.0239794	4.09814	7.14737e-05	0.000468849	0.1465	0.0777614	1.88396	0.0613832	0.93071	-0.00390444	0.045531	-0.0857535	0.931789	0.987646
GSTM3	0.188186	0.135884	1.3849	0.168367	0.28278	-0.135639	0.209569	-0.647228	0.518067	0.985497	0.278221	0.25801	1.07833	0.282809	0.776898
CSRP1	0.516546	0.0794213	6.50388	1.40337e-09	2.00509e-08	0.189298	0.129596	1.46068	0.145386	0.941051	-0.0280198	0.150801	-0.185806	0.852876	0.96714
FLNA	0.674153	0.0622841	10.8238	4.82801e-20	2.39791e-18	0.280692	0.122269	2.29569	0.0226787	0.893417	-0.148666	0.118262	-1.25709	0.210892	0.749929
ACOC	0.300344	0.0733029	4.09729	7.1707e-05	0.000468906	0.0975238	0.105124	0.927699	0.354405	0.985497	-0.0342079	0.139184	-0.245775	0.80623	0.961071
S1PR1	-0.0919993	0.0627807	-1.46541	0.145135	0.251664	-0.253202	0.117895	-2.14768	0.0328426	0.93071	0.20668	0.119205	1.73382	0.0852325	0.746792
CNR1	-0.0459517	0.0475589	-0.966207	0.335668	0.475442	-0.0178616	0.116297	-0.153586	0.878107	0.986393	-0.0377952	0.0903026	-0.41854	0.676218	0.916924
SCF	-0.0899974	0.153504	-0.586288	0.558661	0.6819	-0.439989	0.247691	-1.77636	0.0769064	0.93071	0.662855	0.291466	2.27421	0.0245306	0.746792
MK	0.0410614	0.0294851	1.39261	0.166027	0.280465	0.0414544	0.0775839	0.534318	0.593802	0.985497	-0.0287209	0.055985	-0.51301	0.608783	0.879761
FGFR2	-0.0889305	0.0256119	-3.47224	0.000693819	0.00334251	-0.015798	0.0768008	-0.205701	0.837279	0.985497	0.124997	0.0486306	2.57034	0.0112441	0.746792
PGS1	0.0850756	0.027819	3.05818	0.00268583	0.0106312	0.151119	0.0911423	1.65806	0.0992708	0.941051	0.0838878	0.0528215	1.58814	0.114595	0.746792
ERBB3	-0.0208479	0.0432477	-0.482058	0.630546	0.743118	0.0729944	0.0883642	0.826062	0.409733	0.985497	-0.113719	0.0821167	-1.38485	0.168384	0.746792
DRD4	0.086789	0.122276	0.70978	0.479065	0.617632	-0.402604	0.283419	-1.42053	0.157117	0.941051	0.173758	0.232172	0.748404	0.455518	0.833613
CD9	-0.170572	0.0639225	-2.66842	0.00855482	0.0272033	0.0340991	0.162268	0.210141	0.833798	0.985497	0.0786818	0.121373	0.648265	0.517915	0.85289
TGM2	-0.218005	0.121296	-1.7973	0.0745239	0.151813	0.312498	0.190801	1.63782	0.102709	0.941051	-0.10933	0.230311	-0.474705	0.635764	0.887093
BMP6	-0.0450552	0.0480999	-0.936701	0.350585	0.491149	-0.0428859	0.0981722	-0.436844	0.662686	0.985497	0.00730343	0.0913298	0.0799676	0.936381	0.987646
PIMT	0.0407611	0.0200503	2.03294	0.0440192	0.100574	0.0649859	0.0825887	0.786862	0.432603	0.985497	0.0205013	0.0380706	0.538506	0.591115	0.878877
TENX	0.00613984	0.0179796	0.34149	0.733266	0.819717	0.0969875	0.0715149	1.35618	0.177061	0.946817	-0.0242548	0.0341387	-0.710478	0.478634	0.840089
ACES	-0.0836083	0.0395391	-2.11457	0.0363046	0.0857661	0.0895201	0.0970493	0.922419	0.357538	0.985497	0.0108543	0.075075	0.14458	0.885258	0.977974
[truncated: 1,294 more rows]

[truncated: 6 more sheets: Sheet10 - Multi Protein Time, Sheet 11 Multi Pathway Time, Sheet 12 Multi Protein CN-105, Sheet13 Multi Pathway CN-105, Sheet 14 Uni protein CN-105, Sheet 15 Uni pathway CN-105]
