# Supplementary material for: Effects of Non-Cardiac/Non-neurologic Surgery and Anaesthesia on the CSF Proteome, and Modulation by the APOE Mimetic Peptide CN-105
Source: medRxiv. 2025 Oct 7:2025.10.06.25337433. Preprint. [Version 1] doi: 10.1101/2025.10.06.25337433 (PMC12632645; doi:10.1101/2025.10.06.25337433)
Supplement: Supplement 3 [file media-3.xlsx]

## Sheet: Table S1. Metadata
Run_order	ID	Name	[Protein] (mg/mL)	bar_code	barcode	subject	assignment	timepoint
1	100020	Sample_SPQC1	0.6812	SPQC1
26	100045	Sample_SPQC2	0.6935	SPQC2
51	100070	Sample_SPQC3	0.7066	SPQC3
76	100095	Sample_SPQC4	0.735	SPQC4
101	100120	Sample_SPQC5	0.6846	SPQC5
126	100145	Sample_SPQC6	0.5	SPQC6
151	100170	Sample_SPQC7	0.3646	SPQC7
176	100195	Sample_SPQC8	0.7526	SPQC8
201	100220	Sample_SPQC9	0.5536	SPQC9
226	100245	Sample_SPQC10	0.4877	SPQC10
251	100270	Sample_SPQC11	0.6969	SPQC11
276	100295	Sample_SPQC12	0.481	SPQC12
287	100306	Sample_SPQC13	0.668	SPQC13
2	100021	Sample_193098	0.476	193098	193098	MAR001	CN105	pre-op
3	100022	Sample_184311	0.516	184311	184311	MAR001	CN105	24h post-op
5	100024	Sample_193880	0.6313	193880	193880	MAR002	CN105	pre-op
4	100023	Sample_194432	0.8894	194432	194432	MAR002	CN105	24h post-op
7	100026	Sample_194194	1.045	194194	194194	MAR003	CN105	pre-op
6	100025	Sample_194243	0.8014	194243	194243	MAR003	CN105	24h post-op
8	100027	Sample_193827	0.7687	193827	193827	MAR004	CN105	pre-op
9	100028	Sample_194152	0.771	194152	194152	MAR004	CN105	24h post-op
10	100029	Sample_194208	0.4819	194208	194208	MAR005	Placebo	pre-op
11	100030	Sample_194381	0.7457	194381	194381	MAR005	Placebo	24h post-op
13	100032	Sample_194293	1.084	194293	194293	MAR006	Placebo	pre-op
12	100031	Sample_194836	0.7844	194836	194836	MAR006	Placebo	24h post-op
14	100033	Sample_193847	0.4827	193847	193847	MAR007	CN105	pre-op
15	100034	Sample_194626	0.5529	194626	194626	MAR007	CN105	24h post-op
16	100035	Sample_193533	0.4164	193533	193533	MAR008	CN105	pre-op
17	100036	Sample_194665	0.4345	194665	194665	MAR008	CN105	24h post-op
19	100038	Sample_194578	0.5995	194578	194578	MAR009	Placebo	pre-op
18	100037	Sample_186405	0.6332	186405	186405	MAR009	Placebo	24h post-op
20	100039	Sample_194940	0.4761	194940	194940	MAR011	CN105	pre-op
21	100040	Sample_194797	0.577	194797	194797	MAR011	CN105	24h post-op
22	100041	Sample_194953	0.4874	194953	194953	MAR012	CN105	pre-op
23	100042	Sample_193798	0.5153	193798	193798	MAR012	CN105	24h post-op
24	100043	Sample_196380	0.7597	196380	196380	MAR013	CN105	pre-op
25	100044	Sample_196257	0.7462	196257	196257	MAR013	CN105	24h post-op
28	100047	Sample_196470	0.7443	196470	196470	MAR014	CN105	pre-op
27	100046	Sample_193601	0.6682	193601	193601	MAR014	CN105	24h post-op
30	100049	Sample_194906	0.5741	194906	194906	MAR015	CN105	pre-op
29	100048	Sample_194866	0.4371	194866	194866	MAR015	CN105	24h post-op
32	100051	Sample_196432	0.7723	196432	196432	MAR016	Placebo	pre-op
31	100050	Sample_193764	0.9171	193764	193764	MAR016	Placebo	24h post-op
34	100053	Sample_196453	0.3648	196453	196453	MAR017	Placebo	pre-op
33	100052	Sample_194695	0.3213	194695	194695	MAR017	Placebo	24h post-op
35	100054	Sample_193934	0.6701	193934	193934	MAR018	CN105	pre-op
36	100055	Sample_196847	0.3948	196847	196847	MAR018	CN105	24h post-op
37	100056	Sample_196716	0.6396	196716	196716	MAR019	CN105	pre-op
38	100057	Sample_194134	0.6026	194134	194134	MAR019	CN105	24h post-op
39	100058	Sample_197108	0.5232	197108	197108	MAR020	CN105	pre-op
40	100059	Sample_186910	0.4106	186910	186910	MAR020	CN105	24h post-op
41	100060	Sample_196801	0.5739	196801	196801	MAR021	CN105	pre-op
42	100061	Sample_196870	0.5719	196870	196870	MAR021	CN105	24h post-op
43	100062	Sample_196820	0.999	196820	196820	MAR022	CN105	pre-op
44	100063	Sample_196750	1.001	196750	196750	MAR022	CN105	24h post-op
45	100064	Sample_196399	0.3517	196399	196399	MAR023	Placebo	pre-op
46	100065	Sample_197117	0.3532	197117	197117	MAR023	Placebo	24h post-op
48	100067	Sample_197381	0.4325	197381	197381	MAR024	CN105	pre-op
47	100066	Sample_197452	0.4731	197452	197452	MAR024	CN105	24h post-op
50	100069	Sample_197362	0.9687	197362	197362	MAR025	CN105	pre-op
49	100068	Sample_197768	0.9904	197768	197768	MAR025	CN105	24h post-op
52	100071	Sample_197468	0.5417	197468	197468	MAR026	CN105	pre-op
53	100072	Sample_197902	0.6509	197902	197902	MAR026	CN105	24h post-op
54	100073	Sample_197223	0.6365	197223	197223	MAR027	Placebo	pre-op
55	100074	Sample_197349	0.7484	197349	197349	MAR027	Placebo	24h post-op
56	100075	Sample_197262	0.7604	197262	197262	MAR028	CN105	pre-op
57	100076	Sample_197510	0.8011	197510	197510	MAR028	CN105	24h post-op
59	100078	Sample_197694	0.6257	197694	197694	MAR029	CN105	pre-op
58	100077	Sample_197785	0.8812	197785	197785	MAR029	CN105	24h post-op
60	100079	Sample_197716	1.177	197716	197716	MAR030	Placebo	pre-op
61	100080	Sample_197309	1.189	197309	197309	MAR030	Placebo	24h post-op
62	100081	Sample_197328	0.7422	197328	197328	MAR032	CN105	pre-op
63	100082	Sample_197626	0.7099	197626	197626	MAR032	CN105	24h post-op
64	100083	Sample_197987	0.6321	197987	197987	MAR033	CN105	pre-op
65	100084	Sample_197612	0.7083	197612	197612	MAR033	CN105	24h post-op
66	100085	Sample_197936	0.4026	197936	197936	MAR034	Placebo	pre-op
67	100086	Sample_198030	0.4991	198030	198030	MAR034	Placebo	24h post-op
68	100087	Sample_198290	0.4795	198290	198290	MAR037	Placebo	pre-op
69	100088	Sample_198752	0.5378	198752	198752	MAR037	Placebo	24h post-op
70	100089	Sample_198274	1.478	198274	198274	MAR038	CN105	pre-op
71	100090	Sample_198787	1.447	198787	198787	MAR038	CN105	24h post-op
73	100092	Sample_198876	0.5294	198876	198876	MAR039	CN105	pre-op
72	100091	Sample_198376	0.4629	198376	198376	MAR039	CN105	24h post-op
75	100094	Sample_188413	0.5971	188413	188413	MAR040	CN105	pre-op
74	100093	Sample_198100	0.4829	198100	198100	MAR040	CN105	24h post-op
78	100097	Sample_198472	0.5638	198472	198472	MAR041	CN105	pre-op
77	100096	Sample_186921	0.428	186921	186921	MAR041	CN105	24h post-op
79	100098	Sample_198891	0.8748	198891	198891	MAR042	CN105	pre-op
80	100099	Sample_197084	0.6726	197084	197084	MAR042	CN105	24h post-op
81	100100	Sample_198409	0.5753	198409	198409	MAR045	Placebo	pre-op
82	100101	Sample_198390	1.112	198390	198390	MAR045	Placebo	24h post-op
83	100102	Sample_199119	1.036	199119	199119	MAR048	CN105	pre-op
84	100103	Sample_198440	1.394	198440	198440	MAR048	CN105	24h post-op
85	100104	Sample_198857	0.9118	198857	198857	MAR049	CN105	pre-op
86	100105	Sample_199400	0.6754	199400	199400	MAR049	CN105	24h post-op
87	100106	Sample_199016	0.6594	199016	199016	MAR050	Placebo	pre-op
88	100107	Sample_199133	0.6127	199133	199133	MAR050	Placebo	24h post-op
89	100108	Sample_199031	1.366	199031	199031	MAR051	CN105	pre-op
90	100109	Sample_199303	1.235	199303	199303	MAR051	CN105	24h post-op
91	100110	Sample_199504	1.5	199504	199504	MAR052	CN105	pre-op
92	100111	Sample_199375	1.183	199375	199375	MAR052	CN105	24h post-op
93	100112	Sample_199435	0.9222	199435	199435	MAR053	Placebo	pre-op
94	100113	Sample_199340	0.8244	199340	199340	MAR053	Placebo	24h post-op
95	100114	Sample_199452	1.022	199452	199452	MAR056	CN105	pre-op
96	100115	Sample_199652	1.527	199652	199652	MAR056	CN105	24h post-op
97	100116	Sample_199487	0.3732	199487	199487	MAR057	CN105	pre-op
98	100117	Sample_199751	0.3212	199751	199751	MAR057	CN105	24h post-op
100	100119	Sample_199765	0.9304	199765	199765	MAR058	CN105	pre-op
99	100118	Sample_198424	0.8965	198424	198424	MAR058	CN105	24h post-op
103	100122	Sample_199419	0.5164	199419	199419	MAR059	CN105	pre-op
102	100121	Sample_199612	0.5063	199612	199612	MAR059	CN105	24h post-op
104	100123	Sample_199326	0.5478	199326	199326	MAR060	CN105	pre-op
105	100124	Sample_199578	0.7816	199578	199578	MAR060	CN105	24h post-op
106	100125	Sample_199899	0.8268	199899	199899	MAR064	Placebo	pre-op
107	100126	Sample_199632	0.7906	199632	199632	MAR064	Placebo	24h post-op
109	100128	Sample_199792	0.7207	199792	199792	MAR067	CN105	pre-op
108	100127	Sample_199945	0.8495	199945	199945	MAR067	CN105	24h post-op
110	100129	Sample_199813	0.8191	199813	199813	MAR068	Placebo	pre-op
111	100130	Sample_199966	0.4161	199966	199966	MAR068	Placebo	24h post-op
112	100131	Sample_199880	0.5011	199880	199880	MAR069	Placebo	pre-op
113	100132	Sample_199909	0.456	199909	199909	MAR069	Placebo	24h post-op
114	100133	Sample_199713	0.5929	199713	199713	MAR071	Placebo	pre-op
115	100134	Sample_199928	0.7011	199928	199928	MAR071	Placebo	24h post-op
117	100136	Sample_203274	0.3532	203274	203274	MAR072	CN105	pre-op
116	100135	Sample_203120	0.4524	203120	203120	MAR072	CN105	24h post-op
119	100138	Sample_199735	0.8461	199735	199735	MAR074	CN105	pre-op
118	100137	Sample_203155	0.4112	203155	203155	MAR074	CN105	24h post-op
120	100139	Sample_203324	0.8637	203324	203324	MAR076	CN105	pre-op
121	100140	Sample_199520	0.7318	199520	199520	MAR076	CN105	24h post-op
123	100142	Sample_203417	0.5541	203417	203417	MAR081	Placebo	pre-op
122	100141	Sample_203673	0.5543	203673	203673	MAR081	Placebo	24h post-op
124	100143	Sample_203313	0.7929	203313	203313	MAR083	CN105	pre-op
125	100144	Sample_203074	0.7322	203074	203074	MAR083	CN105	24h post-op
127	100146	Sample_203368	0.724	203368	203368	MAR084	CN105	pre-op
128	100147	Sample_203385	0.5934	203385	203385	MAR084	CN105	24h post-op
129	100148	Sample_203690	0.6278	203690	203690	MAR086	CN105	pre-op
130	100149	Sample_203622	0.9734	203622	203622	MAR086	CN105	24h post-op
132	100151	Sample_203498	0.5453	203498	203498	MAR087	CN105	pre-op
131	100150	Sample_203653	0.874	203653	203653	MAR087	CN105	24h post-op
134	100153	Sample_205021	0.6854	205021	205021	MAR090	CN105	pre-op
133	100152	Sample_205310	0.4998	205310	205310	MAR090	CN105	24h post-op
135	100154	Sample_205106	0.6056	205106	205106	MAR091	Placebo	pre-op
136	100155	Sample_205208	0.3566	205208	205208	MAR091	Placebo	24h post-op
137	100156	Sample_208221	0.3204	208221	208221	MAR096	Placebo	pre-op
138	100157	Sample_203551	0.5477	203551	203551	MAR096	Placebo	24h post-op
139	100158	Sample_208461	0.5515	208461	208461	MAR097	CN105	pre-op
140	100159	Sample_208529	0.3088	208529	208529	MAR097	CN105	24h post-op
142	100161	Sample_208410	0.4165	208410	208410	MAR098	CN105	pre-op
141	100160	Sample_208512	0.4942	208512	208512	MAR098	CN105	24h post-op
143	100162	Sample_208444	0.4495	208444	208444	MAR099	Placebo	pre-op
144	100163	Sample_208561	0.3293	208561	208561	MAR099	Placebo	24h post-op
146	100165	Sample_208580	0.7334	208580	208580	MAR100	CN105	pre-op
145	100164	Sample_208699	0.3949	208699	208699	MAR100	CN105	24h post-op
147	100166	Sample_208614	0.4556	208614	208614	MAR102	CN105	pre-op
148	100167	Sample_208681	0.5302	208681	208681	MAR102	CN105	24h post-op
149	100168	Sample_208869	0.5282	208869	208869	MAR107	CN105	pre-op
150	100169	Sample_208853	0.4648	208853	208853	MAR107	CN105	24h post-op
153	100172	Sample_209061	0.5036	209061	209061	MAR108	CN105	pre-op
152	100171	Sample_209126	0.3943	209126	209126	MAR108	CN105	24h post-op
154	100173	Sample_208769	0.4542	208769	208769	MAR109	CN105	pre-op
155	100174	Sample_208804	0.6976	208804	208804	MAR109	CN105	24h post-op
156	100175	Sample_209418	0.5923	209418	209418	MAR114	CN105	pre-op
157	100176	Sample_209456	0.7033	209456	209456	MAR114	CN105	24h post-op
158	100177	Sample_209485	0.5804	209485	209485	MAR116	Placebo	pre-op
159	100178	Sample_209521	0.788	209521	209521	MAR116	Placebo	24h post-op
160	100179	Sample_209680	0.86	209680	209680	MAR118	Placebo	pre-op
161	100180	Sample_209724	0.4114	209724	209724	MAR118	Placebo	24h post-op
162	100181	Sample_209899	0.3814	209899	209899	MAR119	CN105	pre-op
163	100182	Sample_213470	0.6531	213470	213470	MAR119	CN105	24h post-op
165	100184	Sample_213620	0.3467	213620	213620	MAR121	CN105	pre-op
164	100183	Sample_213327	0.7588	213327	213327	MAR121	CN105	24h post-op
166	100185	Sample_213709	0.25	213709	213709	MAR122	CN105	pre-op
167	100186	Sample_213419	0.4442	213419	213419	MAR122	CN105	24h post-op
168	100187	Sample_214129	0.4701	214129	214129	MAR123	CN105	pre-op
169	100188	Sample_214181	0.6019	214181	214181	MAR123	CN105	24h post-op
170	100189	Sample_214165	0.5231	214165	214165	MAR124	Placebo	pre-op
171	100190	Sample_212594	0.4727	212594	212594	MAR124	Placebo	24h post-op
172	100191	Sample_209945	0.4656	209945	209945	MAR125	CN105	pre-op
173	100192	Sample_213115	0.5321	213115	213115	MAR125	CN105	24h post-op
175	100194	Sample_209861	0.7434	209861	209861	MAR126	CN105	pre-op
174	100193	Sample_212645	0.6108	212645	212645	MAR126	CN105	24h post-op
177	100196	Sample_209912	0.7991	209912	209912	MAR127	Placebo	pre-op
178	100197	Sample_208786	0.9445	208786	208786	MAR127	Placebo	24h post-op
179	100198	Sample_214342	0.3366	214342	214342	MAR128	CN105	pre-op
180	100199	Sample_214206	0.3591	214206	214206	MAR128	CN105	24h post-op
181	100200	Sample_209961	0.7524	209961	209961	MAR130	CN105	pre-op
182	100201	Sample_212976	0.7445	212976	212976	MAR130	CN105	24h post-op
183	100202	Sample_214240	0.8384	214240	214240	MAR132	Placebo	pre-op
184	100203	Sample_213445	0.7314	213445	213445	MAR132	Placebo	24h post-op
186	100205	Sample_214274	0.5587	214274	214274	MAR134	CN105	pre-op
185	100204	Sample_214257	0.6534	214257	214257	MAR134	CN105	24h post-op
187	100206	Sample_209978	0.6408	209978	209978	MAR135	CN105	pre-op
188	100207	Sample_213343	0.7552	213343	213343	MAR135	CN105	24h post-op
190	100209	Sample_214982	0.52	214982	214982	MAR136	CN105	pre-op
189	100208	Sample_214931	0.7043	214931	214931	MAR136	CN105	24h post-op
192	100211	Sample_215070	0.4655	215070	215070	MAR139	CN105	pre-op
191	100210	Sample_215019	0.4947	215019	215019	MAR139	CN105	24h post-op
194	100213	Sample_212835	0.5764	212835	212835	MAR142	Placebo	pre-op
193	100212	Sample_212920	0.4218	212920	212920	MAR142	Placebo	24h post-op
196	100215	Sample_212869	0.6769	212869	212869	MAR144	CN105	pre-op
195	100214	Sample_215500	0.6018	215500	215500	MAR144	CN105	24h post-op
198	100217	Sample_199233	1.161	199233	199233	MAR146	Placebo	pre-op
197	100216	Sample_215534	0.7822	215534	215534	MAR146	Placebo	24h post-op
199	100218	Sample_215200	1.093	215200	215200	MAR147	Placebo	pre-op
200	100219	Sample_213435	0.6651	213435	213435	MAR147	Placebo	24h post-op
202	100221	Sample_215213	0.7547	215213	215213	MAR148	CN105	pre-op
203	100222	Sample_215569	0.5699	215569	215569	MAR148	CN105	24h post-op
204	100223	Sample_215331	0.4977	215331	215331	MAR150	Placebo	pre-op
205	100224	Sample_215525	0.5617	215525	215525	MAR150	Placebo	24h post-op
206	100225	Sample_215585	0.7509	215585	215585	MAR151	CN105	pre-op
207	100226	Sample_215557	0.7834	215557	215557	MAR151	CN105	24h post-op
209	100228	Sample_215249	0.7446	215249	215249	MAR152	CN105	pre-op
208	100227	Sample_215037	0.7755	215037	215037	MAR152	CN105	24h post-op
211	100230	Sample_215685	0.3195	215685	215685	MAR153	CN105	pre-op
210	100229	Sample_215718	0.8795	215718	215718	MAR153	CN105	24h post-op
212	100231	Sample_209009	0.5251	209009	209009	MAR154	CN105	pre-op
213	100232	Sample_215348	0.5915	215348	215348	MAR154	CN105	24h post-op
214	100233	Sample_215704	0.6516	215704	215704	MAR155	CN105	pre-op
215	100234	Sample_215788	0.8926	215788	215788	MAR155	CN105	24h post-op
216	100235	Sample_215228	0.7638	215228	215228	MAR156	Placebo	pre-op
217	100236	Sample_216197	0.6968	216197	216197	MAR156	Placebo	24h post-op
218	100237	Sample_215806	0.6223	215806	215806	MAR157	CN105	pre-op
219	100238	Sample_215285	0.7072	215285	215285	MAR157	CN105	24h post-op
221	100240	Sample_215671	1.435	215671	215671	MAR158	CN105	pre-op
220	100239	Sample_215179	0.7037	215179	215179	MAR158	CN105	24h post-op
222	100241	Sample_212820	1.297	212820	212820	MAR159	Placebo	pre-op
223	100242	Sample_215733	1.298	215733	215733	MAR159	Placebo	24h post-op
225	100244	Sample_215655	0.5022	215655	215655	MAR160	CN105	pre-op
224	100243	Sample_216590	0.7252	216590	216590	MAR160	CN105	24h post-op
228	100247	Sample_215918	0.6409	215918	215918	MAR161	CN105	pre-op
227	100246	Sample_216247	0.9402	216247	216247	MAR161	CN105	24h post-op
229	100248	Sample_216830	0.3735	216830	216830	MAR163	CN105	pre-op
230	100249	Sample_216548	0.3696	216548	216548	MAR163	CN105	24h post-op
232	100251	Sample_216230	0.6458	216230	216230	MAR164	CN105	pre-op
231	100250	Sample_216670	0.6797	216670	216670	MAR164	CN105	24h post-op
234	100253	Sample_216132	0.6586	216132	216132	MAR166	CN105	pre-op
233	100252	Sample_216150	0.6118	216150	216150	MAR166	CN105	24h post-op
235	100254	Sample_216776	0.8876	216776	216776	MAR168	CN105	pre-op
236	100255	Sample_216642	1.193	216642	216642	MAR168	CN105	24h post-op
238	100257	Sample_217308	1.257	217308	217308	MAR169	Placebo	pre-op
237	100256	Sample_217892	1.079	217892	217892	MAR169	Placebo	24h post-op
239	100258	Sample_216806	1.148	216806	216806	MAR170	CN105	pre-op
240	100259	Sample_216613	0.4904	216613	216613	MAR170	CN105	24h post-op
241	100260	Sample_215860	0.254	215860	215860	MAR171	Placebo	pre-op
242	100261	Sample_216570	0.4014	216570	216570	MAR171	Placebo	24h post-op
244	100263	Sample_217345	0.5093	217345	217345	MAR173	CN105	pre-op
243	100262	Sample_215418	0.4963	215418	215418	MAR173	CN105	24h post-op
246	100265	Sample_216385	0.4087	216385	216385	MAR174	CN105	pre-op
245	100264	Sample_217392	0.3676	217392	217392	MAR174	CN105	24h post-op
248	100267	Sample_216972	1.129	216972	216972	MAR177	CN105	pre-op
247	100266	Sample_217285	1.262	217285	217285	MAR177	CN105	24h post-op
250	100269	Sample_217093	0.4873	217093	217093	MAR178	CN105	pre-op
249	100268	Sample_217420	0.521	217420	217420	MAR178	CN105	24h post-op
252	100271	Sample_217113	0.4025	217113	217113	MAR179	CN105	pre-op
253	100272	Sample_217695	0.433	217695	217695	MAR179	CN105	24h post-op
254	100273	Sample_218181	0.55	218181	218181	MAR180	CN105	pre-op
255	100274	Sample_218146	0.6237	218146	218146	MAR180	CN105	24h post-op
256	100275	Sample_217807	0.6555	217807	217807	MAR181	CN105	pre-op
257	100276	Sample_217584	0.4732	217584	217584	MAR181	CN105	24h post-op
259	100278	Sample_218226	0.7785	218226	218226	MAR182	CN105	pre-op
258	100277	Sample_217867	0.8518	217867	217867	MAR182	CN105	24h post-op
260	100279	Sample_217057	0.5971	217057	217057	MAR183	Placebo	pre-op
261	100280	Sample_218123	0.5589	218123	218123	MAR183	Placebo	24h post-op
262	100281	Sample_218207	0.336	218207	218207	MAR184	CN105	pre-op
263	100282	Sample_218286	0.2871	218286	218286	MAR184	CN105	24h post-op
265	100284	Sample_218260	0.4273	218260	218260	MAR186	Placebo	pre-op
264	100283	Sample_218372	0.3923	218372	218372	MAR186	Placebo	24h post-op
266	100285	Sample_218312	0.2746	218312	218312	MAR187	CN105	pre-op
267	100286	Sample_218344	0.2112	218344	218344	MAR187	CN105	24h post-op
268	100287	Sample_215937	0.4484	215937	215937	MAR188	CN105	pre-op
269	100288	Sample_218095	0.3914	218095	218095	MAR188	CN105	24h post-op
270	100289	Sample_218599	0.3022	218599	218599	MAR189	CN105	pre-op
271	100290	Sample_216725	0.2989	216725	216725	MAR189	CN105	24h post-op
272	100291	Sample_218943	0.2768	218943	218943	MAR190	CN105	pre-op
273	100292	Sample_217522	0.2089	217522	217522	MAR190	CN105	24h post-op
274	100293	Sample_218970	0.5574	218970	218970	MAR191	CN105	pre-op
275	100294	Sample_217600	0.5954	217600	217600	MAR191	CN105	24h post-op
277	100296	Sample_219138	0.3403	219138	219138	MAR193	CN105	pre-op
278	100297	Sample_219399	0.2976	219399	219399	MAR193	CN105	24h post-op
280	100299	Sample_218993	0.3022	218993	218993	MAR195	Placebo	pre-op
279	100298	Sample_218887	0.2998	218887	218887	MAR195	Placebo	24h post-op
282	100301	Sample_217230	0.378	217230	217230	MAR196	CN105	pre-op
281	100300	Sample_219427	0.4816	219427	219427	MAR196	CN105	24h post-op
283	100302	Sample_219113	0.6503	219113	219113	MAR197	CN105	pre-op
284	100303	Sample_219441	0.6416	219441	219441	MAR197	CN105	24h post-op
286	100305	Sample_218773	0.5715	218773	218773	MAR200	CN105	pre-op
285	100304	Sample_217627	0.5518	217627	217627	MAR200	CN105	24h post-op

## Sheet: Table S2. Plate Layouts
Plate 1	1	2	3	4	5	6	7	8	9	10	11	12
A	SPQC1	194152	194665	196257	194695	196801	197768	197510	197612	198876	198409	199031
B	193098	194208	186405	SPQC2	196453	196870	197362	197785	197936	198100	198390	199303
C	184311	194381	194578	193601	193934	196820	SPQC3	197694	198030	188413	199119	199504
D	194432	194836	194940	196470	196847	196750	197468	197716	198290	SPQC4	198440	199375
E	193880	194293	194797	194866	196716	196399	197902	197309	198752	186921	198857	199435
F	194243	193847	194953	194906	194134	197117	197223	197328	198274	198472	199400	199340
G	194194	194626	193798	193764	197108	197452	197349	197626	198787	198891	199016	199452
H	193827	193533	196380	196432	186910	197381	197262	197987	198376	197084	199133	199652
Plate 2	1	2	3	4	5	6	7	8	9	10	11	12
A	199487	199578	199909	199520	203690	208221	208699	209061	209724	214181	209912	214257
B	199751	199899	199713	203673	203622	203551	208580	208769	209899	214165	208786	214274
C	198424	199632	199928	203417	203653	208461	208614	208804	213470	212594	214342	209978
D	199765	199945	203120	203313	203498	208529	208681	209418	213327	209945	214206	213343
E	SPQC5	199792	203274	203074	205310	208512	208869	209456	213620	213115	209961	214931
F	199612	199813	203155	SPQC6	205021	208410	208853	209485	213709	212645	212976	214982
G	199419	199966	199735	203368	205106	208444	SPQC7	209521	213419	209861	214240	215019
H	199326	199880	203324	203385	205208	208561	209126	209680	214129	SPQC8	213445	215070
Plate 3	1	2	3	4	5	6	7	8	9	10	11	12
A	212920	SPQC9	215249	216197	215655	216150	215860	217420	217584	218260	217522	219427
B	212835	215213	215718	215806	SPQC10	216132	216570	217093	217867	218312	218970	217230
C	215500	215569	215685	215285	216247	216776	215418	SPQC11	218226	218344	217600	219113
D	212869	215331	209009	215179	215918	216642	217345	217113	217057	215937	SPQC12	219441
E	215534	215525	215348	215671	216830	217892	217392	217695	218123	218095	219138	217627
F	199233	215585	215704	212820	216548	217308	216385	218181	218207	218599	219399	218773
G	215200	215557	215788	215733	216670	216806	217285	218146	218286	216725	218887	SPQC13
H	213435	215037	215228	216590	216230	216613	216972	217807	218372	218943	218993	SPQC14

## Sheet: Table S3. Protein abundances
PG.ProteinAccessions	PG.Genes	PG.ProteinDescriptions	PG.ProteinNames	[1] ID100021_01_MA10140C_10004_020723.htrms.PG.NrOfPrecursorsUsedForQuantification	[2] ID100022_01_MA10140C_10004_020723.htrms.PG.NrOfPrecursorsUsedForQuantification	[3] ID100023_01_MA10140C_10004_020723.htrms.PG.NrOfPrecursorsUsedForQuantification	[4] ID100024_01_MA10140C_10004_020723.htrms.PG.NrOfPrecursorsUsedForQuantification	[5] ID100025_01_MA10140C_10004_020723.htrms.PG.NrOfPrecursorsUsedForQuantification	[6] ID100026_01_MA10140C_10004_020723.htrms.PG.NrOfPrecursorsUsedForQuantification	[7] ID100027_01_MA10140C_10004_020723.htrms.PG.NrOfPrecursorsUsedForQuantification	[8] ID100028_01_MA10140C_10004_020723.htrms.PG.NrOfPrecursorsUsedForQuantification	[9] ID100029_01_MA10140C_10004_020723.htrms.PG.NrOfPrecursorsUsedForQuantification	[10] ID100030_01_MA10140C_10004_020723.htrms.PG.NrOfPrecursorsUsedForQuantification	[11] ID100031_01_MA10140C_10004_020723.htrms.PG.NrOfPrecursorsUsedForQuantification	[12] ID100032_01_MA10140C_10004_020723.htrms.PG.NrOfPrecursorsUsedForQuantification	[13] ID100033_01_MA10140C_10004_020723.htrms.PG.NrOfPrecursorsUsedForQuantification	[14] ID100034_01_MA10140C_10004_020723.htrms.PG.NrOfPrecursorsUsedForQuantification	[15] ID100035_01_MA10140C_10004_020723.htrms.PG.NrOfPrecursorsUsedForQuantification	[16] ID100036_01_MA10140C_10004_020723.htrms.PG.NrOfPrecursorsUsedForQuantification	[17] ID100037_01_MA10140C_10004_020723.htrms.PG.NrOfPrecursorsUsedForQuantification	[18] ID100038_01_MA10140C_10004_020723.htrms.PG.NrOfPrecursorsUsedForQuantification	[19] ID100039_01_MA10140C_10004_020723.htrms.PG.NrOfPrecursorsUsedForQuantification	[20] ID100040_01_MA10140C_10004_020723.htrms.PG.NrOfPrecursorsUsedForQuantification	[21] ID100041_01_MA10140C_10004_020723.htrms.PG.NrOfPrecursorsUsedForQuantification	[22] ID100042_01_MA10140C_10004_020723.htrms.PG.NrOfPrecursorsUsedForQuantification	[23] ID100043_01_MA10140C_10004_020723.htrms.PG.NrOfPrecursorsUsedForQuantification	[24] ID100044_01_MA10140C_10004_020723.htrms.PG.NrOfPrecursorsUsedForQuantification	[25] ID100046_01_MA10140C_10004_020723.htrms.PG.NrOfPrecursorsUsedForQuantification	[26] ID100047_01_MA10140C_10004_020723.htrms.PG.NrOfPrecursorsUsedForQuantification	[27] ID100048_01_MA10140C_10004_020723.htrms.PG.NrOfPrecursorsUsedForQuantification	[28] ID100049_01_MA10140C_10004_020723.htrms.PG.NrOfPrecursorsUsedForQuantification	[29] ID100050_01_MA10140C_10004_020723.htrms.PG.NrOfPrecursorsUsedForQuantification	[30] ID100051_01_MA10140C_10004_020723.htrms.PG.NrOfPrecursorsUsedForQuantification	[31] ID100052_01_MA10140C_10004_020723.htrms.PG.NrOfPrecursorsUsedForQuantification	[32] ID100053_01_MA10140C_10004_020723.htrms.PG.NrOfPrecursorsUsedForQuantification	[33] ID100054_01_MA10140C_10004_020723.htrms.PG.NrOfPrecursorsUsedForQuantification	[34] ID100055_01_MA10140C_10004_020723.htrms.PG.NrOfPrecursorsUsedForQuantification	[35] ID100056_01_MA10140C_10004_020723.htrms.PG.NrOfPrecursorsUsedForQuantification	[36] ID100056_02_MA10140C_10004_020723.htrms.PG.NrOfPrecursorsUsedForQuantification	[37] ID100057_01_MA10140C_10004_020723.htrms.PG.NrOfPrecursorsUsedForQuantification	[38] ID100057_02_MA10140C_10004_020723.htrms.PG.NrOfPrecursorsUsedForQuantification	[39] ID100058_01_MA10140C_10004_020723.htrms.PG.NrOfPrecursorsUsedForQuantification	[40] ID100059_01_MA10140C_10004_020723.htrms.PG.NrOfPrecursorsUsedForQuantification	[41] ID100060_01_MA10140C_10004_020723.htrms.PG.NrOfPrecursorsUsedForQuantification	[42] ID100061_01_MA10140C_10004_020723.htrms.PG.NrOfPrecursorsUsedForQuantification	[43] ID100062_01_MA10140C_10004_020723.htrms.PG.NrOfPrecursorsUsedForQuantification	[44] ID100063_01_MA10140C_10004_020723.htrms.PG.NrOfPrecursorsUsedForQuantification	[45] ID100064_01_MA10140C_10004_020723.htrms.PG.NrOfPrecursorsUsedForQuantification	[46] ID100065_01_MA10140C_10004_020723.htrms.PG.NrOfPrecursorsUsedForQuantification
A0A075B6H7	IGKV3-7	Probable non-functional immunoglobulin kappa variable 3-7	KV37_HUMAN	5	5	5	6	6	5	6	4	5	6	5	6	5	5	4	5	4	5	4	4	4	4	6	5	5	5	5	5	5	5	5	6	6	6	4	5	4	5	5	5	5	6	6	6	4	5
A0A075B6H8	IGKV1D-42	Probable non-functional immunoglobulin kappa variable 1D-42	KVD42_HUMAN	1	1	1	1	1	1	1	1	1	1	1	1	1	1	1	1	1	1	1	1	1	1	1	1	1	1	1	1	1	1	1	1	1	1	1	1	1	1	1	1	1	1	1	1	1	1
A0A075B6H9	IGLV4-69	Immunoglobulin lambda variable 4-69	LV469_HUMAN	5	4	4	4	8	8	5	4	7	9	6	7	4	5	7	8	7	4	5	4	5	6	5	5	5	6	6	4	8	6	3	4	8	5	5	3	6	4	5	4	7	5	6	6	5	5
A0A075B6I0	IGLV8-61	Immunoglobulin lambda variable 8-61	LV861_HUMAN	5	5	6	5	6	5	5	6	6	6	7	7	4	5	5	5	5	5	5	5	0	0	5	6	5	4	6	5	5	6	6	4	5	6	6	6	6	6	0	0	5	6	3	4	6	5
A0A075B6I1	IGLV4-60	Immunoglobulin lambda variable 4-60	LV460_HUMAN	0	1	0	0	1	0	0	0	0	0	1	1	0	1	1	0	1	0	0	0	1	0	0	0	0	0	0	0	0	1	0	1	1	0	0	0	0	0	0	1	0	0	0	1	0	0
A0A075B6I9	IGLV7-46	Immunoglobulin lambda variable 7-46	LV746_HUMAN	2	1	1	0	2	1	0	1	1	1	0	0	1	1	0	1	2	1	1	0	0	0	1	0	0	1	1	0	0	0	0	3	2	1	2	1	1	0	1	0	1	0	0	1	0	0
A0A075B6J1	IGLV5-37	Immunoglobulin lambda variable 5-37	LV537_HUMAN	1	1	1	1	1	0	1	1	0	1	1	1	0	0	0	0	1	2	0	0	0	0	1	1	0	0	0	0	1	1	1	1	0	0	1	1	1	1	1	1	1	1	0	0	0	0
A0A075B6J9	IGLV2-18	Immunoglobulin lambda variable 2-18	LV218_HUMAN	3	2	3	3	3	3	3	2	2	3	4	4	2	3	3	3	4	3	2	3	3	4	4	4	4	4	4	4	3	4	2	3	3	3	4	3	2	3	3	2	2	4	2	1	3	4
A0A075B6K0	IGLV3-16	Immunoglobulin lambda variable 3-16	LV316_HUMAN	2	1	1	1	3	2	1	1	0	0	0	0	0	1	0	0	0	0	1	1	0	1	0	0	1	1	0	0	1	1	1	1	1	1	0	0	0	0	1	1	2	2	1	1	0	0
A0A075B6K4	IGLV3-10	Immunoglobulin lambda variable 3-10	LV310_HUMAN	4	4	4	4	4	4	3	2	2	3	3	3	4	4	3	2	3	3	1	2	4	5	1	1	4	4	2	3	3	3	3	4	3	4	4	4	4	4	3	3	4	4	4	4	2	2
A0A075B6K5	IGLV3-9	Immunoglobulin lambda variable 3-9	LV39_HUMAN	11	10	10	11	13	11	13	13	9	11	9	10	10	13	8	10	13	13	10	11	10	12	10	9	11	11	9	8	12	12	9	11	11	9	7	10	10	9	11	12	12	10	13	12	11	9
A0A075B6P5;P01615	IGKV2-28;IGKV2D-28	Immunoglobulin kappa variable 2-28;Immunoglobulin kappa variable 2D-28	KV228_HUMAN;KVD28_HUMAN	7	7	6	6	7	8	7	8	8	7	7	7	7	7	7	7	7	6	8	9	7	6	8	7	7	7	8	7	7	7	7	9	6	6	5	6	6	6	7	7	7	8	8	8	7	6
A0A075B6Q5	IGHV3-64	Immunoglobulin heavy variable 3-64	HV364_HUMAN	4	4	4	3	4	4	4	4	4	4	3	4	4	4	4	3	4	4	3	4	4	4	4	4	4	4	4	4	4	4	3	4	3	3	4	4	4	4	4	4	4	4	4	4	4	4
A0A075B6R2	IGHV4-4	Immunoglobulin heavy variable 4-4	HV404_HUMAN	3	3	3	3	3	3	3	3	3	3	2	3	3	4	4	3	3	3	2	1	2	2	3	3	2	2	2	2	3	2	3	3	4	3	3	3	3	2	2	2	3	3	3	3	1	0
A0A075B6S2	IGKV2D-29	Immunoglobulin kappa variable 2D-29	KVD29_HUMAN	10	10	8	7	8	8	8	9	3	6	8	8	9	10	7	8	10	9	7	9	10	10	8	7	10	10	7	7	8	9	10	11	7	7	8	7	8	8	5	1	7	7	6	7	2	1
A0A075B6S4	IGKV1D-17	Immunoglobulin kappa variable 1D-17	KVD17_HUMAN	6	5	5	2	4	5	3	4	4	4	3	4	5	5	2	5	4	4	3	4	4	5	5	5	4	4	6	5	3	6	5	5	3	4	4	5	6	7	3	4	4	4	3	4	2	1
A0A075B6S5	IGKV1-27	Immunoglobulin kappa variable 1-27	KV127_HUMAN	21	18	20	19	20	17	21	21	18	20	19	16	21	19	19	20	19	19	21	20	18	20	17	19	20	19	17	20	20	19	18	19	21	19	20	20	20	20	21	20	19	19	19	18	17	18
A0A075B6S6	IGKV2D-30	Immunoglobulin kappa variable 2D-30	KVD30_HUMAN	8	8	8	6	8	9	9	9	8	7	7	8	7	8	9	8	9	10	8	10	6	6	7	7	9	9	7	7	10	9	8	10	10	8	5	6	6	7	7	8	7	8	8	6	6	6
A0A075B6S9;P0DSN7	IGKV1-37;IGKV1D-37	Probable non-functional immunoglobulinn kappa variable 1-37;Probable non-functional immunoglobulinn kappa variable 1D-37	KV137_HUMAN;KVD37_HUMAN	3	3	3	2	3	3	3	3	2	3	3	3	3	3	3	3	3	3	3	2	3	3	3	3	2	3	3	3	3	3	3	3	3	3	3	3	3	3	3	3	3	3	3	2	3	3
A0A087WSX0	IGLV5-45	Immunoglobulin lambda variable 5-45	LV545_HUMAN	1	1	2	1	2	2	2	2	1	2	2	1	1	1	1	2	2	2	1	1	2	2	2	1	2	2	1	2	2	2	2	1	2	2	1	1	1	1	2	2	2	2	2	2	2	2
A0A087WSY6	IGKV3D-15	Immunoglobulin kappa variable 3D-15	KVD15_HUMAN	11	11	12	13	17	16	14	14	12	16	15	14	11	11	11	12	12	13	13	14	13	12	12	15	14	15	13	13	13	14	13	15	14	13	15	16	15	17	14	15	17	16	13	12	13	12
A0A087WW87;P01614	IGKV2-40;IGKV2D-40	Immunoglobulin kappa variable 2-40;Immunoglobulin kappa variable 2D-40	KV240_HUMAN;KVD40_HUMAN	5	5	4	4	5	5	5	5	5	4	5	5	5	5	5	5	5	5	5	5	5	5	5	5	5	5	5	5	5	5	5	5	5	5	5	5	5	5	5	5	5	5	5	5	5	5
A0A0A0MRZ8;P04433	IGKV3D-11;IGKV3-11	Immunoglobulin kappa variable 3D-11;Immunoglobulin kappa variable 3-11	KVD11_HUMAN;KV311_HUMAN	20	23	20	18	20	21	20	20	20	21	18	20	20	20	19	21	21	19	19	20	20	21	19	20	18	20	21	21	20	20	20	20	20	20	20	21	19	19	21	20	21	21	20	20	18	19
A0A0A0MS14	IGHV1-45	Immunoglobulin heavy variable 1-45	HV145_HUMAN	2	2	1	2	2	2	2	2	1	2	2	2	2	2	1	1	2	1	2	2	1	2	2	2	2	2	2	2	2	2	2	2	2	2	2	2	1	1	2	2	2	1	2	1	1	2
A0A0A0MS15	IGHV3-49	Immunoglobulin heavy variable 3-49	HV349_HUMAN	5	5	5	4	5	4	5	5	4	4	4	4	5	4	4	5	4	4	4	4	4	5	5	5	5	5	3	4	5	5	5	5	4	4	5	5	5	5	4	5	5	5	4	4	4	5
A0A0A0MT36	IGKV6D-21	Immunoglobulin kappa variable 6D-21	KVD21_HUMAN	7	5	5	5	9	7	7	8	5	7	5	6	6	6	5	7	5	6	5	5	5	6	5	6	5	5	5	6	7	6	4	5	5	4	5	4	5	4	5	5	5	5	5	4	5	5
A0A0A0MT89	IGKJ1	Immunoglobulin kappa joining 1	KJ01_HUMAN	2	2	2	2	2	2	2	2	2	2	2	2	2	2	2	2	2	2	2	2	2	2	2	2	2	2	2	2	2	2	2	2	2	2	2	2	2	2	2	2	2	2	2	2	2	2
A0A0B4J1U3	IGLV1-36	Immunoglobulin lambda variable 1-36	LV136_HUMAN	2	1	1	1	1	2	3	3	1	1	3	3	1	1	3	1	1	1	1	0	2	1	3	3	4	3	2	3	1	2	1	1	3	1	2	1	2	1	1	1	1	1	1	2	1	1
A0A0B4J1U7	IGHV6-1	Immunoglobulin heavy variable 6-1	HV601_HUMAN	7	8	7	7	11	10	7	7	8	9	7	8	9	9	9	9	8	8	9	8	7	8	10	9	7	8	8	8	10	10	8	8	8	8	8	8	8	8	7	8	8	10	9	7	8	7
A0A0B4J1V0	IGHV3-15	Immunoglobulin heavy variable 3-15	HV315_HUMAN	10	10	9	8	11	10	10	11	9	10	9	8	10	11	10	9	9	11	9	9	10	8	7	9	10	9	11	12	10	10	8	9	9	9	9	9	9	10	9	8	10	10	8	10	8	9
A0A0B4J1V1	IGHV3-21	Immunoglobulin heavy variable 3-21	HV321_HUMAN	11	12	11	11	13	12	14	14	11	11	12	13	13	14	12	12	12	12	13	12	11	13	13	14	13	13	13	14	13	13	11	12	14	12	14	12	14	12	13	14	13	13	15	15	12	12
A0A0B4J1V2	IGHV2-26	Immunoglobulin heavy variable 2-26	HV226_HUMAN	4	4	4	3	5	4	4	4	4	5	3	4	4	4	5	5	4	4	4	4	4	4	4	4	5	5	4	4	4	4	3	4	4	4	5	4	3	4	5	4	4	4	4	5	4	4
A0A0B4J1V6	IGHV3-73	Immunoglobulin heavy variable 3-73	HV373_HUMAN	8	8	8	10	10	9	9	11	8	9	9	9	9	9	9	9	9	9	9	9	7	6	9	9	9	10	7	9	9	9	9	9	9	7	7	8	7	7	9	9	9	9	9	9	7	9
A0A0B4J1X5	IGHV3-74	Immunoglobulin heavy variable 3-74	HV374_HUMAN	5	5	5	5	5	5	4	5	5	5	5	5	4	4	4	4	6	4	4	4	4	5	4	5	5	5	5	5	5	5	5	4	5	5	5	5	4	5	4	4	5	5	5	6	4	4
A0A0B4J1X8	IGHV3-43	Immunoglobulin heavy variable 3-43	HV343_HUMAN	2	4	7	5	7	6	6	6	7	8	5	6	7	7	6	7	8	5	6	6	7	7	5	7	6	5	6	5	7	6	6	5	6	7	7	7	5	5	6	7	7	7	6	6	5	7
A0A0B4J1Y8	IGLV9-49	Immunoglobulin lambda variable 9-49	LV949_HUMAN	5	5	6	6	6	6	4	4	6	6	5	2	1	1	2	2	6	6	3	2	4	2	5	4	4	3	1	1	5	5	2	3	1	0	4	4	3	3	6	7	6	6	2	4	6	7
A0A0B4J1Y9	IGHV3-72	Immunoglobulin heavy variable 3-72	HV372_HUMAN	6	7	9	7	7	8	8	9	4	6	8	9	10	11	7	7	10	11	5	6	7	6	7	7	5	6	8	9	9	9	5	6	8	7	6	6	6	5	4	4	10	9	9	8	5	6
A0A0B4J2D9;P0DP09	IGKV1D-13;IGKV1-13	Immunoglobulin kappa variable 1D-13;Immunoglobulin kappa variable 1-13	KVD13_HUMAN;KV113_HUMAN	5	7	4	3	3	4	5	5	7	7	3	4	1	4	8	8	6	4	2	5	2	2	6	6	8	8	3	4	6	8	6	6	3	4	5	5	4	5	7	6	6	6	7	8	7	7
A0A0B4J2H0	IGHV1-69D	Immunoglobulin heavy variable 1-69D	HV69D_HUMAN	11	11	9	9	10	10	11	12	8	12	13	12	9	8	8	6	9	9	7	8	7	9	11	11	11	10	10	9	12	10	10	10	8	8	8	9	9	7	8	9	9	10	10	10	6	8
A0A0C4DH24	IGKV6-21	Immunoglobulin kappa variable 6-21	KV621_HUMAN	1	1	1	1	1	1	1	1	1	1	1	1	1	1	1	1	1	1	1	1	1	1	1	1	1	1	1	1	1	1	1	1	1	1	1	1	1	1	1	1	1	1	1	1	1	1
A0A0C4DH25	IGKV3D-20	Immunoglobulin kappa variable 3D-20	KVD20_HUMAN	4	5	3	2	4	4	6	5	4	3	4	4	2	1	2	2	3	4	5	5	5	5	4	3	4	3	5	2	2	3	5	7	3	2	4	3	2	2	4	3	1	4	1	1	1	1
A0A0C4DH29	IGHV1-3	Immunoglobulin heavy variable 1-3	HV103_HUMAN	4	4	4	4	4	3	3	5	3	4	3	4	4	4	3	4	5	3	3	3	3	3	4	3	3	3	4	4	3	3	3	3	2	2	4	4	4	4	3	4	4	4	4	5	2	2
A0A0C4DH31	IGHV1-18	Immunoglobulin heavy variable 1-18	HV118_HUMAN	9	9	8	8	9	9	9	9	9	8	9	10	10	10	9	9	9	8	9	8	9	10	9	9	9	9	8	10	9	9	9	9	9	8	8	8	10	8	9	9	9	9	9	9	10	8
A0A0C4DH32	IGHV3-20	Immunoglobulin heavy variable 3-20	HV320_HUMAN	4	5	3	3	6	6	5	5	5	6	4	4	4	4	4	4	4	4	6	6	6	6	4	5	4	5	3	3	4	4	5	5	5	5	5	3	4	3	5	5	6	7	4	5	5	5
A0A0C4DH33	IGHV1-24	Immunoglobulin heavy variable 1-24	HV124_HUMAN	3	2	2	3	4	4	3	5	2	3	4	4	3	4	2	3	3	3	2	2	2	2	4	3	4	5	3	3	3	2	2	3	2	2	4	3	4	3	2	2	4	4	2	2	2	2
A0A0C4DH34	IGHV4-28	Immunoglobulin heavy variable 4-28	HV428_HUMAN	6	5	4	3	5	4	5	6	3	3	6	5	3	3	5	3	4	3	5	3	4	3	5	5	4	3	6	5	4	4	3	5	4	6	4	4	5	4	6	4	5	4	5	4	5	5
A0A0C4DH35	IGHV3-35	Probable non-functional immunoglobulin heavy variable 3-35	HV335_HUMAN	2	3	2	3	3	3	2	3	2	3	3	3	2	2	2	2	2	2	2	2	3	2	3	2	2	2	2	2	3	3	3	2	3	3	2	2	2	3	2	3	3	3	2	2	1	1
A0A0C4DH36	IGHV3-38	Probable non-functional immunoglobulin heavy variable 3-38	HV338_HUMAN	2	2	2	2	3	2	3	2	2	2	2	3	3	3	3	2	2	2	2	2	2	1	2	2	3	2	2	2	3	2	2	2	2	2	3	3	2	2	3	3	2	1	1	2	2	2
A0A0C4DH38	IGHV5-51	Immunoglobulin heavy variable 5-51	HV551_HUMAN	13	12	13	11	13	13	12	13	13	12	13	13	13	12	12	12	12	12	12	12	13	12	12	13	13	13	12	12	12	12	11	12	13	12	12	12	12	13	12	12	12	13	13	12	12	12
A0A0C4DH39	IGHV1-58	Immunoglobulin heavy variable 1-58	HV158_HUMAN	1	2	0	0	2	2	1	1	0	0	0	0	3	2	0	0	0	0	0	0	0	1	1	2	0	2	0	0	2	1	0	2	1	0	0	0	0	0	0	0	0	1	0	0	0	0
A0A0C4DH41	IGHV4-61	Immunoglobulin heavy variable 4-61	HV461_HUMAN	5	4	5	5	5	4	4	4	5	5	5	5	4	4	4	4	4	4	4	4	5	5	4	5	5	5	5	5	5	5	5	4	5	5	5	5	5	5	4	4	5	4	5	5	4	4
A0A0C4DH42	IGHV3-66	Immunoglobulin heavy variable 3-66	HV366_HUMAN	2	2	3	3	2	3	3	2	2	2	3	3	2	2	2	2	3	3	2	3	2	2	3	3	3	3	2	2	3	3	2	2	2	3	3	2	2	3	3	3	3	3	3	3	2	2
A0A0C4DH43	IGHV2-70D	Immunoglobulin heavy variable 2-70D	HV70D_HUMAN	8	9	6	6	4	5	6	6	5	6	7	6	5	7	7	6	8	8	8	8	2	3	5	5	7	6	5	4	3	6	2	2	5	4	2	3	2	2	9	7	5	7	9	9	6	5
A0A0C4DH55	IGKV3D-7	Immunoglobulin kappa variable 3D-7	KVD07_HUMAN	8	5	6	7	8	7	7	7	6	7	6	6	7	5	7	8	7	7	9	7	7	7	5	6	6	7	8	8	7	8	7	6	7	6	6	7	6	6	5	6	6	6	7	7	5	5
A0A0C4DH67	IGKV1-8	Immunoglobulin kappa variable 1-8	KV108_HUMAN	8	9	6	7	8	9	9	8	6	7	8	8	6	6	8	8	6	6	7	7	6	6	7	6	7	7	8	8	8	7	7	8	7	8	7	7	7	7	7	7	9	7	8	8	6	7
A0A0C4DH68	IGKV2-24	Immunoglobulin kappa variable 2-24	KV224_HUMAN	9	7	6	7	8	7	8	8	6	7	7	8	6	7	7	7	6	7	8	9	7	7	7	6	8	8	6	6	7	7	8	8	7	10	8	7	8	6	7	9	6	6	6	7	8	7
A0A0C4DH69	IGKV1-9	Immunoglobulin kappa variable 1-9	KV109_HUMAN	2	2	3	3	3	3	3	3	2	2	4	3	2	2	2	3	1	1	3	2	3	3	3	3	2	3	2	2	2	2	1	3	4	3	2	3	3	3	3	2	2	4	2	4	3	2
A0A0C4DH72	IGKV1-6	Immunoglobulin kappa variable 1-6	KV106_HUMAN	6	6	6	7	6	6	7	7	6	6	6	6	6	6	6	5	7	7	7	6	7	7	6	6	6	5	5	5	6	6	6	6	7	7	6	6	6	6	7	8	6	6	6	6	6	6
A0A0C4DH73;P01611	IGKV1-12;IGKV1D-12	Immunoglobulin kappa variable 1-12;Immunoglobulin kappa variable 1D-12	KV112_HUMAN;KVD12_HUMAN	19	25	22	21	22	22	22	23	21	23	21	22	22	22	23	23	21	22	22	22	20	22	20	21	24	22	21	24	22	23	21	22	22	20	21	21	21	22	22	23	24	22	24	24	21	21
A0A0G2JMI3	IGHV1-69-2	Immunoglobulin heavy variable 1-69-2	HV692_HUMAN	0	0	1	0	0	0	1	2	0	0	3	0	2	0	2	0	0	0	0	0	0	0	2	0	0	0	0	0	2	3	0	0	0	0	0	0	0	0	0	1	0	1	0	1	0	0
A0A0G2JS06	IGLV5-39	Immunoglobulin lambda variable 5-39	LV539_HUMAN	1	1	0	0	0	0	2	3	0	2	1	2	2	2	2	3	4	4	1	0	0	0	0	0	2	2	0	0	2	2	0	0	0	0	0	0	0	0	2	2	4	3	2	0	3	3
A0A0J9YVY3	IGHV7-4-1	Immunoglobulin heavy variable 7-4-1	HV741_HUMAN	0	0	6	5	5	4	1	1	4	5	1	1	5	5	0	0	1	1	0	0	0	1	4	5	4	6	2	2	3	2	3	4	1	0	0	2	1	1	3	2	2	0	2	2	0	0
A0A0J9YX35	IGHV3-64D	Immunoglobulin heavy variable 3-64D	HV64D_HUMAN	3	4	4	3	4	5	5	5	4	4	4	2	3	3	3	3	4	4	4	3	5	4	3	4	4	4	4	4	4	4	3	4	5	4	4	4	3	4	4	4	4	4	2	2	3	2
A0A0J9YXX1	IGHV5-10-1	Immunoglobulin heavy variable 5-10-1	HV5X1_HUMAN	5	6	4	4	6	6	6	6	3	3	4	4	2	3	4	3	4	3	6	5	4	5	5	5	4	3	4	4	4	6	3	4	6	5	4	4	5	5	6	4	5	4	3	3	3	4
A0M8Q6	IGLC7	Immunoglobulin lambda constant 7	IGLC7_HUMAN	3	3	3	3	3	3	3	3	2	3	3	3	3	3	3	3	3	3	3	3	3	3	3	3	3	3	3	3	3	3	3	3	3	3	3	3	3	3	3	3	3	3	3	3	3	3
A1L4H1	SSC5D	Soluble scavenger receptor cysteine-rich domain-containing protein SSC5D	SRCRL_HUMAN	21	19	19	21	20	20	21	22	21	21	16	17	19	19	19	18	21	19	21	20	22	20	19	19	20	21	18	20	17	17	22	23	21	20	20	21	20	22	18	18	19	19	20	19	21	20
A2NJV5	IGKV2-29	Immunoglobulin kappa variable 2-29	KV229_HUMAN	1	1	4	3	1	1	1	1	1	1	1	1	1	1	1	1	4	4	1	1	1	1	1	1	1	1	1	1	1	1	1	1	1	1	2	1	1	1	1	1	1	1	1	1	1	1
A2RU67	FAM234B	Protein FAM234B	F234B_HUMAN	5	6	2	1	2	1	3	3	3	3	3	1	2	1	4	2	4	5	2	1	0	2	4	4	4	2	4	4	3	2	4	4	3	5	2	3	3	2	2	1	3	1	4	4	3	5
A6NCE7;Q9GZQ8	MAP1LC3B2;MAP1LC3B	Microtubule-associated proteins 1A/1B light chain 3 beta 2;Microtubule-associated proteins 1A/1B light chain 3B	MP3B2_HUMAN;MLP3B_HUMAN	4	3	3	3	2	1	2	2	4	4	2	2	3	3	3	3	2	3	3	2	3	4	1	2	2	3	2	2	2	2	4	3	2	4	2	1	3	4	1	3	4	4	2	2	3	2
A6NDG6	PGP	Glycerol-3-phosphate phosphatase	PGP_HUMAN	4	2	2	0	0	0	2	0	4	4	3	0	3	3	3	2	2	3	0	2	2	0	0	4	3	1	2	3	3	2	3	3	4	3	3	2	3	0	1	2	0	0	0	0	1	0
A6NFK2	GRXCR2	Glutaredoxin domain-containing cysteine-rich protein 2	GRCR2_HUMAN	1	1	1	1	0	1	1	1	1	0	0	1	0	0	0	0	0	0	0	0	0	0	1	1	1	1	1	1	0	0	0	0	1	0	0	0	0	0	1	0	1	1	0	1	0	0
A6NGN9	IGLON5	IgLON family member 5	IGLO5_HUMAN	14	14	10	12	10	11	13	13	13	10	11	9	13	13	12	10	13	14	14	13	12	12	12	11	14	13	14	13	8	11	13	13	13	13	12	11	11	12	12	12	12	13	14	14	13	14
A6NKC9	SH2D7	SH2 domain-containing protein 7	SH2D7_HUMAN	1	1	1	1	1	1	1	1	1	1	1	1	1	1	1	1	1	1	1	1	1	1	1	1	1	1	1	1	0	1	1	1	1	1	1	1	1	0	1	1	1	1	1	1	1	1
A6NL88	SHISA7	Protein shisa-7	SHSA7_HUMAN	3	3	2	2	2	1	2	2	3	3	2	3	2	3	3	3	3	3	3	3	2	3	2	3	3	2	3	3	2	3	3	3	3	3	3	3	3	3	3	2	3	2	2	3	3	2
A6NLU5	VSTM2B	V-set and transmembrane domain-containing protein 2B	VTM2B_HUMAN	16	18	12	12	14	13	17	15	15	14	14	12	12	16	17	16	17	15	16	17	14	13	17	15	15	15	17	18	14	13	13	13	16	17	12	12	15	13	15	14	13	15	15	18	16	15
A6NML5	TMEM212	Transmembrane protein 212	TM212_HUMAN	0	0	1	1	1	1	1	1	1	1	1	1	1	1	1	1	1	1	1	1	1	1	1	1	1	1	1	1	1	1	1	1	1	1	1	1	1	0	1	1	1	1	1	1	1	1
A8MTW9		Putative uncharacterized protein ENSP00000380674	YB043_HUMAN	1	1	0	0	0	0	0	1	0	0	0	0	0	1	0	0	1	1	0	0	1	1	0	1	1	1	1	1	1	1	0	0	0	1	1	1	1	1	1	1	1	0	0	0	0	1
ALBU_BOVIN	ALB	NaN	ALBU_BOVIN	33	31	21	27	24	29	21	19	50	33	30	25	26	44	70	24	24	24	70	29	45	26	31	65	23	22	31	32	25	53	25	32	29	31	58	56	26	32	65	55	25	26	25	29	33	56
B1AKI9	ISM1	Isthmin-1	ISM1_HUMAN	2	3	1	2	0	0	2	2	2	0	0	1	0	2	2	2	1	0	2	3	0	2	1	3	1	0	2	2	0	0	3	1	0	2	2	2	3	0	2	3	1	2	2	2	0	3
B2RUY7	VWC2L	von Willebrand factor C domain-containing protein 2-like	VWC2L_HUMAN	1	1	0	2	0	1	1	2	2	2	1	1	2	2	1	2	1	3	2	2	1	1	3	2	1	1	1	2	1	1	3	1	2	2	2	3	1	1	1	2	1	2	1	1	2	2
B8ZZ34	SHISA8	Protein shisa-8	SHSA8_HUMAN	3	2	2	3	3	3	2	3	3	2	2	2	2	3	0	2	2	3	3	3	2	3	2	2	3	3	3	3	3	3	3	3	3	3	3	3	3	3	3	3	2	3	2	2	3	3
B9A064	IGLL5	Immunoglobulin lambda-like polypeptide 5	IGLL5_HUMAN	2	2	2	2	2	2	2	2	2	2	2	2	2	2	2	2	2	2	2	2	2	2	2	2	2	2	2	2	2	2	2	2	2	2	2	2	2	2	2	2	2	2	2	2	2	2
C9JVW0	INAFM1	Putative transmembrane protein INAFM1	INAM1_HUMAN	4	4	4	4	4	4	4	4	4	4	4	4	4	4	4	4	4	4	4	4	4	4	4	4	4	4	4	4	4	4	4	4	4	4	4	4	4	4	4	4	4	4	4	4	4	4
I3L3R5	CCER2	Coiled-coil domain-containing glutamate-rich protein 2	CCER2_HUMAN	9	7	3	6	3	5	7	6	12	7	3	2	10	7	8	6	3	6	9	5	3	5	4	7	7	6	10	9	2	3	9	6	8	9	6	6	4	6	4	3	6	10	4	6	10	9
O00115	DNASE2	Deoxyribonuclease-2-alpha	DNS2A_HUMAN	5	5	3	4	4	3	3	3	4	3	4	4	4	5	3	5	4	4	4	3	4	3	3	4	3	4	5	4	3	4	4	5	4	5	4	4	3	3	4	5	4	4	4	4	4	4
O00187	MASP2	Mannan-binding lectin serine protease 2	MASP2_HUMAN	4	4	3	4	4	4	4	3	5	5	4	3	6	6	5	5	3	4	4	5	7	6	5	4	5	5	4	5	5	4	6	5	4	5	5	5	5	4	5	6	4	4	5	4	5	2
O00230	CORT	Cortistatin	CORT_HUMAN	1	1	0	0	0	0	0	0	1	0	0	0	0	1	0	1	0	0	0	2	0	0	0	0	0	0	1	1	0	0	0	1	0	1	0	1	0	1	0	0	1	0	0	0	0	0
O00241	SIRPB1	Signal-regulatory protein beta-1	SIRB1_HUMAN	1	1	0	1	1	1	0	0	1	1	0	0	1	1	1	1	1	1	1	1	1	0	1	1	1	0	1	0	0	1	1	0	1	1	0	1	1	1	1	1	1	1	1	1	1	1
O00244	ATOX1	Copper transport protein ATOX1	ATOX1_HUMAN	8	7	3	5	4	0	6	4	7	5	4	4	7	8	7	6	5	6	6	5	5	5	2	4	6	6	6	6	3	5	6	6	6	7	5	5	5	5	6	5	5	6	5	5	6	6
O00264	PGRMC1	Membrane-associated progesterone receptor component 1	PGRC1_HUMAN	10	10	10	10	10	10	10	10	10	10	11	10	10	10	10	9	10	11	10	10	9	10	10	10	10	10	10	10	9	9	10	9	10	10	10	10	10	10	9	10	10	10	10	10	10	10
O00292	LEFTY2	Left-right determination factor 2	LFTY2_HUMAN	5	7	3	7	2	2	4	3	6	4	2	2	6	4	3	4	5	5	4	4	5	5	5	4	5	5	2	3	4	2	6	6	4	8	6	5	6	6	5	5	5	4	2	2	5	2
O00299	CLIC1	Chloride intracellular channel protein 1	CLIC1_HUMAN	7	7	4	4	5	6	5	3	6	7	7	5	7	6	5	6	6	6	5	6	5	7	7	5	5	6	5	5	5	5	6	8	7	8	3	5	7	7	5	7	5	7	3	5	7	7
O00300	TNFRSF11B	Tumor necrosis factor receptor superfamily member 11B	TR11B_HUMAN	1	2	2	2	1	2	2	2	2	2	2	2	2	2	2	2	2	2	2	2	2	2	2	2	2	2	2	1	2	2	2	1	1	1	2	2	2	2	1	2	2	2	2	2	2	2
O00339	MATN2	Matrilin-2	MATN2_HUMAN	21	22	17	20	19	18	15	16	22	17	16	14	23	18	18	19	16	15	19	21	18	17	17	17	21	18	20	19	18	19	23	22	16	24	15	16	18	18	20	19	16	17	17	14	22	24
O00391	QSOX1	Sulfhydryl oxidase 1	QSOX1_HUMAN	40	39	34	37	32	28	31	32	39	34	28	25	34	36	40	34	35	35	37	37	36	37	33	34	34	33	36	33	30	27	37	38	34	36	36	37	39	35	33	36	30	33	34	28	39	35
O00451	GFRA2	GDNF family receptor alpha-2	GFRA2_HUMAN	30	30	23	26	21	21	26	26	28	26	23	22	27	27	30	29	27	24	29	29	25	24	26	28	26	23	31	29	24	23	27	24	30	32	24	26	25	26	25	25	27	26	29	28	28	27
O00461	GOLIM4	Golgi integral membrane protein 4	GOLI4_HUMAN	16	17	14	15	13	12	14	13	15	12	12	10	15	15	15	14	13	14	14	15	14	13	12	14	13	12	15	13	9	13	16	14	13	17	14	13	13	14	12	13	14	15	13	13	17	15
O00462	MANBA	Beta-mannosidase	MANBA_HUMAN	33	32	26	30	25	22	28	26	30	29	25	26	31	29	31	30	28	30	28	29	26	25	30	30	29	30	27	30	26	26	32	31	31	32	30	30	29	26	29	30	30	31	27	28	32	33
O00468	AGRN	Agrin	AGRIN_HUMAN	59	60	54	59	49	46	52	51	57	55	50	50	57	55	55	60	53	57	56	56	52	55	52	59	56	58	56	57	51	52	60	59	56	60	54	50	53	53	52	57	59	60	51	52	59	57
O00499	BIN1	Myc box-dependent-interacting protein 1	BIN1_HUMAN	2	2	3	0	0	0	0	0	0	0	0	0	1	2	0	1	0	2	0	0	1	0	0	2	1	0	0	1	1	0	0	0	1	2	1	0	2	2	0	0	0	2	2	0	0	0
O00533	CHL1	Neural cell adhesion molecule L1-like protein	NCHL1_HUMAN	124	129	107	112	104	113	127	123	120	109	116	110	114	127	127	116	114	114	127	121	102	110	123	121	119	118	130	128	109	114	113	115	122	129	114	113	114	110	121	114	112	120	127	127	122	120
O00548	DLL1	Delta-like protein 1	DLL1_HUMAN	0	0	0	1	1	0	0	1	2	1	1	1	1	1	1	1	0	1	1	0	0	1	0	1	0	0	1	1	1	0	0	0	0	1	1	1	0	1	1	0	1	1	1	2	0	0
O00560	SDCBP	Syntenin-1	SDCB1_HUMAN	4	6	6	7	4	4	8	7	8	7	4	5	6	4	6	7	4	3	5	6	6	5	4	7	4	6	5	5	8	7	7	8	5	6	5	4	6	6	6	7	3	5	4	4	7	4
O00584	RNASET2	Ribonuclease T2	RNT2_HUMAN	30	31	27	31	27	25	29	27	28	29	24	25	30	30	29	30	31	29	27	30	28	27	28	28	27	29	29	28	24	24	30	29	29	29	29	29	29	27	28	28	28	29	27	29	29	28
O00592	PODXL	Podocalyxin	PODXL_HUMAN	1	1	1	1	1	1	1	1	1	1	1	1	1	1	1	1	1	2	1	1	1	1	1	1	0	0	2	1	1	1	1	1	2	2	1	1	1	1	1	1	1	2	1	1	1	0
O00622	CCN1	CCN family member 1	CCN1_HUMAN	0	0	0	0	0	0	0	0	0	0	0	0	0	0	0	1	0	0	0	0	0	0	0	0	0	0	0	0	0	0	1	0	0	0	0	0	0	0	0	0	0	0	0	0	0	0
O00754	MAN2B1	Lysosomal alpha-mannosidase	MA2B1_HUMAN	16	16	13	15	14	11	10	12	13	15	12	10	16	16	11	14	15	14	14	13	10	9	12	13	16	14	12	11	7	10	17	18	10	15	15	15	14	13	12	15	12	14	9	9	17	19
O14498	ISLR	Immunoglobulin superfamily containing leucine-rich repeat protein	ISLR_HUMAN	17	18	18	17	16	16	18	17	18	18	16	15	18	17	18	18	18	17	17	18	17	17	18	18	17	17	17	19	16	17	17	17	16	15	17	17	17	18	18	16	14	17	16	17	17	16
O14514	ADGRB1	Adhesion G protein-coupled receptor B1	AGRB1_HUMAN	21	21	12	16	11	12	15	16	19	17	10	12	13	19	15	17	16	18	17	15	15	13	18	20	15	11	18	20	11	12	21	18	19	19	17	19	17	18	14	18	17	18	15	17	17	13
O14522	PTPRT	Receptor-type tyrosine-protein phosphatase T	PTPRT_HUMAN	20	20	7	9	9	3	7	11	18	12	6	5	9	7	13	16	10	17	15	10	6	4	13	14	10	8	17	19	7	12	12	11	16	21	13	10	11	12	9	7	11	12	15	17	12	14
O14525	ASTN1	Astrotactin-1	ASTN1_HUMAN	18	16	8	9	5	3	9	6	16	14	4	5	10	7	13	13	15	14	14	11	6	7	11	13	6	6	17	13	7	8	12	12	16	16	11	13	12	10	6	10	9	10	11	11	11	11
O14594	NCAN	Neurocan core protein	NCAN_HUMAN	78	76	67	67	65	65	74	69	77	69	62	60	71	76	77	74	72	73	77	75	67	66	74	75	71	71	77	78	69	71	74	71	71	78	70	70	69	72	70	70	68	74	71	72	76	74
O14668	PRRG1	Transmembrane gamma-carboxyglutamic acid protein 1	TMG1_HUMAN	5	4	4	5	2	2	4	4	4	3	4	4	4	5	4	3	4	4	4	4	2	2	4	5	4	4	4	4	4	4	4	3	4	3	5	5	5	6	5	3	5	3	3	4	5	3
O14672	ADAM10	Disintegrin and metalloproteinase domain-containing protein 10	ADA10_HUMAN	19	19	19	19	18	15	18	18	21	17	14	14	21	19	18	20	18	20	18	20	17	15	21	22	22	24	24	17	14	18	18	20	23	20	21	20	19	19	23	21	21	17	14	15	21	19
O14745	SLC9A3R1	Na(+)/H(+) exchange regulatory cofactor NHE-RF1	NHRF1_HUMAN	2	2	2	2	2	2	2	2	2	2	1	1	2	2	2	2	2	2	2	2	2	2	2	2	2	2	2	2	2	2	2	2	2	2	2	2	2	2	2	2	2	2	0	2	2	2
O14773	TPP1	Tripeptidyl-peptidase 1	TPP1_HUMAN	27	27	27	26	26	25	28	26	28	27	25	26	26	26	27	25	25	26	25	26	25	26	25	27	28	26	26	28	25	25	28	31	26	28	27	27	26	26	28	28	26	25	27	26	27	28
O14786	NRP1	Neuropilin-1	NRP1_HUMAN	30	31	28	30	28	27	28	31	30	32	28	25	30	29	31	31	28	30	29	31	28	28	29	31	30	27	31	32	31	30	29	30	28	33	29	29	28	31	29	31	30	30	30	31	30	30
O14791	APOL1	Apolipoprotein L1	APOL1_HUMAN	12	11	13	9	12	11	10	13	11	15	14	11	12	12	9	12	13	14	9	12	12	12	10	12	12	11	12	12	13	15	11	14	11	9	15	14	14	13	12	12	11	11	11	11	12	10
O14793	MSTN	Growth/differentiation factor 8	GDF8_HUMAN	15	16	13	14	12	14	10	12	16	15	11	11	16	17	11	10	15	13	17	14	14	12	14	16	14	16	15	14	11	9	16	16	13	15	13	13	13	15	16	15	15	16	12	14	14	13
O14917	PCDH17	Protocadherin-17	PCD17_HUMAN	30	30	23	26	24	23	28	25	30	25	27	23	27	25	30	29	27	26	27	25	23	23	28	29	27	25	30	28	22	23	30	28	28	31	29	25	23	29	28	27	27	28	28	24	30	25
O14960	LECT2	Leukocyte cell-derived chemotaxin-2	LECT2_HUMAN	3	3	2	2	2	3	3	2	2	2	3	3	3	3	2	3	2	1	3	3	2	2	3	2	3	3	2	3	2	3	3	3	3	3	2	3	3	2	3	3	3	3	3	2	3	3
O15031	PLXNB2	Plexin-B2	PLXB2_HUMAN	45	48	47	46	44	44	44	44	45	45	43	40	48	47	45	46	45	47	44	44	42	41	46	47	42	42	46	46	44	45	46	47	43	44	47	45	47	46	46	47	47	49	44	44	47	46
O15041	SEMA3E	Semaphorin-3E	SEM3E_HUMAN	4	3	2	1	2	2	1	1	3	2	0	1	1	0	2	1	2	2	1	3	0	0	1	3	1	1	1	2	1	1	3	2	2	3	2	2	3	2	2	2	2	0	1	1	2	2
O15072	ADAMTS3	A disintegrin and metalloproteinase with thrombospondin motifs 3	ATS3_HUMAN	4	3	1	0	0	0	3	2	4	3	0	0	0	0	3	4	1	3	3	3	0	0	3	3	2	1	3	3	2	2	1	0	5	3	2	2	0	1	2	2	2	2	2	3	1	2
O15118	NPC1	NPC intracellular cholesterol transporter 1	NPC1_HUMAN	1	1	1	0	0	0	0	0	1	1	0	1	0	0	0	0	0	0	0	0	0	0	0	1	0	1	0	0	0	0	1	0	0	0	1	1	1	0	0	0	1	1	1	1	1	1
O15123	ANGPT2	Angiopoietin-2	ANGP2_HUMAN	1	0	0	1	0	0	0	1	1	0	0	0	0	0	1	0	0	0	0	0	0	0	0	0	1	0	1	1	0	0	1	2	0	2	0	0	0	0	0	0	0	0	0	0	0	0
O15126	SCAMP1	Secretory carrier-associated membrane protein 1	SCAM1_HUMAN	4	3	2	2	2	1	4	3	3	3	2	0	4	4	1	4	2	4	4	3	2	2	4	3	2	2	3	3	3	3	3	3	3	3	4	4	3	4	0	1	2	2	3	4	3	2
O15143	ARPC1B	Actin-related protein 2/3 complex subunit 1B	ARC1B_HUMAN	0	0	0	0	0	0	0	0	0	2	2	0	0	0	0	0	0	0	0	0	0	0	0	0	0	0	0	0	0	0	0	0	0	0	0	0	0	0	0	0	0	2	0	0	0	0
O15144	ARPC2	Actin-related protein 2/3 complex subunit 2	ARPC2_HUMAN	0	1	0	0	0	0	0	0	1	0	0	0	0	0	0	0	0	0	0	0	0	0	0	0	0	0	0	0	0	0	0	0	2	1	0	0	0	0	0	1	0	2	0	0	0	0
O15145	ARPC3	Actin-related protein 2/3 complex subunit 3	ARPC3_HUMAN	0	1	1	0	0	0	0	0	1	1	1	0	1	1	0	0	0	0	0	1	0	1	0	0	1	0	1	0	0	0	0	1	0	1	0	0	1	1	0	1	0	1	0	0	0	0
O15197	EPHB6	Ephrin type-B receptor 6	EPHB6_HUMAN	16	19	12	11	12	9	15	16	15	15	10	9	15	18	17	18	14	15	16	14	11	11	14	15	13	12	18	18	13	13	16	15	17	20	15	14	11	15	15	14	15	15	16	14	13	14
O15204	ADAMDEC1	ADAM DEC1	ADEC1_HUMAN	5	4	4	4	4	5	5	4	4	4	4	3	5	3	5	4	5	6	6	4	5	4	3	3	5	5	4	4	3	3	4	5	3	4	4	3	5	4	6	5	3	4	3	3	6	4
O15230	LAMA5	Laminin subunit alpha-5	LAMA5_HUMAN	58	58	51	52	43	30	42	42	55	45	34	34	50	54	49	55	50	51	49	52	48	49	44	50	50	51	49	47	41	45	55	47	50	59	50	50	50	46	42	47	46	48	42	42	46	50
O15232	MATN3	Matrilin-3	MATN3_HUMAN	7	7	7	5	6	4	7	7	8	6	5	5	8	9	8	8	6	6	7	8	6	6	5	6	5	5	5	5	7	6	7	6	3	5	5	7	5	6	6	7	6	6	4	5	7	9
O15240	VGF	Neurosecretory protein VGF	VGF_HUMAN	99	96	73	79	76	76	90	87	96	89	71	66	84	88	96	90	86	91	91	93	82	79	87	88	79	76	97	96	84	86	86	83	96	99	85	87	85	85	83	84	88	88	90	89	87	86
O15335	CHAD	Chondroadherin	CHAD_HUMAN	16	13	10	13	11	13	10	11	15	11	7	7	13	13	13	11	13	13	14	13	11	13	12	14	14	10	14	14	9	10	15	14	8	15	12	11	11	10	15	15	16	12	11	11	16	13
O15354	GPR37	Prosaposin receptor GPR37	GPR37_HUMAN	22	23	20	19	20	18	22	20	21	20	20	17	22	23	21	21	23	22	24	21	20	21	20	20	21	21	23	22	20	19	23	22	20	22	20	22	21	21	20	22	21	21	20	20	22	21
O15394	NCAM2	Neural cell adhesion molecule 2	NCAM2_HUMAN	55	55	52	53	45	51	54	51	54	51	52	48	55	55	55	55	54	52	54	54	53	54	52	55	50	50	55	53	48	50	49	55	52	56	51	53	53	50	51	51	50	53	51	53	53	52
O15400	STX7	Syntaxin-7	STX7_HUMAN	4	4	5	4	3	3	4	4	4	3	4	4	4	5	4	4	4	4	4	5	4	4	4	4	4	4	5	4	4	3	4	5	4	4	4	4	5	4	4	4	4	4	4	4	4	3
O15466	ST8SIA5	Alpha-2,8-sialyltransferase 8E	SIA8E_HUMAN	8	8	7	7	7	6	8	8	7	7	6	6	8	7	8	6	8	8	8	8	7	7	8	8	6	7	7	8	5	6	8	8	8	8	7	8	8	8	8	8	8	7	6	7	8	8
O15498	YKT6	Synaptobrevin homolog YKT6	YKT6_HUMAN	3	0	0	0	0	0	0	0	2	1	0	0	2	3	2	2	0	2	1	1	0	1	0	0	1	0	0	1	0	0	2	0	2	3	0	1	2	2	1	0	1	2	0	0	0	1
O15540	FABP7	Fatty acid-binding protein, brain	FABP7_HUMAN	4	4	4	3	3	4	3	3	5	4	3	4	3	4	4	3	4	3	3	3	3	4	3	3	3	4	3	3	3	3	4	4	3	3	3	3	3	3	3	3	4	3	4	3	3	4
O43155	FLRT2	Leucine-rich repeat transmembrane protein FLRT2	FLRT2_HUMAN	7	8	7	8	3	3	7	9	6	8	5	6	8	7	9	9	6	8	8	6	8	8	6	7	6	7	9	6	6	5	7	6	6	9	7	8	6	8	7	8	6	8	6	7	7	7
O43157	PLXNB1	Plexin-B1	PLXB1_HUMAN	26	24	24	22	22	21	20	19	26	24	17	19	25	24	22	24	25	23	24	22	18	17	22	24	22	22	24	23	17	18	28	25	25	25	22	24	24	25	21	24	23	23	21	23	23	22
O43173	ST8SIA3	Sia-alpha-2,3-Gal-beta-1,4-GlcNAc-R:alpha 2,8-sialyltransferase	SIA8C_HUMAN	17	14	7	9	9	10	11	8	18	13	7	10	10	11	10	11	11	13	12	13	9	9	9	12	10	11	15	13	10	9	15	13	14	18	11	14	11	14	11	10	11	13	12	11	15	11
O43184	ADAM12	Disintegrin and metalloproteinase domain-containing protein 12	ADA12_HUMAN	4	2	5	2	1	0	3	0	3	3	2	2	2	2	5	3	3	3	3	3	3	3	2	4	2	0	2	1	0	2	3	3	4	3	3	2	2	0	3	0	2	0	0	0	2	2
O43237	DYNC1LI2	Cytoplasmic dynein 1 light intermediate chain 2	DC1L2_HUMAN	0	0	0	0	0	0	0	0	0	0	0	0	0	0	0	0	0	0	0	0	0	0	0	0	0	0	0	0	0	0	0	0	0	0	0	0	0	0	0	0	1	0	0	0	0	0
O43240	KLK10	Kallikrein-10	KLK10_HUMAN	6	6	5	5	5	5	4	6	5	5	3	4	6	4	5	5	6	6	5	5	5	5	6	6	6	6	8	6	6	5	8	7	6	7	7	7	6	6	4	4	6	6	5	5	6	4
O43278	SPINT1	Kunitz-type protease inhibitor 1	SPIT1_HUMAN	15	14	14	13	13	11	13	12	16	14	10	11	14	14	8	7	13	12	10	13	12	11	13	15	14	12	14	13	10	10	15	11	10	13	14	12	10	12	14	14	12	13	13	13	14	16
O43291	SPINT2	Kunitz-type protease inhibitor 2	SPIT2_HUMAN	8	8	8	8	6	6	8	8	8	7	7	8	7	7	8	7	8	8	8	6	6	5	8	8	7	7	8	8	6	8	8	8	7	8	7	7	7	7	9	8	8	7	8	8	7	7
O43300	LRRTM2	Leucine-rich repeat transmembrane neuronal protein 2	LRRT2_HUMAN	10	12	3	6	3	0	5	6	8	6	2	0	8	6	8	10	8	9	9	7	7	4	7	9	4	11	11	11	4	8	10	8	9	11	9	10	8	7	6	6	8	8	6	8	9	8
O43396	TXNL1	Thioredoxin-like protein 1	TXNL1_HUMAN	3	3	3	3	2	3	3	3	3	4	3	2	3	4	3	3	3	3	3	2	3	3	2	2	2	2	3	3	2	2	3	3	3	3	2	2	2	2	2	2	3	4	2	2	3	3
O43399	TPD52L2	Tumor protein D54	TPD54_HUMAN	0	0	1	1	1	0	1	1	0	1	0	0	0	1	1	1	0	0	1	1	0	0	0	0	0	0	0	1	1	0	1	0	1	1	0	0	0	0	0	1	0	0	1	1	1	1
O43405	COCH	Cochlin	COCH_HUMAN	11	11	7	9	8	7	12	10	13	12	11	8	11	13	12	12	10	10	13	14	8	9	10	12	13	12	11	10	9	8	13	11	9	9	11	12	10	10	10	10	9	8	8	9	10	12
O43424	GRID2	Glutamate receptor ionotropic, delta-2	GRID2_HUMAN	1	1	1	1	1	1	1	0	1	1	0	0	1	1	0	0	1	1	1	1	1	0	1	1	1	1	1	1	1	1	1	1	1	1	1	1	1	1	1	1	1	1	0	1	1	1
O43426	SYNJ1	Synaptojanin-1	SYNJ1_HUMAN	0	0	0	0	0	0	0	0	0	0	0	0	0	1	0	0	0	0	0	0	0	0	0	0	0	0	0	0	0	0	0	0	0	1	0	0	0	0	0	0	0	0	0	0	0	0
O43493	TGOLN2	Trans-Golgi network integral membrane protein 2	TGON2_HUMAN	16	16	13	14	14	15	15	16	16	17	14	16	16	16	16	17	14	14	16	17	16	17	17	15	15	17	15	16	14	15	14	15	17	18	16	17	15	17	16	14	14	15	16	16	16	15
O43504	LAMTOR5	Ragulator complex protein LAMTOR5	LTOR5_HUMAN	1	0	0	0	0	0	0	0	1	1	0	0	1	0	0	0	0	1	0	0	0	0	1	1	1	0	1	1	0	0	1	0	1	1	0	0	0	0	0	1	0	0	0	0	0	0
O43505	B4GAT1	Beta-1,4-glucuronyltransferase 1	B4GA1_HUMAN	95	96	77	80	73	78	83	81	87	79	76	67	86	91	91	85	82	85	88	89	77	73	88	86	89	83	92	93	70	76	90	90	94	99	83	84	83	86	87	90	80	84	83	87	92	90
O43508	TNFSF12	Tumor necrosis factor ligand superfamily member 12	TNF12_HUMAN	2	2	1	2	1	1	1	1	2	2	1	1	2	2	2	2	1	2	2	2	2	1	1	1	1	1	2	2	1	1	2	2	2	2	1	1	2	2	1	2	1	2	1	1	2	2
O43529	CHST10	Carbohydrate sulfotransferase 10	CHSTA_HUMAN	20	19	15	17	14	11	15	17	18	20	10	14	17	14	17	14	16	18	16	17	16	14	17	18	13	15	17	18	15	14	19	18	16	18	14	18	14	16	17	17	16	16	17	16	17	17
O43556	SGCE	Epsilon-sarcoglycan	SGCE_HUMAN	24	24	20	21	20	20	21	19	24	22	20	21	23	22	22	22	22	22	24	22	22	22	19	20	20	21	21	21	20	18	22	22	20	24	19	21	21	21	22	21	22	23	21	22	23	22
O43567	RNF13	E3 ubiquitin-protein ligase RNF13	RNF13_HUMAN	5	5	5	5	4	5	4	5	5	5	4	4	5	5	5	5	5	5	5	5	5	5	5	5	5	5	5	3	4	5	5	5	5	5	5	4	5	5	5	5	4	5	4	4	4	5
O43570	CA12	Carbonic anhydrase 12	CAH12_HUMAN	0	0	1	2	0	1	0	0	2	0	0	0	2	1	0	2	0	2	2	1	1	0	1	0	0	0	1	0	0	1	2	2	2	2	0	0	2	0	0	2	0	0	1	0	2	2
O43581	SYT7	Synaptotagmin-7	SYT7_HUMAN	0	1	0	0	0	0	0	0	1	0	0	0	0	0	0	0	0	0	0	0	0	0	0	0	0	0	0	0	0	0	1	1	0	0	0	0	0	0	0	0	0	0	0	0	0	0
O43597	SPRY2	Protein sprouty homolog 2	SPY2_HUMAN	0	0	0	0	1	0	0	0	0	0	0	0	0	0	0	0	0	0	0	0	0	0	0	0	0	0	0	0	0	0	0	0	0	0	0	0	0	0	0	0	0	0	0	0	0	0
O43612	HCRT	Orexin	OREX_HUMAN	2	2	2	2	2	2	2	2	2	2	1	2	2	2	2	2	2	2	2	2	2	2	2	2	2	2	2	2	2	2	2	2	2	2	2	2	2	2	2	2	2	2	2	2	2	2
O43677	NDUFC1	NADH dehydrogenase [ubiquinone] 1 subunit C1, mitochondrial	NDUC1_HUMAN	0	0	1	1	1	1	1	1	0	0	1	0	0	0	0	1	1	0	0	1	1	1	1	1	0	0	1	1	1	1	1	1	1	0	1	1	1	1	1	1	1	1	0	0	1	1
O43707	ACTN4	Alpha-actinin-4	ACTN4_HUMAN	0	0	1	1	1	0	0	0	3	3	1	0	1	0	0	2	0	0	2	1	0	1	2	2	0	1	0	0	0	0	2	1	2	3	0	1	1	1	0	2	1	3	0	1	0	1
O43736	ITM2A	Integral membrane protein 2A	ITM2A_HUMAN	3	3	3	3	1	2	3	2	3	3	3	2	3	0	3	2	3	4	3	2	3	0	1	2	3	2	3	3	3	3	3	2	3	2	2	2	2	2	1	2	3	3	1	1	3	2
O43752	STX6	Syntaxin-6	STX6_HUMAN	1	1	0	0	0	0	0	0	1	0	0	0	0	1	0	0	0	0	0	2	1	0	0	1	0	1	0	1	0	0	1	0	1	1	0	0	0	0	1	0	0	2	0	0	0	0
O43827	ANGPTL7	Angiopoietin-related protein 7	ANGL7_HUMAN	9	10	10	11	10	11	7	10	11	11	10	10	11	10	8	9	10	9	9	11	10	10	10	10	11	11	10	11	10	10	10	10	7	10	10	11	10	11	10	10	10	9	10	10	10	10
O43852	CALU	Calumenin	CALU_HUMAN	2	2	0	2	2	1	0	3	2	3	0	0	2	1	2	2	2	3	3	2	1	0	1	0	0	0	1	0	0	1	3	2	1	2	0	0	0	2	1	1	2	2	0	0	2	2
O43854	EDIL3	EGF-like repeat and discoidin I-like domain-containing protein 3	EDIL3_HUMAN	10	11	13	13	6	6	8	9	11	6	2	5	12	10	10	9	10	9	17	15	7	10	8	9	10	7	10	7	8	8	13	15	10	13	11	12	10	10	12	11	7	7	4	7	15	13
O43866	CD5L	CD5 antigen-like	CD5L_HUMAN	12	11	12	11	11	13	11	11	14	14	14	13	14	13	13	13	13	12	13	12	12	14	9	10	10	11	12	12	10	12	11	14	14	12	11	11	11	12	12	11	14	14	12	11	11	9
O43897	TLL1	Tolloid-like protein 1	TLL1_HUMAN	1	2	1	1	1	1	1	1	2	1	1	1	1	1	1	1	1	1	1	1	2	1	1	1	2	1	1	1	1	1	1	1	1	1	1	1	1	1	1	1	1	1	1	1	1	1
O43909	EXTL3	Exostosin-like 3	EXTL3_HUMAN	6	3	1	3	0	1	2	1	4	3	2	0	1	3	4	3	2	6	4	2	1	2	8	4	3	2	3	6	0	3	6	3	5	5	3	3	2	4	1	1	3	4	4	3	3	2
O43916	CHST1	Carbohydrate sulfotransferase 1	CHST1_HUMAN	9	11	7	7	4	6	7	9	11	7	8	6	10	7	10	10	7	9	10	8	4	5	8	10	10	8	10	10	6	8	9	7	10	11	9	8	9	9	9	9	7	10	9	9	7	9
O43921	EFNA2	Ephrin-A2	EFNA2_HUMAN	2	2	0	0	0	0	0	0	0	0	0	0	0	1	0	0	0	0	0	1	0	0	1	2	1	0	2	2	0	0	2	1	1	1	1	1	0	1	2	2	1	1	1	0	0	0
O60241	ADGRB2	Adhesion G protein-coupled receptor B2	AGRB2_HUMAN	14	14	10	12	10	10	13	12	13	12	10	10	13	14	13	13	13	12	13	13	11	12	13	13	12	12	14	13	11	13	14	12	13	15	13	14	12	13	13	14	13	14	12	14	14	14
O60242	ADGRB3	Adhesion G protein-coupled receptor B3	AGRB3_HUMAN	12	12	9	10	9	9	10	8	12	10	6	9	10	8	9	9	9	10	11	10	9	10	10	9	9	8	9	10	7	8	11	11	10	12	9	10	9	9	9	11	10	9	10	10	11	10
O60243	HS6ST1	Heparan-sulfate 6-O-sulfotransferase 1	H6ST1_HUMAN	14	13	11	12	6	8	12	10	13	12	7	8	13	14	11	13	11	12	14	13	11	9	12	13	12	9	12	13	10	11	12	11	11	12	12	13	12	11	9	13	13	13	10	11	13	13
O60245	PCDH7	Protocadherin-7	PCDH7_HUMAN	18	19	15	14	12	11	15	15	19	17	14	12	16	17	17	16	16	17	17	17	15	14	16	17	14	16	19	18	15	16	16	16	17	19	16	17	17	17	15	13	13	15	16	16	17	16
O60259	KLK8	Kallikrein-8	KLK8_HUMAN	2	0	0	0	0	1	0	0	1	0	0	0	0	0	0	0	0	1	0	0	0	1	0	0	1	0	1	0	0	0	1	0	1	0	0	0	0	0	0	0	0	0	0	0	0	1
O60279	SUSD5	Sushi domain-containing protein 5	SUSD5_HUMAN	26	25	23	24	21	21	24	24	26	22	18	19	24	26	25	26	24	24	25	26	22	21	22	24	23	24	26	26	22	26	24	24	26	26	25	25	25	25	22	25	24	25	22	23	24	23
O60282	KIF5C	Kinesin heavy chain isoform 5C	KIF5C_HUMAN	2	2	2	3	2	2	2	2	3	2	1	2	2	2	2	2	2	3	2	2	2	2	2	2	2	2	2	2	1	3	2	3	3	2	2	2	2	3	2	2	2	2	2	2	2	2
O60330	PCDHGA12	Protocadherin gamma-A12	PCDGC_HUMAN	2	1	0	2	1	0	0	0	2	1	0	0	1	2	2	1	1	2	2	2	0	0	1	2	0	2	1	0	2	0	2	1	1	1	0	2	0	0	0	0	0	0	0	0	0	0
O60353	FZD6	Frizzled-6	FZD6_HUMAN	4	3	3	3	3	3	3	3	3	3	2	2	3	3	2	3	3	3	4	4	2	2	3	4	3	3	3	3	3	4	4	4	4	4	2	4	3	4	2	4	3	3	3	3	3	3
O60449	LY75	Lymphocyte antigen 75	LY75_HUMAN	17	12	11	14	9	5	13	11	17	19	10	8	13	8	13	14	7	10	13	7	12	8	12	15	10	7	8	11	11	9	17	14	12	13	10	14	18	16	16	16	11	13	15	13	11	11
O60462	NRP2	Neuropilin-2	NRP2_HUMAN	26	29	24	27	24	21	20	25	28	27	22	21	27	28	27	27	26	26	26	26	26	26	25	29	26	24	29	24	24	25	28	27	26	27	27	23	25	27	25	27	22	25	26	25	27	24
O60469	DSCAM	Down syndrome cell adhesion molecule	DSCAM_HUMAN	5	6	1	2	1	1	2	2	5	3	1	1	1	3	3	3	4	3	1	2	2	1	3	4	3	2	2	2	2	4	4	6	2	4	5	3	4	3	4	2	3	4	3	2	3	2
O60476	MAN1A2	Mannosyl-oligosaccharide 1,2-alpha-mannosidase IB	MA1A2_HUMAN	14	13	10	13	9	8	9	10	16	15	7	5	13	16	12	10	13	14	13	13	10	12	12	13	12	11	15	12	8	11	15	12	10	14	12	12	13	11	11	16	14	11	10	12	14	12
O60477	BRINP1	BMP/retinoic acid-inducible neural-specific protein 1	BRNP1_HUMAN	3	4	2	1	0	0	3	2	3	2	0	2	0	1	0	1	4	2	3	3	1	0	1	1	1	0	1	2	0	0	1	1	2	3	1	2	0	1	0	2	3	2	2	1	5	0
O60486	PLXNC1	Plexin-C1	PLXC1_HUMAN	2	2	0	0	0	0	0	2	3	2	0	0	0	0	0	1	0	0	1	0	0	0	0	2	0	0	0	2	0	0	1	0	3	3	0	0	1	0	0	1	2	0	4	0	2	0
O60507	TPST1	Protein-tyrosine sulfotransferase 1	TPST1_HUMAN	3	2	2	3	0	0	1	1	4	3	1	2	3	2	2	0	2	1	2	3	2	2	2	2	1	1	2	4	2	1	3	3	1	3	2	2	2	0	0	2	2	2	1	2	2	4
O60512	B4GALT3	Beta-1,4-galactosyltransferase 3	B4GT3_HUMAN	4	6	2	4	3	3	3	4	4	4	3	3	5	4	4	4	3	5	6	4	3	2	4	3	2	4	6	5	2	3	4	5	3	5	2	5	2	4	5	4	4	4	5	3	5	4
O60513	B4GALT4	Beta-1,4-galactosyltransferase 4	B4GT4_HUMAN	0	2	2	2	0	0	0	0	0	1	0	0	2	0	0	0	1	0	1	2	0	1	0	1	0	0	0	0	1	1	1	2	0	1	1	1	0	0	0	0	0	0	0	0	2	0
O60568	PLOD3	Multifunctional procollagen lysine hydroxylase and glycosyltransferase LH3	PLOD3_HUMAN	27	25	19	25	22	20	20	17	25	22	18	18	24	22	24	26	24	22	25	24	24	20	19	22	24	22	24	24	21	18	27	25	21	25	22	25	25	24	23	27	25	22	18	18	27	27
O60609	GFRA3	GDNF family receptor alpha-3	GFRA3_HUMAN	10	10	10	11	10	10	8	8	10	9	9	7	9	8	6	8	8	9	10	11	10	9	11	11	10	10	11	9	11	10	12	11	9	8	11	10	10	9	9	9	10	10	9	9	11	11
O60613	SELENOF	Selenoprotein F	SEP15_HUMAN	8	8	8	8	5	5	7	7	8	6	6	6	8	7	8	8	8	8	8	8	8	7	7	8	8	7	7	8	6	4	8	7	7	8	8	8	8	8	8	8	7	8	7	5	8	8
O60664	PLIN3	Perilipin-3	PLIN3_HUMAN	0	2	1	2	0	2	0	2	3	3	2	1	0	2	1	2	2	2	1	2	1	2	0	0	3	2	0	0	0	0	0	1	0	3	0	2	0	1	1	0	2	2	0	2	0	2
O60667	FCMR	Fas apoptotic inhibitory molecule 3	FAIM3_HUMAN	1	1	0	0	0	1	0	1	1	0	0	0	1	0	1	1	0	1	1	0	1	0	0	0	0	0	0	1	0	0	0	0	1	0	0	0	0	0	0	0	0	0	0	0	0	1
O60704	TPST2	Protein-tyrosine sulfotransferase 2	TPST2_HUMAN	1	1	1	2	0	0	1	2	2	1	0	0	1	2	1	1	2	1	2	1	0	0	0	2	2	2	2	1	0	0	1	0	1	2	1	1	0	0	0	1	2	0	1	1	2	0
O60741	HCN1	Potassium/sodium hyperpolarization-activated cyclic nucleotide-gated channel 1	HCN1_HUMAN	2	2	1	1	1	1	2	1	1	1	1	1	1	2	2	2	1	1	2	1	1	1	1	2	1	1	2	2	1	2	1	1	2	2	1	1	1	1	1	1	1	2	1	2	1	1
O60784	TOM1	Target of Myb protein 1	TOM1_HUMAN	1	1	0	1	0	0	1	1	1	2	0	0	1	2	1	2	0	0	1	0	0	0	2	0	1	2	1	1	0	1	0	1	1	1	1	0	0	1	0	0	1	0	2	0	1	1
O60814;P57053;P58876;P62807;Q5QNW6;Q93079;Q99877;Q99879;Q99880	H2BC12;H2BS1;H2BC5;H2BC4;H2BC18;H2BC9;H2BC15;H2BC14;H2BC13	Histone H2B type 1-K;Histone H2B type F-S;Histone H2B type 1-D;Histone H2B type 1-C/E/F/G/I;Histone H2B type 2-F;Histone H2B type 1-H;Histone H2B type 1-N;Histone H2B type 1-M;Histone H2B type 1-L	H2B1K_HUMAN;H2BFS_HUMAN;H2B1D_HUMAN;H2B1C_HUMAN;H2B2F_HUMAN;H2B1H_HUMAN;H2B1N_HUMAN;H2B1M_HUMAN;H2B1L_HUMAN	3	3	3	5	3	2	2	3	3	5	3	2	2	4	5	1	3	4	3	4	3	1	2	5	3	2	3	0	1	2	5	0	2	4	1	2	1	2	1	5	3	4	4	0	3	3
O60883	GPR37L1	G-protein coupled receptor 37-like 1	G37L1_HUMAN	13	11	9	9	9	10	10	10	11	12	10	9	10	9	10	10	12	12	9	10	9	10	11	10	9	10	12	11	9	10	10	11	10	10	9	9	9	9	10	9	9	10	8	9	9	9
O60888	CUTA	Protein CutA	CUTA_HUMAN	5	5	4	5	3	3	4	4	5	5	3	3	5	5	5	4	4	5	5	4	3	4	4	4	3	3	5	3	3	3	4	4	4	3	4	2	3	3	3	3	3	4	3	3	3	4
O60909	B4GALT2	Beta-1,4-galactosyltransferase 2	B4GT2_HUMAN	5	3	2	4	2	0	4	3	3	2	1	0	3	2	4	2	3	2	2	3	1	2	2	3	2	3	2	3	3	3	3	2	2	2	3	2	2	4	3	4	3	2	4	3	3	2
O60939	SCN2B	Sodium channel subunit beta-2	SCN2B_HUMAN	5	3	3	3	3	4	4	2	4	4	4	3	4	3	4	2	4	3	4	4	3	4	3	4	3	3	3	3	3	3	5	4	3	6	4	3	4	4	4	3	3	4	3	4	4	4
O75019	LILRA1	Leukocyte immunoglobulin-like receptor subfamily A member 1	LIRA1_HUMAN	0	0	0	0	0	0	0	0	0	0	0	0	0	0	0	0	0	0	1	0	0	0	1	0	0	0	0	0	0	0	0	0	0	0	0	0	0	0	0	0	0	0	0	0	0	0
O75023	LILRB5	Leukocyte immunoglobulin-like receptor subfamily B member 5	LIRB5_HUMAN	0	0	2	2	1	1	0	1	1	2	0	0	1	1	0	2	0	0	2	1	0	1	0	0	0	2	1	1	0	0	1	0	0	0	0	0	0	0	0	0	0	2	0	0	0	0
O75051	PLXNA2	Plexin-A2	PLXA2_HUMAN	7	8	1	2	0	0	0	0	6	1	0	0	2	2	0	0	0	2	3	3	0	0	2	1	0	1	2	4	0	0	5	3	2	4	3	3	3	5	0	1	2	3	0	3	5	2
O75063	FAM20B	Glycosaminoglycan xylosylkinase	XYLK_HUMAN	16	16	14	16	14	13	14	12	16	13	10	9	16	14	16	12	15	17	16	16	12	15	15	16	13	15	15	15	10	13	16	15	12	17	14	16	14	16	13	17	13	15	15	14	15	15
O75071	EFCAB14	EF-hand calcium-binding domain-containing protein 14	EFC14_HUMAN	9	8	9	8	8	7	7	8	8	8	8	9	9	8	7	7	9	9	10	8	8	6	10	8	7	7	9	8	8	9	8	7	8	8	9	8	8	9	8	7	8	8	8	8	10	7
O75077	ADAM23	Disintegrin and metalloproteinase domain-containing protein 23	ADA23_HUMAN	19	18	11	15	10	10	13	13	18	15	6	8	14	14	16	14	18	15	16	17	12	13	10	15	15	12	15	16	11	14	19	17	15	18	18	14	14	15	14	13	19	14	12	13	15	13
O75078	ADAM11	Disintegrin and metalloproteinase domain-containing protein 11	ADA11_HUMAN	22	24	18	19	19	14	18	17	20	16	14	17	22	15	18	16	19	19	21	22	14	15	21	19	18	17	22	21	14	16	20	20	19	23	21	19	17	18	23	21	22	19	15	15	22	20
O75083	WDR1	WD repeat-containing protein 1	WDR1_HUMAN	14	9	13	10	9	5	8	7	13	12	11	4	11	12	10	13	10	10	14	13	9	15	6	12	9	7	13	12	8	9	13	13	11	18	8	11	13	15	8	15	8	18	7	7	12	16
O75084;Q14332	FZD7;FZD2	Frizzled-7;Frizzled-2	FZD7_HUMAN;FZD2_HUMAN	2	2	2	1	2	2	2	2	2	2	1	2	2	2	1	2	1	2	2	2	1	2	1	2	2	2	2	2	1	2	2	2	2	2	2	2	2	2	2	2	1	1	1	2	2	2
O75093	SLIT1	Slit homolog 1 protein	SLIT1_HUMAN	5	5	2	3	4	5	5	4	4	4	5	5	4	3	5	5	4	4	4	5	3	4	4	4	4	5	4	4	4	2	4	4	4	4	4	4	5	4	3	6	5	5	5	5	4	4
O75096	LRP4	Low-density lipoprotein receptor-related protein 4	LRP4_HUMAN	8	9	2	3	4	4	4	3	5	5	1	3	6	8	6	7	5	8	6	6	2	2	5	6	5	3	8	5	5	4	6	8	5	7	5	6	4	5	4	4	4	6	5	4	6	6
O75129	ASTN2	Astrotactin-2	ASTN2_HUMAN	6	9	2	5	2	2	1	1	5	0	1	0	3	2	0	0	5	3	4	4	0	0	5	7	2	0	3	4	3	0	5	4	2	5	4	6	3	0	3	6	2	4	0	1	5	4
O75144	ICOSLG	ICOS ligand	ICOSL_HUMAN	6	6	5	6	5	5	5	5	6	6	5	4	6	6	6	6	6	6	6	6	6	6	5	5	5	5	6	6	4	5	6	6	6	6	6	5	6	6	6	6	6	6	5	5	5	6
O75173	ADAMTS4	A disintegrin and metalloproteinase with thrombospondin motifs 4	ATS4_HUMAN	8	10	6	8	4	7	10	8	9	7	8	5	6	9	8	6	6	8	9	6	6	7	7	7	7	10	9	10	7	6	8	7	8	7	7	7	7	8	8	7	7	7	8	6	9	7
O75223	GGCT	Gamma-glutamylcyclotransferase	GGCT_HUMAN	9	10	4	6	7	4	6	8	8	8	5	4	7	8	9	9	8	8	8	7	4	6	5	9	7	6	8	9	5	6	8	8	9	8	7	7	6	6	5	5	8	6	7	8	7	7
O75326	SEMA7A	Semaphorin-7A	SEM7A_HUMAN	64	65	54	55	53	56	59	57	58	53	56	55	54	57	59	59	57	58	60	58	54	53	61	61	59	56	63	63	53	53	61	62	60	62	58	58	57	59	61	60	57	57	58	62	63	61
O75339	CILP	Cartilage intermediate layer protein 1	CILP1_HUMAN	3	4	3	7	1	1	2	2	4	3	0	2	3	3	0	1	1	4	4	4	2	2	0	2	2	3	3	2	3	0	2	3	2	1	2	2	3	2	3	1	2	1	3	0	1	2
O75347	TBCA	Tubulin-specific chaperone A	TBCA_HUMAN	5	5	4	4	2	1	3	4	5	5	3	0	5	5	5	5	3	5	3	4	3	5	3	3	3	3	5	6	5	3	5	4	5	5	4	5	4	4	2	3	4	6	5	0	5	5
O75354	ENTPD6	Ectonucleoside triphosphate diphosphohydrolase 6	ENTP6_HUMAN	10	11	8	8	7	6	7	9	8	8	9	8	6	7	5	5	9	9	9	8	8	6	10	8	8	6	7	7	8	6	9	8	10	8	6	10	6	9	8	7	5	6	8	7	9	8
O75368	SH3BGRL	SH3 domain-binding glutamic acid-rich-like protein	SH3L1_HUMAN	8	8	7	7	4	7	7	6	8	8	5	5	8	9	8	8	7	8	8	7	6	7	6	6	6	6	8	7	7	7	8	6	8	9	5	7	8	8	7	6	7	9	6	6	7	8
O75487	GPC4	Glypican-4	GPC4_HUMAN	12	11	11	14	9	5	6	8	13	11	10	9	10	13	11	12	12	12	11	10	9	11	12	13	15	11	9	9	5	8	15	13	12	14	12	10	11	13	13	10	9	12	7	5	13	13
O75493	CA11	Carbonic anhydrase-related protein 11	CAH11_HUMAN	13	13	7	9	8	7	8	8	11	9	6	4	8	8	9	8	9	8	9	10	9	5	10	11	9	7	10	10	5	7	10	11	10	10	8	9	8	10	11	13	9	9	9	9	10	10
O75503	CLN5	Ceroid-lipofuscinosis neuronal protein 5	CLN5_HUMAN	9	10	8	9	6	5	8	6	9	8	7	5	9	9	9	8	8	8	9	9	9	9	8	8	8	6	10	9	6	8	10	11	8	10	9	9	9	10	10	10	10	9	6	7	10	9
O75509	TNFRSF21	Tumor necrosis factor receptor superfamily member 21	TNR21_HUMAN	15	15	11	12	12	12	14	13	14	14	13	13	13	14	15	14	12	13	15	14	12	14	15	16	13	14	16	15	12	12	14	14	14	16	12	13	13	13	15	15	13	13	14	14	15	14
O75594	PGLYRP1	Peptidoglycan recognition protein 1	PGRP1_HUMAN	1	0	0	1	0	0	0	1	0	0	0	1	0	0	0	0	0	0	0	0	0	0	0	0	0	0	0	0	0	0	0	0	1	0	0	0	0	0	0	0	0	0	0	0	0	0
O75629	CREG1	Protein CREG1	CREG1_HUMAN	3	3	3	3	3	3	3	3	3	2	3	3	3	3	3	3	3	3	3	3	3	3	3	3	3	3	3	3	3	3	3	3	3	3	3	3	3	3	3	3	3	3	3	3	3	3
O75636	FCN3	Ficolin-3	FCN3_HUMAN	3	2	3	3	3	3	3	3	3	3	3	3	3	3	3	3	3	3	3	3	3	3	3	3	3	3	3	3	3	3	3	3	3	3	3	3	3	3	3	3	3	3	3	3	2	3
O75711	SCRG1	Scrapie-responsive protein 1	SCRG1_HUMAN	19	18	15	18	16	17	16	17	18	16	15	14	17	17	17	19	17	17	17	17	16	15	16	18	17	18	17	18	15	14	19	16	16	19	17	18	17	18	15	16	16	17	14	15	15	17
O75752	B3GALNT1	UDP-GalNAc:beta-1,3-N-acetylgalactosaminyltransferase 1	B3GL1_HUMAN	19	17	15	11	12	12	10	15	16	16	13	10	17	16	16	17	14	17	15	15	11	12	15	15	14	13	14	16	13	14	19	15	17	20	16	15	12	16	15	15	16	14	12	13	17	15
O75781	PALM	Paralemmin-1	PALM_HUMAN	3	3	2	2	2	2	2	3	3	3	2	2	3	2	2	2	2	3	3	2	2	1	3	3	2	2	2	2	3	2	1	2	3	2	2	2	2	2	2	3	3	2	3	3	2	1
O75787	ATP6AP2	Renin receptor	RENR_HUMAN	20	22	18	18	18	19	18	19	21	19	17	18	19	19	19	19	19	19	21	22	19	17	20	19	21	18	19	19	17	17	21	21	20	20	19	20	19	20	19	20	18	20	19	18	20	19
O75874	IDH1	Isocitrate dehydrogenase [NADP] cytoplasmic	IDHC_HUMAN	12	14	9	8	7	7	7	10	11	13	8	7	11	9	9	12	9	11	13	8	10	14	8	10	11	11	11	10	8	6	12	10	12	15	8	9	10	10	6	9	8	8	9	10	9	11
O75882	ATRN	Attractin	ATRN_HUMAN	70	67	63	66	64	63	66	62	65	65	64	65	63	62	62	65	66	65	67	66	64	63	65	70	65	62	68	65	67	63	66	68	64	68	65	64	64	65	67	65	63	65	61	62	66	68
O75888	TNFSF13	Tumor necrosis factor ligand superfamily member 13	TNF13_HUMAN	11	9	6	10	6	3	6	7	11	7	7	5	10	9	10	9	8	7	6	8	6	7	6	7	8	6	8	8	6	7	10	7	6	10	8	6	8	9	7	8	10	10	6	6	10	9
O75973	C1QL1	C1q-related factor	C1QRF_HUMAN	6	6	5	5	3	4	7	5	6	3	5	4	5	5	6	7	5	4	4	7	4	5	4	6	3	7	5	7	4	3	6	5	6	7	5	4	5	4	4	6	4	5	3	4	4	6
O75976	CPD	Carboxypeptidase D	CBPD_HUMAN	13	13	9	13	7	9	12	11	13	11	9	9	13	12	12	13	12	13	11	14	12	9	13	12	12	12	14	11	8	10	14	13	9	13	10	10	10	11	10	11	11	11	11	12	13	9
O76061	STC2	Stanniocalcin-2	STC2_HUMAN	11	11	6	9	9	7	10	8	10	10	8	6	10	10	11	10	8	9	11	10	8	11	8	11	10	8	10	10	8	10	10	10	11	11	10	10	9	9	11	9	11	10	10	9	9	11
O76070	SNCG	Gamma-synuclein	SYUG_HUMAN	5	7	4	6	3	4	7	3	4	5	5	5	6	6	4	6	4	5	5	5	4	4	3	4	6	6	4	6	4	3	6	4	4	5	5	4	4	4	4	4	4	6	4	5	4	5
O76076	CCN5	CCN family member 5	CCN5_HUMAN	7	6	7	7	7	6	6	6	7	7	7	6	7	7	6	6	6	7	7	7	7	7	6	5	7	7	6	6	6	5	6	4	6	7	4	5	3	3	4	3	6	6	6	7	6	3
O94760	DDAH1	N(G),N(G)-dimethylarginine dimethylaminohydrolase 1	DDAH1_HUMAN	17	17	14	14	12	12	12	14	17	15	14	12	18	17	17	19	15	17	15	16	15	15	14	17	17	15	16	18	15	15	18	17	14	16	16	15	16	16	14	16	14	16	13	12	16	17
O94766	B3GAT3	Galactosylgalactosylxylosylprotein 3-beta-glucuronosyltransferase 3	B3GA3_HUMAN	13	13	11	12	11	10	9	9	12	11	8	6	12	13	11	11	13	10	12	12	10	12	10	10	12	10	12	13	8	7	11	13	10	11	11	9	12	11	9	10	10	12	10	10	11	12
O94769	ECM2	Extracellular matrix protein 2	ECM2_HUMAN	35	36	36	37	33	34	33	34	36	35	33	32	37	35	35	34	34	35	36	35	35	35	37	35	35	34	37	37	34	35	36	35	36	36	34	37	36	36	36	34	33	34	36	35	37	37
O94772	LY6H	Lymphocyte antigen 6H	LY6H_HUMAN	15	15	12	15	13	13	15	15	15	14	13	14	15	15	16	14	15	15	14	15	15	14	13	15	13	15	15	14	15	15	15	15	14	15	13	15	15	15	14	14	15	14	15	15	14	15
O94779	CNTN5	Contactin-5	CNTN5_HUMAN	17	15	4	7	6	5	9	6	15	12	5	4	6	7	14	12	8	13	10	10	6	5	10	10	8	9	12	12	6	7	11	7	15	17	11	12	11	7	4	6	10	9	10	11	7	6
O94813	SLIT2	Slit homolog 2 protein	SLIT2_HUMAN	3	3	3	3	3	3	3	3	3	3	1	0	3	1	3	3	3	3	2	2	2	2	2	2	2	2	3	3	0	3	3	2	2	3	3	3	3	2	3	3	3	1	2	2	3	0
O94856	NFASC	Neurofascin	NFASC_HUMAN	66	66	60	62	61	57	64	62	66	65	58	60	64	62	66	64	64	66	66	64	59	58	64	64	64	62	64	66	59	61	65	63	64	66	63	62	64	63	62	65	65	65	64	64	65	65
O94898	LRIG2	Leucine-rich repeats and immunoglobulin-like domains protein 2	LRIG2_HUMAN	11	9	6	8	5	3	6	4	12	7	5	5	6	7	9	8	9	8	8	10	5	6	9	10	6	8	8	7	6	5	8	7	7	8	9	8	7	6	6	6	8	7	5	8	7	11
O94910	ADGRL1	Adhesion G protein-coupled receptor L1	AGRL1_HUMAN	35	35	30	31	29	28	30	32	37	34	26	28	30	32	31	33	32	33	31	31	29	28	33	34	32	32	35	34	28	32	35	33	32	36	31	32	30	30	31	34	33	34	32	34	35	34
O94919	ENDOD1	Endonuclease domain-containing 1 protein	ENDD1_HUMAN	29	31	30	30	26	29	28	28	29	28	27	24	32	30	31	28	33	31	30	31	27	28	27	31	32	30	31	30	25	27	30	28	32	33	29	32	28	29	28	27	31	31	33	31	28	28
O94933	SLITRK3	SLIT and NTRK-like protein 3	SLIK3_HUMAN	12	11	6	10	8	6	9	6	11	9	3	4	11	6	9	7	8	10	8	12	5	7	10	11	7	10	11	10	5	6	12	10	11	12	11	11	10	12	11	7	10	7	8	10	11	10
O94973	AP2A2	AP-2 complex subunit alpha-2	AP2A2_HUMAN	4	5	3	4	2	0	3	3	5	5	0	0	5	5	4	5	4	5	4	4	3	3	3	3	2	3	4	4	0	0	5	3	2	5	4	3	4	4	3	3	5	4	3	3	3	0
O94985	CLSTN1	Calsyntenin-1	CSTN1_HUMAN	126	133	116	114	112	118	126	115	128	120	116	115	121	124	131	114	121	122	131	129	117	122	128	129	123	121	135	128	111	119	127	124	125	133	126	116	125	122	126	127	119	120	126	119	126	127
O94991	SLITRK5	SLIT and NTRK-like protein 5	SLIK5_HUMAN	18	14	13	12	11	7	11	9	16	14	9	9	12	11	15	12	11	12	10	13	9	10	12	11	10	10	13	13	9	9	13	11	15	15	13	13	13	13	9	12	15	13	12	11	12	12
O95025	SEMA3D	Semaphorin-3D	SEM3D_HUMAN	3	1	1	2	1	2	2	1	1	1	2	0	1	3	1	2	1	1	3	2	2	2	1	1	3	0	2	3	1	1	3	1	2	2	1	1	1	2	1	2	2	2	1	1	3	2
O95084	PRSS23	Serine protease 23	PRS23_HUMAN	8	8	6	7	6	3	5	7	7	5	5	2	7	7	6	6	7	6	5	5	7	6	5	6	6	4	7	5	5	5	7	7	7	7	6	5	5	7	7	7	4	5	3	3	7	6
O95156	NXPH2	Neurexophilin-2	NXPH2_HUMAN	4	3	3	3	4	2	4	4	4	4	3	1	4	5	3	4	4	4	4	4	3	3	4	4	4	4	4	4	2	3	4	4	4	4	4	4	4	4	3	4	4	5	3	4	4	4
O95157	NXPH3	Neurexophilin-3	NXPH3_HUMAN	8	8	6	6	5	4	5	6	8	7	4	4	6	6	4	5	7	7	6	6	6	5	6	7	6	4	7	7	4	3	8	7	6	6	5	7	6	7	3	6	6	6	5	5	7	5
O95158	NXPH4	Neurexophilin-4	NXPH4_HUMAN	6	7	5	6	6	6	6	6	6	5	6	5	5	5	3	3	6	6	6	5	4	4	6	6	7	6	5	4	5	4	8	7	6	4	5	5	5	4	5	6	6	6	5	6	5	4
O95159	ZFPL1	Zinc finger protein-like 1	ZFPL1_HUMAN	5	5	4	5	3	4	4	3	5	5	4	3	4	4	4	4	4	4	5	5	4	3	4	4	4	5	5	5	3	4	4	4	4	5	4	4	4	4	4	4	5	5	5	4	5	5
O95166	GABARAP	Gamma-aminobutyric acid receptor-associated protein	GBRAP_HUMAN	1	0	0	0	0	0	0	0	0	0	0	0	0	0	0	0	1	0	0	0	0	0	1	1	1	0	1	1	0	0	1	0	0	0	0	1	0	0	1	0	1	1	0	0	0	0
O95185	UNC5C	Netrin receptor UNC5C	UNC5C_HUMAN	13	11	7	9	8	6	7	9	12	11	6	5	9	9	9	9	8	11	10	9	9	8	6	9	9	8	9	12	5	6	11	9	10	10	10	9	9	8	6	9	7	10	9	8	10	10
O95196	CSPG5	Chondroitin sulfate proteoglycan 5	CSPG5_HUMAN	2	3	1	1	1	1	2	1	2	1	1	1	1	1	2	2	1	1	1	1	1	2	1	2	1	1	2	2	1	1	2	1	1	3	2	1	1	1	1	1	1	1	2	3	3	1
O95206	PCDH8	Protocadherin-8	PCDH8_HUMAN	16	15	8	9	7	7	10	11	15	12	9	9	10	12	16	13	11	14	16	16	9	8	9	14	12	11	14	14	13	11	13	12	13	15	13	15	13	13	11	11	13	14	15	13	12	11
O95292	VAPB	Vesicle-associated membrane protein-associated protein B/C	VAPB_HUMAN	1	2	1	1	1	1	1	1	2	1	1	1	1	1	2	1	1	1	1	1	1	1	1	1	1	1	1	1	1	1	2	1	1	1	1	1	1	1	1	1	1	1	1	1	1	1
O95297	MPZL1	Myelin protein zero-like protein 1	MPZL1_HUMAN	2	2	1	1	1	0	1	1	2	1	1	1	2	2	2	2	1	2	1	2	2	2	1	1	1	1	1	1	1	1	2	2	1	2	1	1	1	1	1	1	2	2	1	1	2	1
O95336	PGLS	6-phosphogluconolactonase	6PGL_HUMAN	7	9	5	7	7	4	8	5	9	6	7	6	9	8	9	8	7	7	7	6	6	8	7	7	7	7	7	6	5	5	8	9	9	9	8	5	7	7	9	8	7	8	6	6	8	8
O95390	GDF11	Growth/differentiation factor 11	GDF11_HUMAN	13	14	12	13	13	12	13	11	14	11	13	11	13	13	13	13	13	14	13	14	13	14	13	14	13	13	15	13	13	12	14	14	13	13	14	14	13	14	13	14	13	13	13	12	13	13
O95407	TNFRSF6B	Tumor necrosis factor receptor superfamily member 6B	TNF6B_HUMAN	5	7	4	4	4	1	0	2	3	6	4	0	6	7	3	4	4	2	0	0	4	4	0	4	4	4	4	4	2	2	5	3	5	5	3	4	5	4	2	3	4	4	2	4	2	4
O95428	PAPLN	Papilin	PPN_HUMAN	58	57	56	56	51	57	57	56	53	55	43	44	56	59	54	55	56	56	60	56	56	54	56	59	56	55	57	56	55	55	54	53	54	58	56	56	56	56	49	47	53	55	52	55	59	60
O95445	APOM	Apolipoprotein M	APOM_HUMAN	9	8	8	9	9	9	8	9	8	9	9	9	8	9	9	9	9	9	9	8	9	9	9	9	9	9	9	9	9	9	9	9	9	9	9	9	9	9	9	9	9	9	9	9	9	9
O95450	ADAMTS2	A disintegrin and metalloproteinase with thrombospondin motifs 2	ATS2_HUMAN	6	6	6	6	4	3	5	3	6	5	4	5	6	5	4	4	5	5	5	5	5	4	5	4	5	5	6	6	5	4	6	5	4	5	5	5	6	5	5	6	4	5	4	4	5	4
O95461	LARGE1	LARGE xylosyl- and glucuronyltransferase 1	LARG1_HUMAN	2	0	2	1	1	0	2	2	1	1	1	1	0	1	1	1	0	1	1	0	0	0	1	1	0	1	1	0	1	1	1	1	1	2	1	2	1	1	1	1	1	2	1	1	2	1
O95467	GNAS	Neuroendocrine secretory protein 55	GNAS3_HUMAN	2	2	2	2	2	2	1	1	2	2	2	2	2	2	2	2	2	2	2	2	2	2	2	2	2	2	2	2	2	2	2	2	2	2	2	2	2	2	1	2	2	2	2	2	2	2
O95479	H6PD	GDH/6PGL endoplasmic bifunctional protein	G6PE_HUMAN	1	0	0	0	0	0	0	0	0	0	1	1	3	2	0	0	0	1	1	0	0	0	0	0	0	0	0	0	0	0	0	0	1	0	0	0	0	0	0	2	2	2	1	1	0	0
O95490	ADGRL2	Adhesion G protein-coupled receptor L2	AGRL2_HUMAN	11	11	5	7	3	4	9	8	8	8	2	3	7	7	6	8	7	10	9	9	4	4	6	7	7	7	7	9	5	6	6	7	10	9	6	7	5	7	4	5	6	7	9	4	10	8
O95497	VNN1	Pantetheinase	VNN1_HUMAN	8	9	9	10	8	9	9	10	7	11	4	5	12	11	4	6	10	10	9	9	11	9	8	10	11	11	9	10	3	3	5	8	5	6	11	7	9	11	10	9	11	12	11	12	9	7
O95502	NPTXR	Neuronal pentraxin receptor	NPTXR_HUMAN	77	75	63	66	55	56	70	65	77	69	59	61	65	66	72	74	67	70	71	71	62	60	72	73	64	65	73	77	62	67	68	63	71	74	71	69	69	66	65	66	68	70	70	72	71	70
O95633	FSTL3	Follistatin-related protein 3	FSTL3_HUMAN	10	12	10	10	11	8	9	11	9	11	8	8	11	12	10	11	12	11	9	11	9	12	8	10	10	7	11	10	10	10	11	9	11	11	10	7	11	10	8	11	8	10	8	10	9	11
O95744	PMS2P2	Putative postmeiotic segregation increased 2-like protein 2	PM2P2_HUMAN	0	0	0	0	0	1	0	0	0	0	1	1	0	0	0	0	1	1	0	0	0	0	0	0	0	0	0	0	0	1	0	0	0	0	0	0	0	0	0	0	0	0	0	0	0	0
O95782	AP2A1	AP-2 complex subunit alpha-1	AP2A1_HUMAN	6	6	4	3	3	3	2	3	6	5	4	2	4	6	5	4	2	6	5	4	3	3	3	3	3	3	4	4	3	3	6	3	4	5	2	4	3	3	3	3	4	3	4	3	3	5
O95841	ANGPTL1	Angiopoietin-related protein 1	ANGL1_HUMAN	9	4	9	10	3	3	8	6	6	5	3	3	7	9	10	9	6	3	5	8	8	6	5	8	10	6	6	6	5	3	11	9	7	8	7	5	8	9	3	6	5	8	3	5	8	8
O95865	DDAH2	N(G),N(G)-dimethylarginine dimethylaminohydrolase 2	DDAH2_HUMAN	7	6	6	6	5	5	6	7	6	6	7	4	7	6	6	7	5	5	6	6	6	8	6	7	6	6	5	6	5	6	7	6	6	8	6	5	5	6	5	5	6	6	6	5	6	6
O95881	TXNDC12	Thioredoxin domain-containing protein 12	TXD12_HUMAN	0	2	1	0	0	1	0	1	1	0	1	1	2	0	1	2	0	2	2	2	0	0	0	0	0	0	0	1	1	2	1	0	0	2	1	2	0	2	0	0	2	0	2	2	0	1
O95897	OLFM2	Noelin-2	NOE2_HUMAN	9	8	8	9	7	7	6	6	9	8	6	7	7	7	9	7	8	8	8	7	7	7	8	8	7	7	8	7	4	5	9	9	8	8	8	7	7	8	9	9	8	6	7	8	9	9
O95965	ITGBL1	Integrin beta-like protein 1	ITGBL_HUMAN	24	24	14	18	14	16	16	15	21	21	13	11	19	21	24	22	15	15	20	19	17	16	18	19	18	14	19	17	13	16	25	26	22	24	15	17	13	19	21	22	18	20	18	19	22	19
O95967	EFEMP2	EGF-containing fibulin-like extracellular matrix protein 2	FBLN4_HUMAN	22	21	20	20	19	19	19	19	22	20	17	16	22	22	23	22	22	19	21	20	20	22	19	21	20	20	22	22	18	18	22	22	21	23	21	20	22	21	21	21	17	21	20	19	22	22
O95970	LGI1	Leucine-rich glioma-inactivated protein 1	LGI1_HUMAN	8	9	5	7	6	4	4	6	12	6	8	3	13	8	9	11	8	10	10	8	8	8	5	8	12	5	9	7	4	4	14	10	9	13	8	6	6	7	10	13	5	8	3	0	11	14
O95980	RECK	Reversion-inducing cysteine-rich protein with Kazal motifs	RECK_HUMAN	12	15	7	9	6	6	7	7	12	9	7	7	12	11	12	12	8	11	11	10	9	6	8	8	11	8	12	9	6	7	13	11	10	13	10	9	11	9	12	11	9	9	10	7	10	12
O95989	NUDT3	Diphosphoinositol polyphosphate phosphohydrolase 1	NUDT3_HUMAN	2	3	1	1	1	0	1	1	1	1	0	0	1	0	1	0	0	1	0	1	0	1	1	1	1	1	0	0	1	1	1	0	1	2	0	0	0	0	0	0	1	1	0	0	1	0
O95998	IL18BP	Interleukin-18-binding protein	I18BP_HUMAN	6	6	5	5	6	3	5	5	6	6	4	3	6	6	6	6	6	5	6	5	5	5	4	4	4	5	6	6	4	6	4	4	6	6	5	6	5	6	4	5	4	6	6	5	5	5
P00001		concatemer	variant	47	48	54	51	56	53	52	54	57	59	55	54	49	49	48	50	50	50	55	54	55	55	53	49	54	54	47	46	49	48	53	54	52	50	49	49	48	51	51	51	52	54	54	54	55	54
P00325	ADH1B	All-trans-retinol dehydrogenase [NAD(+)] ADH1B	ADH1B_HUMAN	0	0	3	3	4	0	0	0	1	9	4	2	5	0	0	2	4	7	0	0	3	14	0	0	0	0	0	0	0	0	2	0	0	0	2	0	2	5	0	0	0	0	0	3	2	3
P00338	LDHA	L-lactate dehydrogenase A chain	LDHA_HUMAN	23	25	21	22	21	20	23	21	26	25	21	19	24	23	24	23	22	21	25	23	23	22	25	23	23	24	22	22	22	20	23	21	24	24	22	22	22	22	22	23	23	25	22	22	23	23
P00352	ALDH1A1	Retinal dehydrogenase 1	AL1A1_HUMAN	18	16	14	16	12	13	7	9	12	15	13	7	16	14	2	0	16	17	14	10	15	16	16	16	16	15	14	12	10	9	16	18	20	17	15	14	13	14	15	17	12	14	12	10	14	14
P00390	GSR	Glutathione reductase, mitochondrial	GSHR_HUMAN	13	11	11	11	9	8	8	10	13	12	10	8	11	11	10	11	10	12	10	8	9	11	8	10	8	10	8	10	10	7	12	8	12	13	10	9	10	11	7	9	11	9	11	9	10	7
P00441	SOD1	Superoxide dismutase [Cu-Zn]	SODC_HUMAN	55	55	49	50	49	55	51	51	53	50	49	47	50	55	53	56	53	52	55	55	53	51	54	57	57	54	56	57	46	51	55	54	53	56	52	51	52	53	52	52	53	53	52	55	55	56
P00450	CP	Ceruloplasmin	CERU_HUMAN	219	211	211	219	205	222	214	224	212	214	218	215	224	230	214	215	211	212	203	212	223	229	208	213	215	205	218	222	201	204	199	213	215	213	211	218	204	214	220	217	217	216	209	208	216	216
P00488	F13A1	Coagulation factor XIII A chain	F13A_HUMAN	18	16	12	14	14	12	19	15	18	19	18	16	16	17	17	17	16	17	17	16	17	20	18	16	14	14	14	15	17	15	17	20	14	17	12	9	14	13	13	15	15	19	15	18	11	14
P00491	PNP	Purine nucleoside phosphorylase	PNPH_HUMAN	0	0	0	0	0	0	0	0	0	6	5	0	2	0	0	0	0	5	0	0	0	2	0	0	0	0	0	0	2	0	4	0	6	1	0	0	0	0	0	0	0	0	3	0	0	0
P00492	HPRT1	Hypoxanthine-guanine phosphoribosyltransferase	HPRT_HUMAN	13	14	12	12	12	11	12	12	14	12	12	12	12	11	13	12	13	13	12	11	11	11	11	11	13	13	13	13	12	12	13	11	13	14	14	12	12	11	10	11	12	12	10	11	12	12
P00505	GOT2	Aspartate aminotransferase, mitochondrial	AATM_HUMAN	19	19	9	12	9	9	15	12	18	15	9	9	15	15	21	13	15	20	16	11	12	11	16	18	13	13	16	19	10	10	18	17	17	17	13	16	12	12	16	13	13	15	15	10	14	15
P00533	EGFR	Epidermal growth factor receptor	EGFR_HUMAN	20	20	18	18	15	16	14	17	20	18	13	12	18	20	17	17	19	19	17	18	16	14	18	20	18	17	20	21	17	16	21	21	19	20	18	19	18	18	18	16	18	16	15	14	18	17
P00558	PGK1	Phosphoglycerate kinase 1	PGK1_HUMAN	33	35	27	35	25	29	31	29	35	34	30	21	32	34	34	32	32	33	34	34	31	34	31	33	33	33	34	33	29	31	35	34	34	34	27	28	26	31	30	30	29	34	26	26	33	32
P00568	AK1	Adenylate kinase isoenzyme 1	KAD1_HUMAN	4	4	3	4	3	1	3	2	4	5	4	0	4	3	4	4	3	4	3	3	4	4	2	3	4	2	2	2	2	1	4	4	5	2	3	3	4	4	3	2	0	5	2	0	2	3
P00734	F2	Prothrombin	THRB_HUMAN	75	75	77	75	77	77	77	75	74	78	77	77	76	74	74	77	76	77	75	75	74	75	78	77	76	78	77	79	78	79	79	78	77	72	78	79	78	77	77	77	77	78	79	74	76	79
P00736	C1R	Complement C1r subcomponent	C1R_HUMAN	69	70	67	68	66	63	66	66	68	70	66	63	69	69	71	68	70	66	69	68	71	71	64	67	69	68	70	69	65	66	68	70	72	71	66	68	70	66	70	67	65	68	66	68	69	70
P00738	HP	Haptoglobin	HPT_HUMAN	113	119	113	117	120	122	115	120	118	122	121	120	120	118	108	111	123	123	113	112	114	120	117	117	109	109	118	116	126	121	113	125	121	116	118	121	119	120	112	110	118	111	116	119	114	116
P00739	HPR	Haptoglobin-related protein	HPTR_HUMAN	11	10	10	11	11	12	11	11	10	11	12	11	10	10	11	11	8	8	11	11	11	11	11	11	12	11	9	10	10	11	10	11	10	11	10	11	11	10	12	10	10	11	11	12	10	10
P00740	F9	Coagulation factor IX	FA9_HUMAN	13	14	15	15	14	15	13	13	17	16	14	14	17	16	15	16	14	15	15	16	15	16	14	15	13	14	16	13	16	17	16	16	15	16	15	15	14	15	13	16	12	15	16	14	16	16
P00742	F10	Coagulation factor X	FA10_HUMAN	23	27	26	25	23	24	24	25	21	25	26	25	27	25	29	25	25	26	26	28	25	25	26	24	24	23	26	26	23	23	23	26	25	25	26	25	24	25	26	28	23	25	25	25	22	26
P00746	CFD	Complement factor D	CFAD_HUMAN	25	24	24	24	23	21	24	23	23	23	20	22	25	23	23	24	24	25	24	24	25	24	24	24	24	25	24	25	24	24	24	23	25	24	24	23	22	23	24	25	25	25	24	23	24	23
P00747	PLG	Plasminogen	PLMN_HUMAN	147	143	147	151	145	147	149	145	145	147	150	152	146	152	145	149	149	148	150	148	151	147	152	151	149	148	142	149	151	148	143	151	146	139	148	149	148	150	144	143	150	147	145	147	149	144
P00748	F12	Coagulation factor XII	FA12_HUMAN	58	53	57	55	53	59	51	52	54	50	42	44	56	55	44	50	54	55	47	47	60	58	58	62	54	53	53	52	52	52	52	58	45	38	57	60	57	58	56	58	46	49	52	54	57	55
P00751	CFB	Complement factor B	CFAB_HUMAN	127	127	128	130	127	128	130	128	128	124	131	128	133	135	130	130	121	120	127	127	130	133	132	128	133	125	132	130	127	130	127	132	124	123	129	134	129	130	132	136	128	131	129	128	130	128
P00760		Cationic trypsin	TRY1_BOVIN	8	10	9	10	10	8	10	9	11	7	7	7	9	9	11	11	9	9	12	10	11	10	9	10	12	9	12	11	8	9	10	9	9	11	8	10	9	10	11	11	10	11	10	9	12	12
P00761		Trypsin	TRYP_PIG	0	1	1	1	0	0	1	0	1	0	1	1	1	1	1	1	0	0	1	1	1	1	0	1	1	1	1	1	0	0	1	1	1	1	0	0	0	1	1	1	1	1	0	1	1	1
P00813	ADA	Adenosine deaminase	ADA_HUMAN	0	0	0	0	0	0	0	0	0	0	0	0	0	0	0	0	0	0	0	0	0	0	0	3	0	0	0	2	1	2	0	0	2	1	0	1	3	0	2	1	0	0	0	2	0	0
P00915	CA1	Carbonic anhydrase 1	CAH1_HUMAN	10	16	15	18	16	15	8	16	7	29	27	16	20	9	19	14	15	27	12	6	11	18	7	13	10	6	3	0	23	19	24	15	32	13	15	13	12	10	11	11	15	0	27	12	0	8
P00918	CA2	Carbonic anhydrase 2	CAH2_HUMAN	8	8	8	8	6	6	2	7	4	21	16	7	10	4	6	10	6	19	7	6	6	9	5	7	4	2	2	2	13	12	17	9	22	6	5	4	4	4	7	8	7	6	15	5	6	6
P00995	SPINK1	Serine protease inhibitor Kazal-type 1	ISK1_HUMAN	0	0	0	1	0	0	2	0	2	0	2	0	1	2	0	0	1	1	2	0	3	3	0	0	3	2	0	1	1	2	0	0	1	2	1	1	0	0	3	3	0	0	3	0	0	0
P01008	SERPINC1	Antithrombin-III	ANT3_HUMAN	82	84	86	84	86	87	88	85	82	84	89	87	86	87	88	85	83	85	85	85	86	85	88	88	85	85	82	86	86	86	83	87	80	82	85	87	85	85	86	85	83	84	86	85	85	84
P01009	SERPINA1	Alpha-1-antitrypsin	A1AT_HUMAN	243	250	243	252	231	237	243	227	237	234	252	242	258	270	248	239	230	228	246	246	262	259	251	240	249	241	245	249	236	239	207	214	221	232	247	237	240	242	242	244	235	239	247	255	244	247
P01011	SERPINA3	Alpha-1-antichymotrypsin	AACT_HUMAN	90	90	92	90	88	92	91	87	88	90	91	90	94	95	93	90	89	90	93	90	94	92	90	87	91	90	85	88	91	88	88	86	90	90	91	90	92	89	88	91	92	89	90	90	89	89
P01019	AGT	Angiotensinogen	ANGT_HUMAN	101	102	87	90	90	90	95	90	104	91	81	91	94	97	97	96	94	96	93	91	90	85	92	92	94	97	99	98	92	93	100	103	96	107	97	95	96	96	94	96	97	95	90	94	99	100
P01023	A2M	Alpha-2-macroglobulin	A2MG_HUMAN	261	271	256	258	254	255	263	250	261	262	250	236	262	267	268	264	251	253	263	248	258	260	250	252	258	257	254	260	255	260	255	269	264	266	253	260	250	249	257	258	250	253	251	256	257	265
P01024	C3	Complement C3	CO3_HUMAN	434	427	415	421	417	434	433	418	417	412	429	431	431	441	427	422	425	422	418	423	414	413	430	424	419	430	424	417	422	424	407	424	405	419	425	428	416	422	433	422	421	420	433	433	414	409
P01031	C5	Complement C5	CO5_HUMAN	106	100	102	106	106	107	107	105	104	108	108	110	105	107	111	107	106	105	100	101	106	105	106	106	100	102	103	102	106	107	106	105	106	104	105	107	105	104	101	102	103	106	108	102	104	103
P01033	TIMP1	Metalloproteinase inhibitor 1	TIMP1_HUMAN	16	16	16	16	16	15	16	16	16	16	16	16	16	17	16	16	16	16	16	16	16	16	16	16	16	16	16	16	16	16	16	16	16	16	16	16	16	17	16	16	17	16	15	15	16	16
P01034	CST3	Cystatin-C	CYTC_HUMAN	103	101	98	101	95	98	99	97	100	101	99	93	97	100	103	98	98	101	101	101	94	95	98	96	103	97	100	103	93	96	100	95	99	99	94	96	90	91	100	98	98	98	94	98	102	104
P01037	CST1	Cystatin-SN	CYTN_HUMAN	1	0	1	1	3	2	1	2	4	4	0	0	4	4	1	0	4	4	4	4	3	4	3	4	0	0	2	2	4	4	0	0	0	0	2	3	2	2	0	0	3	2	4	4	0	0
P01042	KNG1	Kininogen-1	KNG1_HUMAN	71	77	77	73	73	77	76	79	73	79	78	81	80	78	78	78	77	73	78	83	79	79	76	76	77	84	76	79	77	80	71	79	75	70	81	83	78	76	77	78	79	81	76	80	77	75
P01127	PDGFB	Platelet-derived growth factor subunit B	PDGFB_HUMAN	4	4	4	4	4	4	4	4	4	4	4	4	4	4	4	4	4	4	4	4	4	4	4	4	4	4	4	4	4	4	4	4	4	4	4	4	4	4	4	4	4	4	4	4	4	4
P01130	LDLR	Low-density lipoprotein receptor	LDLR_HUMAN	15	14	12	10	12	8	10	9	14	14	10	9	13	11	8	11	12	10	12	12	12	13	11	12	11	12	11	12	11	11	11	12	12	12	11	13	12	12	10	12	11	10	12	10	13	11
P01135	TGFA	Protransforming growth factor alpha	TGFA_HUMAN	2	2	2	2	2	2	2	2	2	2	2	2	2	2	2	2	2	1	2	2	2	2	2	2	2	2	2	2	1	2	2	2	2	2	2	2	2	2	2	1	2	2	2	2	2	2
P01137	TGFB1	Transforming growth factor beta-1 proprotein	TGFB1_HUMAN	2	1	1	0	0	0	0	0	1	1	0	0	2	1	0	0	0	0	1	2	0	2	1	0	0	1	1	0	0	0	1	2	1	2	1	0	2	0	0	0	0	0	0	0	0	0
P01148	GNRH1	Progonadoliberin-1	GON1_HUMAN	3	3	0	0	1	1	0	0	2	3	0	0	0	1	0	2	0	2	1	0	0	0	0	0	0	2	3	3	2	1	2	0	1	0	2	1	0	0	2	2	1	3	2	0	2	0
P01178	OXT	Oxytocin-neurophysin 1	NEU1_HUMAN	6	5	5	5	4	5	5	5	4	4	5	5	5	5	6	6	5	4	5	5	5	5	5	4	6	5	6	5	4	5	6	6	5	5	5	5	4	5	5	5	4	5	5	5	5	5
P01185	AVP	Vasopressin-neurophysin 2-copeptin	NEU2_HUMAN	2	2	2	2	0	1	0	1	2	3	0	0	2	2	2	2	2	3	2	2	1	2	1	1	3	3	2	2	1	2	3	3	1	2	2	2	2	2	2	2	1	2	0	3	2	3
P01189	POMC	Pro-opiomelanocortin	COLI_HUMAN	3	4	3	3	2	0	2	2	3	2	0	0	4	3	4	3	0	2	2	3	3	3	4	2	2	2	1	3	2	0	5	3	2	1	3	2	3	3	3	4	4	3	0	2	4	3
P01210	PENK	Proenkephalin-A	PENK_HUMAN	39	41	36	40	34	37	35	33	42	30	35	29	38	40	43	41	30	34	37	39	40	36	39	39	39	41	44	39	35	36	41	40	34	39	36	37	35	35	40	41	33	42	36	38	42	41
P01213	PDYN	Proenkephalin-B	PDYN_HUMAN	10	9	8	9	7	8	8	7	9	9	8	8	8	10	11	9	7	9	11	11	10	8	8	8	9	9	10	10	9	9	9	9	8	10	9	9	10	10	11	10	9	10	9	9	10	12
P01236	PRL	Prolactin	PRL_HUMAN	8	8	7	7	9	3	5	7	7	9	6	5	10	8	5	9	6	7	7	6	8	12	2	3	9	7	5	5	3	5	13	9	5	9	8	6	6	9	7	10	7	12	1	0	7	11
P01258;P06881	CALCA	Calcitonin;Calcitonin gene-related peptide 1	CALC_HUMAN;CALCA_HUMAN	3	3	3	3	3	3	3	2	3	3	3	2	3	3	3	3	2	3	3	3	3	3	3	3	3	3	3	3	3	3	3	3	3	3	3	3	3	3	3	3	3	3	3	3	3	3
P01303	NPY	Pro-neuropeptide Y	NPY_HUMAN	10	11	9	9	9	9	9	10	10	10	9	9	9	10	10	10	8	9	9	9	8	8	9	9	10	10	10	10	10	9	10	9	9	10	9	9	10	9	7	7	9	10	9	9	9	10
P01344	IGF2	Insulin-like growth factor II	IGF2_HUMAN	12	10	13	12	10	10	9	10	12	10	8	10	11	11	10	11	12	10	11	12	11	11	9	10	10	10	9	10	9	10	10	11	9	9	11	10	11	12	11	11	9	11	10	11	11	13
P01591	JCHAIN	Immunoglobulin J chain	IGJ_HUMAN	7	7	8	8	8	8	8	8	8	8	8	8	8	8	8	8	8	8	8	8	8	8	8	7	8	8	8	8	8	8	8	8	8	8	7	8	8	8	8	8	8	8	8	8	8	8
P01593;P01594	IGKV1D-33;IGKV1-33	Immunoglobulin kappa variable 1D-33;Immunoglobulin kappa variable 1-33	KVD33_HUMAN;KV133_HUMAN	9	7	9	8	9	8	9	8	9	10	9	9	9	7	10	10	8	8	10	7	9	8	9	7	8	9	10	9	8	9	8	9	10	10	10	11	9	10	10	8	8	8	7	8	9	9
P01597;P04432	IGKV1-39;IGKV1D-39	Immunoglobulin kappa variable 1-39;Immunoglobulin kappa variable 1D-39	KV139_HUMAN;KVD39_HUMAN	14	14	14	14	13	12	13	14	13	15	13	14	11	11	13	13	12	12	12	13	12	12	15	13	15	14	14	14	13	13	14	15	14	15	15	14	15	16	15	13	13	11	13	12	13	13
P01601	IGKV1D-16	Immunoglobulin kappa variable 1D-16	KVD16_HUMAN	1	1	1	1	1	1	1	1	1	1	1	1	1	0	1	1	1	0	1	1	1	1	1	1	1	1	1	1	1	1	1	1	1	1	1	1	1	1	1	1	1	1	1	1	1	0
P01602	IGKV1-5	Immunoglobulin kappa variable 1-5	KV105_HUMAN	4	4	4	4	4	4	4	4	4	4	4	4	4	4	4	4	4	4	4	4	4	4	4	4	4	4	4	4	4	4	4	4	4	4	4	4	4	4	4	4	4	4	4	4	4	4
P01619	IGKV3-20	Immunoglobulin kappa variable 3-20	KV320_HUMAN	16	17	17	19	17	15	18	19	15	16	14	14	16	15	17	17	16	15	16	17	16	18	17	18	16	16	16	17	17	16	17	17	14	15	16	16	16	17	15	15	16	16	17	16	15	16
P01699	IGLV1-44	Immunoglobulin lambda variable 1-44	LV144_HUMAN	2	3	2	2	3	3	4	4	2	4	3	3	2	2	3	2	2	2	3	3	2	2	3	3	3	3	3	2	1	3	3	3	3	2	3	3	3	3	2	3	3	4	2	2	3	3
P01700	IGLV1-47	Immunoglobulin lambda variable 1-47	LV147_HUMAN	10	10	9	11	11	10	13	13	12	13	11	11	13	11	12	11	13	11	12	10	10	10	11	11	12	13	10	9	12	12	9	11	12	11	10	9	10	9	12	12	13	12	10	9	9	10
P01701	IGLV1-51	Immunoglobulin lambda variable 1-51	LV151_HUMAN	12	12	8	11	11	9	9	10	10	11	11	12	11	12	11	11	11	11	11	11	11	11	9	9	10	10	11	11	10	10	10	10	8	6	10	10	11	11	13	14	12	13	9	9	11	10
P01703	IGLV1-40	Immunoglobulin lambda variable 1-40	LV140_HUMAN	11	10	11	11	10	12	11	12	12	11	12	13	12	13	12	11	11	12	10	11	9	11	11	8	12	11	10	9	11	11	10	11	10	12	11	11	11	12	11	12	13	11	10	12	9	12
P01704	IGLV2-14	Immunoglobulin lambda variable 2-14	LV214_HUMAN	2	2	0	1	2	2	0	1	2	2	1	2	2	2	2	2	2	2	2	2	2	2	2	2	2	1	1	1	1	1	0	0	0	0	1	1	0	1	2	2	2	2	2	2	2	2
P01705	IGLV2-23	Immunoglobulin lambda variable 2-23	LV223_HUMAN	6	8	8	8	9	8	6	6	6	9	10	9	8	9	8	8	7	6	9	10	8	9	7	8	8	7	7	8	9	9	8	8	10	9	8	7	8	8	8	8	8	7	7	9	9	7
P01706	IGLV2-11	Immunoglobulin lambda variable 2-11	LV211_HUMAN	12	11	11	10	12	14	13	13	13	13	15	14	10	11	14	12	11	11	10	11	12	11	11	11	12	12	13	14	14	14	10	13	13	14	9	6	9	9	13	13	14	14	10	12	12	13
P01709	IGLV2-8	Immunoglobulin lambda variable 2-8	LV208_HUMAN	3	4	3	3	3	3	3	3	3	3	4	3	3	4	4	3	3	3	3	3	3	3	3	3	3	3	3	3	3	3	3	3	3	3	3	3	3	3	3	3	3	3	3	3	3	3
P01714	IGLV3-19	Immunoglobulin lambda variable 3-19	LV319_HUMAN	10	11	11	11	12	11	11	12	13	12	13	12	13	12	13	12	12	11	12	12	12	11	10	10	12	13	10	10	12	11	9	12	14	14	11	12	11	11	11	12	11	12	12	11	12	12
P01715	IGLV3-1	Immunoglobulin lambda variable 3-1	LV301_HUMAN	3	3	3	2	3	3	3	3	3	3	3	3	3	3	2	3	3	3	1	2	3	3	3	2	2	2	2	1	2	2	1	3	2	3	2	1	2	2	3	3	3	3	1	3	2	2
P01717	IGLV3-25	Immunoglobulin lambda variable 3-25	LV325_HUMAN	14	15	14	14	14	14	14	15	14	14	14	14	15	14	13	13	13	13	12	12	13	14	13	13	14	14	15	12	14	14	12	13	15	16	14	13	14	13	13	14	14	12	13	13	14	13
P01718	IGLV3-27	Immunoglobulin lambda variable 3-27	LV327_HUMAN	6	6	6	5	6	6	6	6	6	6	6	6	6	6	5	6	6	6	5	6	5	5	6	6	6	6	6	6	6	6	5	5	6	6	6	6	6	6	6	6	6	6	6	6	6	6
P01721	IGLV6-57	Immunoglobulin lambda variable 6-57	LV657_HUMAN	9	12	10	9	12	9	8	7	10	11	11	11	9	9	5	6	11	11	9	9	10	11	11	10	6	7	10	10	8	7	10	9	11	10	9	10	10	10	11	12	10	11	10	9	9	10
P01742	IGHV1-69	Immunoglobulin heavy variable 1-69	HV169_HUMAN	1	1	1	0	0	0	1	0	0	0	1	1	1	1	1	1	0	0	0	0	0	0	0	0	0	0	0	0	1	0	0	0	0	0	0	0	0	0	1	0	0	0	0	0	0	0
P01743	IGHV1-46	Immunoglobulin heavy variable 1-46	HV146_HUMAN	4	3	4	5	3	5	5	4	4	6	4	3	4	5	4	5	5	5	3	4	4	4	4	3	3	4	3	5	4	4	4	4	4	4	4	5	5	5	3	4	5	4	4	5	3	3
P01762	IGHV3-11	Immunoglobulin heavy variable 3-11	HV311_HUMAN	2	3	3	3	6	4	4	4	4	5	3	3	5	5	2	3	3	3	5	5	3	5	2	2	3	3	3	4	6	4	3	3	4	3	3	4	4	4	4	4	3	4	5	5	3	3
P01763	IGHV3-48	Immunoglobulin heavy variable 3-48	HV348_HUMAN	0	0	0	0	4	3	3	3	1	1	3	3	1	1	3	3	3	3	3	3	0	0	0	0	3	3	0	0	4	4	2	3	1	0	0	0	0	0	0	0	0	0	1	1	0	0
P01764	IGHV3-23	Immunoglobulin heavy variable 3-23	HV323_HUMAN	12	13	14	13	15	13	14	13	13	15	15	15	16	15	14	15	13	13	15	15	14	15	14	13	13	14	13	14	15	15	13	16	13	16	14	14	15	14	15	14	16	15	14	15	11	11
P01766	IGHV3-13	Immunoglobulin heavy variable 3-13	HV313_HUMAN	3	3	3	3	4	4	3	3	4	5	4	3	4	4	4	4	4	4	4	4	4	4	3	4	4	4	4	3	3	3	3	4	4	4	4	4	3	4	3	3	4	4	4	5	5	3
P01772	IGHV3-33	Immunoglobulin heavy variable 3-33	HV333_HUMAN	9	8	7	6	10	9	8	8	9	10	9	11	9	10	9	10	9	6	4	4	10	10	8	8	10	10	6	6	10	9	8	10	10	8	8	7	6	7	6	8	8	7	8	9	6	8
P01780	IGHV3-7	Immunoglobulin heavy variable 3-7	HV307_HUMAN	5	6	6	7	6	5	4	5	5	6	6	6	6	7	7	7	6	6	6	6	6	5	6	6	7	6	7	7	6	6	7	6	5	5	7	6	8	6	5	6	5	5	5	6	6	6
P01782	IGHV3-9	Immunoglobulin heavy variable 3-9	HV309_HUMAN	9	8	9	10	7	7	8	8	8	9	10	9	9	8	7	9	9	8	9	9	8	9	7	6	9	9	9	9	7	7	8	9	9	9	9	8	8	8	9	8	9	10	9	10	9	9
P01814	IGHV2-70	Immunoglobulin heavy variable 2-70	HV270_HUMAN	3	3	3	3	1	1	1	1	0	0	1	1	3	3	0	1	3	3	3	3	1	1	0	0	3	3	0	0	1	1	0	0	1	1	0	0	0	0	3	3	3	3	3	3	3	3
P01817	IGHV2-5	Immunoglobulin heavy variable 2-5	HV205_HUMAN	8	9	6	7	8	7	6	6	10	9	5	7	3	2	7	7	7	5	5	7	6	6	6	6	8	7	6	5	6	7	7	8	7	6	6	6	6	6	4	6	6	6	7	8	7	7
P01824	IGHV4-39	Immunoglobulin heavy variable 4-39	HV439_HUMAN	3	3	3	3	2	2	2	3	3	3	2	1	2	2	2	2	2	2	2	2	2	2	3	3	2	2	2	2	2	1	2	2	3	3	3	2	3	2	2	2	3	2	3	3	2	2
P01833	PIGR	Polymeric immunoglobulin receptor	PIGR_HUMAN	14	14	13	13	13	12	12	13	13	12	12	12	13	11	14	15	11	9	12	11	13	14	12	13	12	12	13	14	11	14	13	14	12	14	12	12	13	12	14	13	12	11	13	13	14	13
P01834	IGKC	Immunoglobulin kappa constant	IGKC_HUMAN	1	1	1	1	1	1	1	1	1	1	1	1	1	1	1	1	1	1	1	1	1	1	1	1	1	1	1	1	1	1	1	1	1	1	1	1	1	1	1	1	1	1	1	1	1	1
P01859	IGHG2	Immunoglobulin heavy constant gamma 2	IGHG2_HUMAN	85	83	82	85	86	88	90	91	81	84	88	84	83	85	81	80	89	89	90	92	85	84	90	91	81	80	91	90	86	87	87	87	79	83	84	82	84	86	92	89	89	85	90	85	83	79
P01860	IGHG3	Immunoglobulin heavy constant gamma 3	IGHG3_HUMAN	22	23	27	27	24	25	27	28	20	19	25	21	28	27	24	22	26	27	26	25	27	26	27	26	22	24	25	24	28	29	21	23	25	20	21	22	19	21	26	26	26	24	27	28	24	21
P01861	IGHG4	Immunoglobulin heavy constant gamma 4	IGHG4_HUMAN	26	26	25	24	34	32	33	35	20	22	33	34	28	30	24	23	30	29	31	31	32	27	35	33	29	28	32	32	30	31	24	29	25	23	33	32	33	31	34	32	19	17	31	32	27	28
P01871	IGHM	Immunoglobulin heavy constant mu	IGHM_HUMAN	6	8	7	6	8	6	8	8	10	10	10	9	7	8	7	7	7	7	7	6	9	9	7	7	6	7	7	7	8	7	7	9	9	7	7	8	6	8	8	8	9	9	7	6	7	9
P01876	IGHA1	Immunoglobulin heavy constant alpha 1	IGHA1_HUMAN	27	27	26	26	27	27	27	27	26	27	25	25	25	25	24	25	25	26	25	26	27	27	25	25	27	27	26	26	27	27	25	26	25	23	24	24	24	22	27	27	26	28	26	26	25	26
P01889	HLA-B	HLA class I histocompatibility antigen, B alpha chain	HLAB_HUMAN	7	7	7	7	6	6	5	6	7	7	6	6	6	6	7	7	6	7	7	6	7	6	6	6	5	7	7	7	6	6	6	6	6	8	7	7	7	7	6	7	7	6	7	7	7	7
P01893	HLA-H	Putative HLA class I histocompatibility antigen, alpha chain H	HLAH_HUMAN	0	0	1	2	0	0	0	0	1	1	2	2	0	1	0	0	0	0	0	1	0	0	0	0	0	0	2	2	0	0	3	2	2	1	0	0	0	0	0	0	1	1	2	1	1	1
P01903	HLA-DRA	HLA class II histocompatibility antigen, DR alpha chain	DRA_HUMAN	4	3	5	7	4	2	1	2	6	7	3	4	4	5	7	7	4	4	3	0	3	2	0	2	3	2	2	2	0	1	4	5	3	5	4	4	3	3	3	3	3	0	4	5	6	4
P01911	HLA-DRB1	HLA class II histocompatibility antigen, DRB1 beta chain	DRB_HUMAN	8	5	5	7	5	4	0	4	5	6	7	6	9	9	7	7	0	0	7	3	6	7	4	5	7	7	2	3	2	4	6	5	3	4	6	6	7	8	4	6	3	4	5	5	4	4
P02042	HBD	Hemoglobin subunit delta	HBD_HUMAN	10	12	12	11	14	12	5	12	8	17	16	11	13	6	11	13	13	17	12	7	9	13	6	12	7	6	3	4	12	12	15	13	17	12	10	9	10	5	10	12	13	6	15	11	4	6
P02144	MB	Myoglobin	MYG_HUMAN	3	7	5	5	7	4	5	4	5	6	2	4	4	8	0	4	6	4	0	5	0	5	4	4	8	4	3	0	4	2	0	0	5	6	3	4	7	5	4	4	1	2	4	5	0	6
P02452	COL1A1	Collagen alpha-1(I) chain	CO1A1_HUMAN	30	29	29	30	27	28	30	27	30	28	26	28	30	29	28	27	25	28	29	28	28	27	27	28	30	27	26	29	27	28	31	30	29	29	30	27	29	30	26	28	30	29	27	27	29	30
P02461	COL3A1	Collagen alpha-1(III) chain	CO3A1_HUMAN	15	17	17	15	15	15	14	17	16	15	13	15	17	16	16	17	16	16	17	16	18	16	16	16	17	16	16	17	17	18	16	17	16	16	16	15	16	16	16	16	15	16	16	16	17	16
P02462	COL4A1	Collagen alpha-1(IV) chain	CO4A1_HUMAN	5	5	5	5	4	4	4	4	5	5	3	3	5	5	4	4	4	4	4	4	4	5	5	5	5	5	5	4	4	4	5	5	5	5	4	4	5	4	5	4	4	4	4	4	5	4
P02511	CRYAB	Alpha-crystallin B chain	CRYAB_HUMAN	3	2	0	3	1	2	0	2	3	4	1	1	4	3	2	3	3	4	2	2	4	4	0	4	3	3	0	2	3	2	4	3	4	2	2	2	2	2	0	3	2	3	3	3	0	2
P02533	KRT14	Keratin, type I cytoskeletal 14	K1C14_HUMAN	4	4	3	3	4	3	3	4	3	3	5	11	4	5	7	6	2	5	5	3	6	3	3	3	3	4	4	3	3	3	5	4	4	3	3	3	3	4	4	3	3	3	5	2	4	4
P02538	KRT6A	Keratin, type II cytoskeletal 6A	K2C6A_HUMAN	5	7	3	3	4	2	5	5	2	4	3	8	3	1	8	5	0	4	4	3	6	3	1	3	4	3	3	4	3	4	6	6	5	4	1	4	3	4	4	4	4	4	5	3	4	4
P02545	LMNA	Prelamin-A/C	LMNA_HUMAN	0	0	0	0	0	0	0	0	0	1	0	0	0	0	0	0	0	0	0	0	0	0	0	0	0	0	0	0	0	0	0	0	0	0	0	0	0	0	0	0	0	0	0	0	0	0
P02549	SPTA1	Spectrin alpha chain, erythrocytic 1	SPTA1_HUMAN	4	0	0	0	0	0	2	0	0	29	9	0	0	4	2	3	1	0	0	0	0	2	0	0	0	0	0	0	3	0	11	0	28	0	3	0	0	0	0	0	2	0	0	0	2	0
P02647	APOA1	Apolipoprotein A-I	APOA1_HUMAN	160	154	162	166	166	180	176	163	150	158	179	179	156	156	167	163	159	161	160	157	167	168	171	162	162	158	157	167	160	169	150	160	155	148	159	162	158	157	171	161	169	165	162	167	157	163
P02649	APOE	Apolipoprotein E	APOE_HUMAN	123	127	116	125	118	121	126	113	127	119	118	111	127	132	130	115	121	122	133	126	120	122	121	116	123	120	129	129	108	117	130	123	120	134	120	121	120	119	130	131	128	133	115	119	128	128
P02652	APOA2	Apolipoprotein A-II	APOA2_HUMAN	28	31	28	30	28	30	31	30	30	28	32	30	26	30	30	29	29	28	31	30	30	29	32	30	28	29	30	31	30	29	26	29	28	26	29	30	30	30	28	29	30	30	29	30	28	29
P02654	APOC1	Apolipoprotein C-I	APOC1_HUMAN	12	12	12	12	12	12	12	12	12	11	12	12	12	12	13	12	12	12	12	12	12	12	12	12	12	12	12	12	12	12	12	12	12	12	12	12	12	12	12	12	12	12	12	12	12	12
P02655	APOC2	Apolipoprotein C-II	APOC2_HUMAN	8	7	8	7	6	7	7	8	7	8	8	8	6	7	7	6	7	8	6	6	7	7	7	7	6	8	8	7	8	8	7	8	7	8	8	7	8	7	7	7	7	8	8	8	7	7
P02656	APOC3	Apolipoprotein C-III	APOC3_HUMAN	18	19	18	18	18	18	18	20	19	18	21	21	19	18	19	19	18	21	20	19	20	18	18	18	18	18	18	18	20	21	18	19	19	18	19	19	18	18	20	18	18	19	18	19	18	19
P02671	FGA	Fibrinogen alpha chain	FIBA_HUMAN	97	104	100	102	95	99	102	100	96	95	101	100	101	107	105	101	98	93	95	94	106	99	106	102	102	99	106	103	101	101	89	101	98	100	93	96	92	97	105	104	90	99	105	107	96	98
P02675	FGB	Fibrinogen beta chain	FIBB_HUMAN	96	94	96	92	99	100	103	100	97	98	107	104	97	100	104	106	97	94	95	95	105	107	109	100	99	97	105	99	102	105	85	107	97	98	97	96	95	94	100	98	95	104	101	104	92	95
P02679	FGG	Fibrinogen gamma chain	FIBG_HUMAN	65	64	71	66	67	67	72	72	72	66	70	68	70	73	69	74	72	66	62	68	75	70	70	69	63	65	73	67	75	72	66	76	62	74	69	67	68	70	69	68	65	67	71	72	64	61
P02686	MBP	Myelin basic protein	MBP_HUMAN	0	0	2	0	0	0	0	0	0	1	0	2	0	0	0	0	0	1	0	0	0	0	0	0	0	1	0	0	0	0	1	0	0	0	0	0	0	0	0	0	1	0	1	0	0	0
P02730	SLC4A1	Band 3 anion transport protein	B3AT_HUMAN	0	1	4	3	5	4	0	7	0	19	11	3	6	0	1	2	3	10	6	0	0	3	0	3	2	0	0	0	12	6	16	2	20	0	0	0	0	1	0	0	4	0	13	0	0	0
P02741	CRP	C-reactive protein	CRP_HUMAN	0	3	1	0	6	5	0	0	0	7	5	4	6	6	1	4	2	0	0	0	5	4	0	0	3	0	3	3	2	1	0	0	1	3	3	1	4	4	4	4	0	2	2	1	0	0
P02743	APCS	Serum amyloid P-component	SAMP_HUMAN	4	4	8	5	9	9	9	8	4	7	9	9	9	7	6	5	7	7	7	7	8	6	8	8	9	8	6	7	8	9	4	9	8	7	8	9	7	7	6	6	7	5	9	8	5	5
P02745	C1QA	Complement C1q subcomponent subunit A	C1QA_HUMAN	11	11	11	11	11	11	10	11	12	11	10	8	11	11	11	11	11	11	11	11	10	11	10	11	10	10	12	11	11	11	11	12	11	12	11	11	11	12	11	12	11	11	11	11	11	11
P02746	C1QB	Complement C1q subcomponent subunit B	C1QB_HUMAN	17	19	16	14	15	16	17	16	17	15	15	15	18	19	17	15	15	14	18	18	17	17	16	15	18	16	17	18	14	15	17	19	18	19	14	14	17	14	18	17	13	17	15	17	16	18
P02747	C1QC	Complement C1q subcomponent subunit C	C1QC_HUMAN	17	17	16	16	16	15	12	17	16	17	16	13	17	17	17	15	15	16	17	15	17	17	14	14	17	17	17	17	14	16	17	17	17	17	16	17	15	16	15	15	16	16	16	16	16	16
P02748	C9	Complement component C9	CO9_HUMAN	49	52	50	50	47	51	51	51	50	48	51	50	51	53	51	51	50	48	52	52	51	51	50	50	50	51	52	50	49	50	40	45	49	51	50	50	49	51	52	51	48	51	51	50	49	48
P02749	APOH	Beta-2-glycoprotein 1	APOH_HUMAN	50	50	52	53	47	51	52	51	51	52	52	52	50	53	50	53	51	51	48	48	54	52	53	52	53	53	51	51	52	53	53	52	50	54	55	54	52	53	51	52	51	51	53	53	50	52
P02750	LRG1	Leucine-rich alpha-2-glycoprotein	A2GL_HUMAN	28	28	28	27	27	28	28	28	27	27	28	28	28	28	28	28	27	26	27	27	28	28	28	28	28	28	28	28	27	28	27	27	26	27	27	27	27	27	28	28	27	28	27	28	28	28
P02751	FN1	Fibronectin	FINC_HUMAN	192	191	184	182	179	175	180	176	189	188	175	177	186	191	196	193	181	186	199	195	184	186	187	189	177	181	182	184	178	182	192	194	191	199	186	189	192	184	187	188	191	194	188	181	191	189
P02753	RBP4	Retinol-binding protein 4	RET4_HUMAN	21	22	23	21	21	22	22	22	22	22	22	23	22	23	23	23	22	22	23	21	23	22	23	22	23	22	22	22	22	23	22	22	22	22	23	23	23	23	22	22	22	22	23	23	22	23
P02760	AMBP	Protein AMBP	AMBP_HUMAN	30	29	29	30	30	29	28	30	29	31	30	31	29	29	29	30	29	31	30	29	31	30	29	29	31	31	31	31	32	31	29	31	28	28	31	30	30	31	28	30	29	29	30	32	28	29
P02763	ORM1	Alpha-1-acid glycoprotein 1	A1AG1_HUMAN	43	43	44	45	44	43	43	44	45	43	43	45	47	47	42	45	44	45	41	43	46	45	45	45	44	44	46	44	46	45	43	43	42	45	45	45	47	44	45	45	44	46	45	42	43	44
P02765	AHSG	Alpha-2-HS-glycoprotein	FETUA_HUMAN	58	58	62	61	60	60	62	59	61	62	62	63	59	59	60	61	60	60	61	60	65	66	65	63	62	61	63	61	62	62	56	60	62	57	63	64	65	61	62	65	60	64	66	64	58	59
P02766	TTR	Transthyretin	TTHY_HUMAN	126	135	128	130	124	115	128	113	124	116	123	111	132	133	129	137	123	133	130	133	121	130	123	109	127	115	126	126	109	112	141	141	106	135	131	124	116	113	125	130	123	126	106	89	136	139
P02768	ALB	Albumin	ALBU_HUMAN	648	654	653	659	649	675	673	656	649	644	669	666	647	667	664	649	643	656	669	668	661	666	674	654	669	660	661	665	656	659	623	662	650	651	652	661	656	656	676	673	631	650	666	673	659	666
P02771	AFP	Alpha-fetoprotein	FETA_HUMAN	0	0	0	0	0	0	0	0	0	0	0	0	1	0	0	1	0	0	0	0	0	0	0	2	0	0	0	0	0	0	0	2	0	0	0	0	0	0	1	0	0	0	0	0	0	0
P02774	GC	Vitamin D-binding protein	VTDB_HUMAN	108	114	111	106	108	117	112	110	110	109	117	116	118	115	114	119	108	109	116	116	120	120	119	114	115	108	108	107	109	113	106	114	107	107	113	107	110	112	111	115	110	112	117	115	111	115
P02775	PPBP	Platelet basic protein	CXCL7_HUMAN	5	4	5	4	2	0	2	0	5	7	5	3	6	7	4	4	4	5	3	5	5	5	0	2	6	5	3	4	1	2	6	6	7	6	4	3	4	5	3	4	4	2	3	3	3	5
P02776	PF4	Platelet factor 4	PLF4_HUMAN	3	2	3	3	3	2	3	2	3	4	2	2	3	3	3	2	2	3	3	2	3	3	3	2	3	2	2	2	2	3	4	4	4	3	2	3	3	2	3	2	3	3	0	2	3	2
P02778	CXCL10	C-X-C motif chemokine 10	CXL10_HUMAN	2	1	2	2	1	2	1	1	1	2	1	2	2	1	2	1	1	2	2	2	2	2	2	1	2	2	1	2	1	2	2	2	2	1	2	1	2	1	2	1	2	2	2	2	2	2
P02786	TFRC	Transferrin receptor protein 1	TFR1_HUMAN	21	19	16	18	15	12	17	16	20	19	15	17	18	19	18	19	20	19	18	18	19	19	18	18	16	18	20	19	14	15	21	19	17	17	22	20	19	19	14	17	20	20	19	16	20	17
P02787	TF	Serotransferrin	TRFE_HUMAN	462	466	438	446	448	460	468	453	458	450	471	457	441	464	485	465	467	462	476	467	467	467	484	469	468	455	470	482	455	460	443	465	446	471	461	466	457	462	487	480	468	474	466	477	472	477
P02788	LTF	Lactotransferrin	TRFL_HUMAN	38	37	24	31	36	36	6	4	37	34	13	14	5	6	11	10	32	31	33	26	5	3	14	13	33	32	29	30	16	26	34	36	27	24	8	5	5	0	32	31	35	32	0	0	34	33
P02790	HPX	Hemopexin	HEMO_HUMAN	169	172	177	176	170	171	178	174	171	170	180	181	176	183	177	173	172	169	175	175	175	178	176	174	178	177	175	172	177	181	170	178	177	176	172	174	176	175	178	178	172	181	183	179	176	175
P02792	FTL	Ferritin light chain	FRIL_HUMAN	6	5	4	5	5	5	6	4	7	6	6	5	7	7	8	6	5	5	5	6	5	5	5	7	6	5	7	6	6	6	5	5	8	8	5	4	3	5	6	5	5	3	6	5	6	6
P02794	FTH1	Ferritin heavy chain	FRIH_HUMAN	11	11	9	9	9	6	10	9	12	10	8	4	8	11	7	8	11	12	11	12	8	9	10	10	9	9	11	12	8	9	12	12	11	11	10	10	9	8	9	8	8	11	9	8	11	10
P03950	ANG	Angiogenin	ANGI_HUMAN	14	15	14	15	14	14	14	13	14	14	15	13	15	15	14	13	13	14	15	14	15	15	14	15	15	15	15	14	15	15	14	15	14	15	15	14	15	15	15	15	14	14	14	14	15	15
P03951	F11	Coagulation factor XI	FA11_HUMAN	7	10	13	12	13	13	11	13	11	13	13	14	13	13	12	17	16	17	14	13	12	11	14	14	13	13	13	13	14	14	13	16	13	13	17	15	16	16	12	14	17	15	12	13	12	11
P03952	KLKB1	Plasma kallikrein	KLKB1_HUMAN	54	51	52	52	52	55	51	55	47	54	55	56	51	54	53	56	57	53	53	54	55	53	54	55	53	53	54	54	52	55	49	55	50	52	52	53	55	52	53	54	55	54	52	54	53	53
P03973	SLPI	Antileukoproteinase	SLPI_HUMAN	12	12	12	12	9	8	11	10	11	11	11	10	10	13	11	9	11	11	11	10	10	9	9	8	11	12	11	11	10	10	10	11	8	10	10	11	12	11	12	12	9	11	9	8	12	11
P04003	C4BPA	C4b-binding protein alpha chain	C4BPA_HUMAN	31	30	34	30	36	33	35	36	31	36	38	38	34	38	37	36	37	37	35	35	35	35	36	36	35	36	34	35	38	37	32	39	37	36	37	36	35	36	30	33	33	34	37	37	25	31
P04004	VTN	Vitronectin	VTNC_HUMAN	56	52	54	53	45	50	51	52	55	52	56	55	56	53	51	50	54	55	54	53	52	57	56	57	57	56	57	56	52	57	47	56	50	53	57	63	58	58	61	56	57	60	51	54	58	55
P04040	CAT	Catalase	CATA_HUMAN	11	13	10	15	7	4	0	11	5	25	20	8	15	8	11	13	8	24	9	7	5	12	8	10	8	6	5	7	17	11	25	12	24	10	6	7	7	7	0	3	8	9	19	5	8	3
P04062	GBA	Lysosomal acid glucosylceramidase	GLCM_HUMAN	7	6	5	6	5	4	4	4	6	6	4	4	5	5	6	5	5	6	9	7	6	5	3	6	5	4	5	7	4	4	9	7	5	9	6	7	4	5	6	5	5	5	5	8	7	5
P04066	FUCA1	Tissue alpha-L-fucosidase	FUCO_HUMAN	18	19	17	18	15	14	16	18	18	18	14	15	18	17	15	16	17	18	18	18	14	13	14	17	16	16	19	20	16	17	21	19	17	18	16	16	18	17	18	19	16	19	17	15	17	17
P04070	PROC	Vitamin K-dependent protein C	PROC_HUMAN	18	19	16	19	14	15	15	17	16	16	16	16	19	17	17	18	17	18	17	17	17	18	18	18	17	17	18	16	15	15	19	19	16	19	18	19	17	17	18	16	17	19	16	18	19	16
P04075	ALDOA	Fructose-bisphosphate aldolase A	ALDOA_HUMAN	58	61	53	54	51	47	55	54	56	56	51	49	56	56	59	56	57	57	56	56	53	55	55	55	55	56	58	56	51	52	57	56	57	58	54	54	55	55	53	54	57	56	51	52	54	54
P04080	CSTB	Cystatin-B	CYTB_HUMAN	5	5	5	5	5	2	5	4	5	5	4	2	5	5	5	5	4	5	4	5	5	5	5	5	4	5	5	5	5	4	5	5	5	5	5	5	5	4	3	5	4	5	5	5	5	5
P04083	ANXA1	Annexin A1	ANXA1_HUMAN	0	4	0	0	4	2	2	0	3	10	4	0	7	10	0	0	3	6	0	2	3	8	0	0	0	0	2	0	0	0	3	0	4	0	2	0	0	0	0	3	0	7	0	0	0	0
P04085	PDGFA	Platelet-derived growth factor subunit A	PDGFA_HUMAN	4	5	4	4	3	4	4	4	4	5	4	4	4	4	4	3	4	3	4	4	4	5	4	5	4	4	4	3	4	3	4	4	4	4	5	4	3	4	3	5	4	4	4	4	4	4
P04114	APOB	Apolipoprotein B-100	APOB_HUMAN	58	55	58	51	75	77	81	89	72	137	112	103	79	83	97	101	82	82	64	57	85	105	79	79	62	76	65	64	79	76	73	154	133	91	63	61	63	64	42	63	64	66	117	90	55	55
P04156	PRNP	Major prion protein	PRIO_HUMAN	101	104	92	96	86	87	99	91	101	94	88	85	74	71	71	72	98	95	79	75	68	68	98	100	98	94	100	97	90	90	97	92	97	104	98	93	95	95	94	93	94	92	70	68	96	95
P04179	SOD2	Superoxide dismutase [Mn], mitochondrial	SODM_HUMAN	12	10	7	8	10	8	10	10	13	10	8	8	9	11	9	9	9	13	8	7	10	9	9	11	10	9	10	10	8	10	12	11	10	13	10	11	10	9	9	9	9	11	9	8	8	11
P04180	LCAT	Phosphatidylcholine-sterol acyltransferase	LCAT_HUMAN	25	26	26	26	25	26	23	22	25	25	25	24	26	26	22	23	24	25	26	25	23	24	26	22	25	24	27	25	24	23	25	26	24	26	25	25	25	25	27	25	25	23	24	25	27	26
P04196	HRG	Histidine-rich glycoprotein	HRG_HUMAN	47	48	50	50	48	49	48	50	50	49	49	50	46	49	46	46	46	44	45	46	50	50	50	50	50	50	50	50	50	50	48	50	48	49	50	50	49	49	49	49	48	49	47	46	49	47
P04211	IGLV7-43	Immunoglobulin lambda variable 7-43	LV743_HUMAN	9	9	9	9	9	8	9	9	9	9	9	9	8	9	8	9	9	9	7	7	9	9	8	8	8	8	9	8	9	9	8	8	9	9	8	9	9	9	8	8	9	9	8	8	8	9
P04216	THY1	Thy-1 membrane glycoprotein	THY1_HUMAN	22	21	16	15	18	16	17	18	20	19	16	16	18	18	18	19	18	19	17	17	16	14	17	19	17	16	18	20	17	19	17	17	19	20	17	18	17	19	18	19	19	19	18	19	17	18
P04217	A1BG	Alpha-1B-glycoprotein	A1BG_HUMAN	62	63	62	65	60	64	61	57	62	61	62	65	61	62	64	62	60	58	65	64	62	64	65	61	63	61	65	65	60	63	60	63	60	61	63	61	63	61	62	64	62	62	60	62	63	64
P04233	CD74	HLA class II histocompatibility antigen gamma chain	HG2A_HUMAN	5	6	4	4	5	4	4	4	4	5	4	5	4	5	4	4	4	5	5	5	4	4	4	4	5	4	4	4	5	5	4	4	6	5	4	4	4	4	4	4	4	6	4	5	4	4
P04264	KRT1	Keratin, type II cytoskeletal 1	K2C1_HUMAN	30	27	18	23	23	17	21	25	23	21	22	41	27	26	34	27	22	28	26	22	27	24	17	19	21	20	24	18	19	23	32	26	20	27	20	22	18	17	20	21	22	20	26	16	22	25
P04271	S100B	Protein S100-B	S100B_HUMAN	4	3	3	3	3	2	3	3	3	3	3	3	3	3	3	3	3	3	3	3	3	3	3	3	3	3	3	3	3	4	3	3	3	3	3	3	3	3	3	3	3	3	3	3	3	3
P04275	VWF	von Willebrand factor	VWF_HUMAN	75	81	42	47	64	45	46	44	70	72	45	34	63	70	65	70	59	57	61	66	62	64	51	61	58	53	65	65	57	54	81	79	63	85	44	47	56	49	47	52	61	57	36	35	48	64
P04278	SHBG	Sex hormone-binding globulin	SHBG_HUMAN	21	20	19	19	18	19	18	19	23	23	18	19	18	14	27	23	16	14	21	20	25	25	17	17	13	10	22	17	16	16	19	18	23	19	11	11	14	11	14	20	19	17	18	22	26	21
P04406	GAPDH	Glyceraldehyde-3-phosphate dehydrogenase	G3P_HUMAN	40	38	32	34	30	33	36	33	38	36	36	34	35	35	37	36	36	38	37	38	37	35	37	36	34	36	36	38	31	31	36	36	39	37	37	34	34	33	35	39	34	36	31	32	38	38
P04430	IGKV1-16	Immunoglobulin kappa variable 1-16	KV116_HUMAN	6	4	3	3	4	5	4	5	4	5	3	4	5	4	4	4	5	5	4	3	5	4	4	5	4	3	4	5	5	5	5	6	7	7	4	3	6	6	5	6	5	4	3	5	5	5
P04439	HLA-A	HLA class I histocompatibility antigen, A alpha chain	HLAA_HUMAN	20	17	5	5	7	6	4	3	10	8	7	9	12	9	7	7	3	4	14	14	10	10	9	10	6	5	16	16	5	6	10	10	6	10	8	4	9	9	16	15	9	8	7	9	13	13
P04440	HLA-DPB1	HLA class II histocompatibility antigen, DP beta 1 chain	DPB1_HUMAN	0	0	0	0	0	1	0	0	0	0	0	1	0	0	0	0	0	0	0	0	0	0	0	0	0	0	0	0	0	0	0	0	0	0	0	0	0	0	0	0	0	0	0	0	0	0
P04629	NTRK1	High affinity nerve growth factor receptor	NTRK1_HUMAN	0	1	1	0	0	1	1	1	0	0	0	0	0	0	0	0	0	0	0	0	0	0	1	0	1	1	1	0	1	0	0	1	0	0	0	0	0	0	0	0	0	0	1	1	0	0
P04732	MT1E	Metallothionein-1E	MT1E_HUMAN	4	3	3	3	2	4	3	0	4	3	3	3	4	4	2	3	4	3	4	4	2	2	4	3	3	3	3	4	3	4	4	4	4	4	2	4	3	2	3	4	3	3	4	3	3	4
P04792	HSPB1	Heat shock protein beta-1	HSPB1_HUMAN	5	7	6	7	4	6	7	4	8	8	6	5	7	6	4	8	6	6	7	6	7	7	4	6	7	6	7	5	6	5	7	7	7	8	4	5	7	7	3	6	4	8	4	5	3	6
P04844	RPN2	Dolichyl-diphosphooligosaccharide--protein glycosyltransferase subunit 2	RPN2_HUMAN	1	1	1	0	0	0	0	1	1	1	0	0	1	0	0	1	1	0	1	1	0	0	0	1	0	0	2	0	1	1	1	0	0	2	0	0	0	0	0	0	1	1	0	1	0	0
P04908;P0C0S8;P16104;P20671;Q16777;Q6FI13;Q7L7L0;Q93077;Q96KK5;Q96QV6;Q99878;Q9BTM1	H2AC4;H2AC11;H2AX;H2AC7;H2AC20;H2AC18;H2AW;H2AC6;H2AC12;H2AC1;H2AC14;H2AJ	Histone H2A type 1-B/E;Histone H2A type 1;Histone H2AX;Histone H2A type 1-D;Histone H2A type 2-C;Histone H2A type 2-A;Histone H2A type 3;Histone H2A type 1-C;Histone H2A type 1-H;Histone H2A type 1-A;Histone H2A type 1-J;Histone H2A.J	H2A1B_HUMAN;H2A1_HUMAN;H2AX_HUMAN;H2A1D_HUMAN;H2A2C_HUMAN;H2A2A_HUMAN;H2A3_HUMAN;H2A1C_HUMAN;H2A1H_HUMAN;H2A1A_HUMAN;H2A1J_HUMAN;H2AJ_HUMAN	3	3	2	3	2	3	3	3	3	3	3	2	3	3	3	2	3	3	3	3	3	2	2	3	3	2	3	0	1	2	3	0	3	2	1	2	2	2	0	3	2	3	3	0	3	3
P05019	IGF1	Insulin-like growth factor I	IGF1_HUMAN	5	5	6	5	6	5	5	5	6	6	6	6	6	6	5	5	7	6	6	6	6	5	6	6	5	5	5	5	7	6	7	8	5	6	6	7	6	4	6	7	6	5	6	5	6	5
P05023	ATP1A1	Sodium/potassium-transporting ATPase subunit alpha-1	AT1A1_HUMAN	11	12	5	5	9	4	8	7	9	9	7	6	12	10	8	11	11	10	8	11	9	11	8	10	12	9	8	9	6	8	14	11	11	11	11	10	11	9	9	13	9	10	6	6	10	9
P05026	ATP1B1	Sodium/potassium-transporting ATPase subunit beta-1	AT1B1_HUMAN	12	14	10	14	12	9	12	10	14	14	10	10	14	11	16	16	13	12	14	15	12	13	12	13	14	12	13	11	12	12	15	14	13	15	13	11	12	13	13	13	14	14	11	11	14	12
P05060	CHGB	Secretogranin-1	SCG1_HUMAN	200	193	183	185	170	187	153	145	187	183	173	171	189	189	174	166	187	187	178	172	179	167	188	195	196	189	188	189	173	176	184	186	184	193	187	191	185	188	189	191	176	187	188	187	188	189
P05062	ALDOB	Fructose-bisphosphate aldolase B	ALDOB_HUMAN	0	0	0	0	1	1	0	0	0	0	1	1	0	0	0	1	1	1	0	0	1	1	1	1	0	0	0	1	1	1	1	1	1	0	0	1	0	1	0	0	1	1	1	0	0	0
P05067	APP	Amyloid-beta precursor protein	A4_HUMAN	147	149	121	133	115	116	134	127	148	136	124	122	138	135	142	138	138	141	144	137	124	127	141	144	134	134	147	142	124	126	139	137	142	146	133	135	132	131	132	132	134	138	138	137	139	132
P05090	APOD	Apolipoprotein D	APOD_HUMAN	37	39	37	35	34	38	38	34	36	34	36	36	38	40	39	35	35	35	39	39	36	40	37	36	38	35	40	40	37	37	34	39	32	39	35	33	35	38	38	40	33	34	36	40	40	42
P05107	ITGB2	Integrin beta-2	ITB2_HUMAN	2	2	0	2	1	0	0	1	2	1	0	0	1	0	2	3	1	1	1	0	2	2	1	0	2	2	0	0	0	0	3	3	1	0	1	2	3	0	1	1	1	1	0	0	2	1
P05109	S100A8	Protein S100-A8	S10A8_HUMAN	0	0	0	0	0	0	0	0	0	1	1	0	0	0	0	0	0	0	0	0	0	0	0	0	0	0	1	0	0	0	3	3	2	0	1	0	0	0	0	0	0	0	0	0	0	0
P05154	SERPINA5	Plasma serine protease inhibitor	IPSP_HUMAN	16	16	15	15	15	15	14	15	16	14	15	15	15	15	16	16	15	15	16	15	15	16	16	15	15	15	16	15	15	14	15	15	14	15	16	16	16	16	16	16	15	15	15	15	16	16
P05155	SERPING1	Plasma protease C1 inhibitor	IC1_HUMAN	68	71	64	67	65	63	63	61	69	63	67	68	68	70	71	67	66	66	67	66	68	70	64	67	67	67	69	66	64	64	66	67	64	67	68	66	68	69	71	69	68	69	66	65	71	69
P05156	CFI	Complement factor I	CFAI_HUMAN	48	46	46	48	47	48	47	46	47	45	49	48	48	50	50	46	48	49	48	47	49	49	51	46	45	48	47	48	45	46	45	48	47	47	47	46	47	47	47	47	45	48	49	50	47	50
P05160	F13B	Coagulation factor XIII B chain	F13B_HUMAN	30	29	33	32	30	28	30	34	32	34	37	36	30	28	34	37	35	32	34	32	35	36	37	37	36	33	37	36	32	36	35	38	33	34	34	34	32	33	34	35	34	35	33	34	31	29
P05362	ICAM1	Intercellular adhesion molecule 1	ICAM1_HUMAN	9	9	8	9	8	9	9	9	8	8	9	9	9	9	9	8	8	8	8	9	8	8	6	9	9	7	9	8	9	9	8	8	8	9	7	7	7	9	7	8	9	9	9	9	8	7
P05408	SCG5	Neuroendocrine protein 7B2	7B2_HUMAN	47	48	44	42	39	44	45	44	48	43	42	41	45	49	48	49	44	46	48	47	44	44	49	48	46	46	47	49	43	45	47	45	46	50	47	47	46	48	46	46	44	48	49	46	49	47
P05413	FABP3	Fatty acid-binding protein, heart	FABPH_HUMAN	14	13	12	13	12	11	12	14	13	14	10	11	12	14	13	12	12	13	10	12	12	12	11	11	12	11	12	13	12	12	11	12	12	14	12	11	13	13	12	13	11	13	13	12	11	12
P05451	REG1A	Lithostathine-1-alpha	REG1A_HUMAN	2	1	1	1	1	1	1	1	2	2	1	1	2	2	1	3	2	1	2	1	2	3	1	1	1	2	2	1	1	2	2	1	1	2	1	1	1	1	2	2	1	1	1	2	3	1
P05452	CLEC3B	Tetranectin	TETN_HUMAN	23	23	23	23	23	22	23	22	24	24	23	23	22	24	23	21	22	24	22	22	23	21	21	26	22	24	22	21	21	22	23	23	23	23	23	22	24	23	21	23	22	21	23	23	24	21
P05543	SERPINA7	Thyroxine-binding globulin	THBG_HUMAN	26	25	26	26	25	23	23	24	25	26	27	26	25	26	27	27	22	25	24	24	25	25	26	26	23	24	25	24	25	24	24	24	26	26	25	26	26	26	25	24	24	25	25	25	23	25
P05546	SERPIND1	Heparin cofactor 2	HEP2_HUMAN	44	50	47	47	49	48	49	46	47	45	46	42	46	46	47	48	45	49	49	44	47	48	48	45	47	45	49	47	44	44	44	47	45	48	46	46	47	44	48	50	46	48	46	48	50	47
P05556	ITGB1	Integrin beta-1	ITB1_HUMAN	5	7	6	6	6	5	5	5	6	6	5	5	6	5	7	6	5	6	5	4	5	5	4	6	5	4	5	5	5	6	6	5	5	6	6	7	5	5	4	6	5	6	5	5	5	5
P05937	CALB1	Calbindin	CALB1_HUMAN	10	11	10	9	8	7	6	5	10	8	8	6	11	10	5	5	8	9	8	8	8	9	9	9	11	9	10	9	5	7	9	10	7	9	9	9	9	9	9	9	9	8	8	8	8	10
P05997	COL5A2	Collagen alpha-2(V) chain	CO5A2_HUMAN	5	5	4	5	3	1	4	5	6	3	2	4	5	5	4	6	4	4	6	6	5	4	4	6	3	2	6	6	4	4	7	6	5	7	4	4	6	6	4	3	6	5	5	3	5	4
P06213	INSR	Insulin receptor	INSR_HUMAN	0	0	0	0	0	0	0	0	0	0	0	0	0	0	0	2	0	1	1	0	1	0	0	0	0	0	0	0	0	0	0	0	0	0	0	0	0	0	0	0	0	0	0	0	2	0
P06276	BCHE	Cholinesterase	CHLE_HUMAN	16	16	15	15	15	15	16	14	17	17	15	14	16	16	15	16	16	16	16	15	15	16	15	16	16	15	16	16	16	15	16	16	15	15	16	16	16	16	15	16	16	16	15	14	16	16
P06280	GLA	Alpha-galactosidase A	AGAL_HUMAN	7	7	5	7	4	0	7	4	6	5	2	1	6	6	7	5	8	5	6	5	4	4	6	8	8	5	8	7	6	3	9	9	7	9	5	7	8	10	9	10	7	6	4	4	9	7
P06307	CCK	Cholecystokinin	CCKN_HUMAN	10	10	10	9	9	8	10	10	10	10	8	6	10	10	10	9	10	10	10	10	9	10	10	9	10	8	10	10	8	9	10	10	10	10	10	10	10	10	9	9	9	10	10	9	10	10
P06312	IGKV4-1	Immunoglobulin kappa variable 4-1	KV401_HUMAN	11	12	9	11	11	14	12	13	10	13	12	12	10	11	12	11	13	14	10	11	10	10	10	13	9	11	13	12	13	12	12	13	11	11	11	10	9	11	11	12	11	12	14	13	11	9
P06315	IGKV5-2	Immunoglobulin kappa variable 5-2	KV502_HUMAN	0	0	0	0	1	1	1	1	0	0	0	0	0	0	0	0	0	0	0	0	0	0	1	1	0	0	0	0	0	0	0	0	1	0	0	0	0	0	0	0	0	0	0	0	0	0
P06331	IGHV4-34	Immunoglobulin heavy variable 4-34	HV434_HUMAN	1	1	1	1	1	1	1	1	1	1	1	1	1	1	1	1	1	1	1	1	1	1	0	1	1	1	1	1	1	1	1	1	1	1	1	1	1	1	1	1	1	1	1	0	1	1
P06396	GSN	Gelsolin	GELS_HUMAN	173	173	171	171	164	158	169	168	177	169	167	162	176	176	172	172	170	172	171	173	173	170	165	167	168	170	176	170	167	164	175	171	172	179	168	163	169	173	168	173	168	168	170	167	174	174
P06681	C2	Complement C2	CO2_HUMAN	55	55	52	55	49	54	56	52	56	49	56	55	58	58	57	55	51	52	55	54	55	54	56	53	55	55	56	57	53	53	50	58	56	56	53	50	54	50	52	55	48	53	50	52	57	56
P06702	S100A9	Protein S100-A9	S10A9_HUMAN	0	0	0	2	0	0	0	0	0	2	1	0	0	0	2	0	0	0	0	0	0	0	0	0	0	0	1	0	0	0	2	0	0	0	0	0	0	0	0	0	1	0	0	0	0	0
P06703	S100A6	Protein S100-A6	S10A6_HUMAN	2	3	3	3	3	3	2	3	3	3	3	3	3	3	2	2	3	3	3	3	3	3	2	3	3	3	3	2	3	2	3	3	3	3	2	3	3	3	2	3	3	3	2	3	3	3
P06727	APOA4	Apolipoprotein A-IV	APOA4_HUMAN	93	99	92	96	87	94	99	94	94	90	99	100	92	92	100	91	94	97	99	97	96	100	97	93	101	100	99	98	93	95	85	99	96	92	95	95	96	96	104	97	91	95	100	99	97	98
P06732	CKM	Creatine kinase M-type	KCRM_HUMAN	1	3	1	3	10	3	0	2	4	3	0	0	2	4	4	0	3	2	1	4	0	0	0	5	3	2	1	1	0	3	3	0	4	4	3	3	4	1	2	2	0	2	0	0	0	3
P06733	ENO1	Alpha-enolase	ENOA_HUMAN	29	29	29	29	26	26	29	29	28	29	28	26	29	29	29	28	28	29	29	29	27	28	29	29	28	29	29	28	27	26	29	29	28	29	28	28	27	27	28	29	27	28	24	24	30	28
P06734	FCER2	Low affinity immunoglobulin epsilon Fc receptor	FCER2_HUMAN	4	2	0	0	0	0	0	0	0	0	0	1	0	0	0	1	1	3	0	0	0	0	0	3	0	0	0	0	0	0	2	0	0	3	0	0	0	2	0	0	0	0	0	0	0	0
P06744	GPI	Glucose-6-phosphate isomerase	G6PI_HUMAN	20	20	18	18	15	15	18	20	20	20	19	16	18	17	19	20	16	17	18	19	19	19	18	18	19	19	20	16	15	15	21	21	22	23	17	17	18	18	19	18	17	19	17	18	17	21
P06753	TPM3	Tropomyosin alpha-3 chain	TPM3_HUMAN	0	0	0	0	0	0	0	0	0	1	0	0	1	1	0	1	0	0	0	0	0	1	0	0	0	0	0	0	0	0	1	0	1	0	0	0	0	0	0	1	0	0	0	0	0	0
P06858	LPL	Lipoprotein lipase	LIPL_HUMAN	3	3	1	2	0	0	0	0	3	2	0	0	1	3	0	0	2	1	1	2	1	0	0	2	1	0	2	1	2	0	5	4	0	0	2	0	2	2	3	4	2	3	0	0	2	2
P06865	HEXA	Beta-hexosaminidase subunit alpha	HEXA_HUMAN	22	22	19	18	16	16	15	19	18	16	16	18	19	19	19	21	17	18	15	17	18	15	19	18	18	19	20	19	15	16	21	20	19	20	19	20	19	18	19	20	19	18	18	18	19	21
P07093	SERPINE2	Glia-derived nexin	GDN_HUMAN	23	23	19	22	8	10	17	19	24	9	11	10	22	21	22	20	19	19	21	19	20	12	20	22	22	22	23	22	18	21	22	23	6	22	21	20	21	23	21	22	21	22	18	18	24	22
P07108	DBI	Acyl-CoA-binding protein	ACBP_HUMAN	9	9	8	9	9	8	10	10	9	10	9	7	8	9	9	10	9	10	9	8	9	9	8	8	9	10	8	10	8	10	9	8	10	10	9	8	10	9	9	8	8	9	8	8	8	8
P07195	LDHB	L-lactate dehydrogenase B chain	LDHB_HUMAN	30	29	27	29	27	28	27	26	29	28	27	28	29	30	30	28	28	29	28	29	29	28	29	30	29	29	29	27	25	27	29	30	27	30	29	27	28	29	28	29	27	29	29	28	28	28
P07225	PROS1	Vitamin K-dependent protein S	PROS_HUMAN	43	45	46	48	46	45	44	44	47	47	42	46	48	48	45	48	48	46	47	45	47	46	47	49	44	47	47	46	46	46	50	49	47	46	47	45	48	48	47	46	43	45	43	44	48	49
P07237	P4HB	Protein disulfide-isomerase	PDIA1_HUMAN	24	25	19	23	20	19	17	17	22	21	16	17	22	22	21	20	21	18	21	21	21	22	21	22	18	20	22	23	20	19	24	25	19	27	22	21	23	19	20	25	22	21	20	21	24	23
P07307	ASGR2	Asialoglycoprotein receptor 2	ASGR2_HUMAN	5	5	6	4	3	4	4	5	5	4	5	5	5	5	2	3	4	3	3	5	5	4	5	5	5	5	4	3	4	5	2	2	5	5	4	4	5	5	5	3	5	5	5	5	2	4
P07311	ACYP1	Acylphosphatase-1	ACYP1_HUMAN	3	6	4	5	3	3	4	4	5	4	3	4	3	1	3	4	3	4	3	4	4	4	4	4	3	4	5	3	4	4	4	4	4	5	3	4	4	3	3	3	3	3	4	4	3	2
P07333	CSF1R	Macrophage colony-stimulating factor 1 receptor	CSF1R_HUMAN	23	23	21	23	21	23	21	23	25	24	21	22	23	25	23	23	20	23	23	22	22	21	23	24	21	22	22	22	20	20	21	22	23	24	23	23	23	24	23	23	22	20	22	21	23	23
P07339	CTSD	Cathepsin D	CATD_HUMAN	44	47	44	43	44	46	46	44	45	45	45	42	43	44	45	45	46	46	46	45	42	41	44	45	46	43	46	46	44	42	46	46	42	45	43	44	44	44	49	46	43	45	44	45	46	45
P07355	ANXA2	Annexin A2	ANXA2_HUMAN	6	6	7	8	9	9	6	4	7	11	12	11	11	10	6	10	11	12	8	6	9	14	6	9	0	6	0	2	7	4	9	9	9	8	4	3	4	8	5	11	6	11	4	0	9	9
P07357	C8A	Complement component C8 alpha chain	CO8A_HUMAN	31	30	31	31	32	32	32	30	30	31	33	30	31	33	32	32	32	31	33	33	32	33	32	32	32	31	32	32	31	29	30	33	29	29	33	33	32	33	33	32	31	32	31	31	32	31
P07358	C8B	Complement component C8 beta chain	CO8B_HUMAN	35	35	35	37	38	37	36	37	36	36	37	36	37	38	37	37	37	38	33	34	37	39	38	39	35	34	36	37	35	35	35	37	33	33	38	38	38	36	37	39	38	39	38	36	37	38
P07359	GP1BA	Platelet glycoprotein Ib alpha chain	GP1BA_HUMAN	2	1	1	0	1	2	1	1	2	3	2	2	2	1	2	1	1	2	1	0	1	2	1	1	2	2	0	1	1	1	0	2	2	2	1	1	2	2	1	2	1	1	2	2	0	2
P07360	C8G	Complement component C8 gamma chain	CO8G_HUMAN	16	17	16	16	15	17	15	15	15	16	14	15	16	15	16	16	15	15	16	15	15	16	15	14	16	13	15	15	16	16	16	17	15	14	14	17	15	15	15	16	16	15	15	15	15	17
P07437	TUBB	Tubulin beta chain	TBB5_HUMAN	3	2	3	2	3	3	2	2	2	3	2	2	2	2	3	2	2	3	3	3	2	3	2	2	2	1	0	1	2	2	2	2	3	2	2	3	2	3	0	2	0	2	2	0	2	3
P07451	CA3	Carbonic anhydrase 3	CAH3_HUMAN	2	7	4	5	4	3	1	0	4	9	1	0	0	10	3	0	5	3	0	0	0	4	1	3	4	0	0	0	2	0	1	0	10	0	0	0	3	3	0	3	0	0	3	5	0	0
P07477	PRSS1	Trypsin-1	TRY1_HUMAN	0	0	0	0	0	0	0	0	0	0	0	0	0	0	0	0	0	0	0	0	1	1	1	1	1	0	0	0	1	1	0	0	1	0	0	0	0	0	1	0	0	0	0	0	0	0
P07492	GRP	Gastrin-releasing peptide	GRP_HUMAN	2	2	2	2	1	0	0	2	2	2	1	0	3	2	3	3	0	2	2	2	0	2	0	3	0	3	2	2	2	2	3	2	2	3	2	2	2	2	0	2	2	2	0	2	3	3
P07585	DCN	Decorin	PGS2_HUMAN	24	25	25	24	22	22	24	24	24	22	24	23	24	23	24	25	23	24	24	24	25	24	23	24	24	23	23	24	21	22	26	25	24	25	24	23	25	23	24	25	23	24	22	24	24	24
P07602	PSAP	Prosaposin	SAP_HUMAN	57	58	52	50	48	52	51	52	53	51	54	50	53	53	56	55	50	53	57	55	55	56	56	54	56	54	56	57	53	51	53	53	56	59	53	54	53	56	55	56	52	54	52	53	56	55
P07686	HEXB	Beta-hexosaminidase subunit beta	HEXB_HUMAN	41	41	35	37	32	31	35	30	40	36	27	30	40	39	39	39	37	37	37	37	35	40	31	31	37	32	40	39	31	32	42	42	39	42	37	35	35	33	42	43	35	37	31	30	38	38
P07711	CTSL	Procathepsin L	CATL1_HUMAN	24	26	20	21	20	22	22	22	23	20	21	20	23	21	24	24	22	22	20	21	21	22	22	22	24	22	21	24	20	20	24	24	20	24	21	21	21	22	24	25	22	22	21	20	23	24
P07737	PFN1	Profilin-1	PROF1_HUMAN	10	11	10	10	10	11	11	10	10	10	11	10	10	11	11	11	10	10	11	11	11	11	10	11	11	11	11	11	10	10	10	10	11	11	10	10	10	10	11	11	10	11	11	11	11	11
P07738	BPGM	Bisphosphoglycerate mutase	PMGE_HUMAN	0	0	0	3	0	1	0	0	0	11	6	0	2	0	4	0	1	7	1	0	2	1	0	0	1	2	2	0	5	1	5	0	11	0	0	0	0	0	1	2	1	0	5	1	0	0
P07858	CTSB	Cathepsin B	CATB_HUMAN	36	37	28	29	32	29	28	28	33	31	31	28	24	25	33	34	30	31	36	33	32	32	35	36	31	31	33	32	24	24	37	32	31	37	32	33	33	34	33	34	34	36	33	33	35	35
P07900	HSP90AA1	Heat shock protein HSP 90-alpha	HS90A_HUMAN	11	12	11	16	9	6	8	12	15	17	13	10	14	17	14	17	11	16	10	12	12	14	10	11	9	10	11	9	11	14	16	10	16	16	9	10	9	12	9	13	12	17	11	10	11	13
P07942	LAMB1	Laminin subunit beta-1	LAMB1_HUMAN	65	69	63	69	57	52	60	62	64	61	51	52	60	62	72	64	64	60	68	68	64	65	61	62	64	59	62	57	60	62	71	66	59	69	59	54	54	57	58	61	54	59	58	59	65	71
P07951	TPM2	Tropomyosin beta chain	TPM2_HUMAN	2	4	1	2	2	1	1	1	2	3	2	1	3	3	3	3	2	2	3	2	2	3	1	2	2	1	2	0	1	1	3	3	3	2	2	2	3	3	1	3	2	5	1	1	2	2
P07996	THBS1	Thrombospondin-1	TSP1_HUMAN	32	32	30	31	27	21	26	23	30	34	23	20	28	30	31	34	28	25	31	31	29	26	22	29	30	23	27	24	30	30	36	34	28	35	26	27	28	29	26	30	22	29	19	20	27	30
P07998	RNASE1	Ribonuclease pancreatic	RNAS1_HUMAN	25	27	20	23	21	22	25	24	24	25	21	22	25	25	26	23	22	24	26	22	22	20	20	21	24	25	23	24	22	22	23	22	24	25	21	23	22	21	24	21	24	23	22	23	21	23
P08123	COL1A2	Collagen alpha-2(I) chain	CO1A2_HUMAN	30	29	28	32	25	28	30	29	28	26	23	24	31	30	33	30	27	26	30	31	30	28	27	26	31	26	30	32	28	30	30	33	30	32	28	27	27	29	29	26	30	26	28	23	32	31
P08138	NGFR	Tumor necrosis factor receptor superfamily member 16	TNR16_HUMAN	5	5	5	5	4	5	5	5	5	5	5	5	5	5	4	4	5	5	5	5	5	5	5	5	5	4	5	5	5	5	5	5	5	5	5	4	5	5	5	5	5	5	5	5	5	5
P08174	CD55	Complement decay-accelerating factor	DAF_HUMAN	30	31	29	29	26	30	30	29	31	30	27	29	29	31	30	29	30	28	30	30	30	27	30	30	30	30	32	30	29	29	30	28	29	29	29	30	30	26	29	29	29	30	30	30	31	28
P08185	SERPINA6	Corticosteroid-binding globulin	CBG_HUMAN	20	22	24	22	22	23	24	23	22	20	23	23	23	24	23	22	23	22	20	24	21	24	25	26	25	25	22	23	23	23	22	22	21	21	23	23	24	23	22	24	25	23	24	21	21	23
P08195	SLC3A2	4F2 cell-surface antigen heavy chain	4F2_HUMAN	21	20	20	19	18	18	19	19	21	19	16	15	21	23	18	19	21	20	21	20	19	19	19	22	20	19	23	20	19	18	22	18	18	22	18	21	20	21	19	20	19	21	17	20	20	19
P08238	HSP90AB1	Heat shock protein HSP 90-beta	HS90B_HUMAN	0	1	0	0	0	0	0	0	1	1	0	0	1	2	0	0	0	0	0	0	0	1	0	0	0	0	0	1	0	0	1	0	1	0	0	0	0	0	0	0	0	1	0	0	0	0
P08253	MMP2	72 kDa type IV collagenase	MMP2_HUMAN	59	60	57	58	54	57	60	55	57	57	54	54	57	60	60	57	57	57	59	62	57	58	57	57	59	57	60	60	56	56	59	59	55	60	56	54	55	59	61	61	56	56	56	60	60	63
P08294	SOD3	Extracellular superoxide dismutase [Cu-Zn]	SODE_HUMAN	37	37	32	36	32	34	38	34	35	36	35	26	40	42	41	40	37	36	42	40	36	36	37	38	39	37	41	41	34	36	39	40	39	41	38	36	38	39	45	42	39	39	38	40	40	42
P08476	INHBA	Inhibin beta A chain	INHBA_HUMAN	6	5	5	4	4	3	3	3	4	6	4	4	5	5	4	5	2	3	3	3	5	5	3	4	5	4	3	4	3	5	6	6	3	6	3	3	4	4	3	4	4	4	2	2	3	4
P08493	MGP	Matrix Gla protein	MGP_HUMAN	6	6	5	6	5	5	6	6	6	6	5	5	6	6	6	6	5	4	6	6	6	6	4	5	6	6	5	5	6	6	6	6	6	6	6	6	6	6	4	6	5	6	5	4	5	6
P08519	LPA	Apolipoprotein(a)	APOA_HUMAN	0	0	0	0	2	2	0	0	0	3	2	2	0	0	2	2	2	1	1	1	2	2	2	2	0	0	2	2	2	2	2	4	3	3	2	2	2	2	2	2	0	0	3	2	0	0
P08571	CD14	Monocyte differentiation antigen CD14	CD14_HUMAN	52	51	49	53	49	50	48	49	54	50	48	49	53	53	50	51	50	49	51	50	52	50	48	49	49	48	50	49	49	51	53	51	51	53	50	50	52	49	48	52	50	50	51	49	53	49
P08572	COL4A2	Collagen alpha-2(IV) chain	CO4A2_HUMAN	31	29	25	28	21	20	25	24	29	29	26	20	29	30	18	19	28	28	27	29	30	24	32	29	29	26	21	26	22	23	29	25	24	25	29	32	30	30	24	22	27	26	27	23	31	27
P08575	PTPRC	Receptor-type tyrosine-protein phosphatase C	PTPRC_HUMAN	2	3	3	3	0	1	0	0	4	2	0	0	2	4	1	3	1	1	3	3	0	1	1	2	2	3	0	3	2	1	2	3	3	3	2	2	2	3	2	0	2	1	3	2	0	1
P08581	MET	Hepatocyte growth factor receptor	MET_HUMAN	13	18	8	14	9	6	8	10	13	13	8	7	11	12	16	16	13	13	12	12	10	10	12	12	8	10	13	14	11	10	14	10	11	15	12	15	14	10	9	10	11	13	11	8	12	11
P08582	MELTF	Melanotransferrin	TRFM_HUMAN	21	20	15	14	12	12	18	17	17	16	10	9	13	15	19	17	16	18	17	17	18	16	16	15	17	17	16	21	13	14	20	18	17	18	13	17	14	16	15	17	18	17	17	18	20	19
P08603	CFH	Complement factor H	CFAH_HUMAN	144	145	138	141	136	142	145	144	137	138	143	142	144	148	148	140	132	132	146	148	145	149	144	141	146	140	143	143	134	141	138	149	142	147	142	139	140	141	150	149	135	141	143	147	147	151
P08637	FCGR3A	Low affinity immunoglobulin gamma Fc region receptor III-A	FCG3A_HUMAN	13	13	14	14	14	10	13	13	13	14	12	11	13	13	14	14	13	12	13	13	14	14	14	13	13	13	14	14	11	13	12	14	13	13	13	13	13	14	13	13	14	14	14	13	13	13
P08670	VIM	Vimentin	VIME_HUMAN	26	22	27	25	25	23	15	19	20	33	29	27	32	28	18	29	26	31	29	19	27	34	16	27	18	19	11	7	27	14	25	29	30	21	16	21	22	21	11	29	24	29	26	26	30	30
P08697	SERPINF2	Alpha-2-antiplasmin	A2AP_HUMAN	45	44	44	43	43	44	44	42	43	42	42	45	44	43	44	44	44	44	43	44	43	44	43	43	43	43	43	43	45	43	43	44	44	43	43	43	43	43	42	42	45	44	43	42	42	42
P08709	F7	Coagulation factor VII	FA7_HUMAN	7	5	4	3	1	4	0	2	4	4	4	5	5	1	3	1	4	4	8	5	5	2	1	3	5	6	3	6	0	3	4	7	4	4	5	8	6	6	0	3	8	6	4	2	5	4
P08758	ANXA5	Annexin A5	ANXA5_HUMAN	6	9	8	8	7	4	7	8	9	8	8	5	10	7	8	11	7	6	9	12	10	11	7	9	6	8	7	6	10	7	10	9	9	10	7	5	10	10	5	12	5	10	9	7	6	11
P08779	KRT16	Keratin, type I cytoskeletal 16	K1C16_HUMAN	0	0	0	0	0	0	0	0	0	0	0	0	0	0	0	0	0	0	0	0	0	0	0	0	0	0	0	0	0	0	0	0	0	0	0	0	0	0	0	0	0	0	0	0	0	0
P08833	IGFBP1	Insulin-like growth factor-binding protein 1	IBP1_HUMAN	3	4	3	0	2	3	4	4	3	4	3	3	4	4	3	4	4	3	2	4	4	4	2	4	4	0	4	2	3	4	4	4	3	4	0	0	4	4	2	4	4	4	3	4	2	4
P08887	IL6R	Interleukin-6 receptor subunit alpha	IL6RA_HUMAN	4	2	2	3	3	3	1	2	3	3	2	2	2	2	3	3	2	3	3	2	3	2	2	2	2	3	2	2	2	2	3	2	2	3	3	3	3	4	2	2	2	3	4	2	3	3
P08949	NMB	Neuromedin-B	NMB_HUMAN	2	2	3	2	3	3	3	3	2	2	2	2	2	3	3	3	2	2	2	3	3	0	3	3	3	3	4	3	2	3	2	2	2	3	3	4	3	3	3	4	3	3	2	3	2	2
P09104	ENO2	Gamma-enolase	ENOG_HUMAN	25	26	23	23	21	21	23	22	24	24	21	20	23	24	23	23	22	24	25	24	22	22	25	23	23	22	25	25	21	20	24	23	22	24	23	24	22	24	24	24	23	23	22	20	24	26
P09172	DBH	Dopamine beta-hydroxylase	DOPO_HUMAN	4	3	4	4	5	5	2	4	5	5	5	5	4	5	5	5	5	5	4	4	4	4	4	5	5	5	5	5	5	4	5	5	4	5	5	5	5	5	5	5	5	4	5	5	4	5
P09211	GSTP1	Glutathione S-transferase P	GSTP1_HUMAN	10	11	10	10	8	8	11	9	10	10	10	10	11	10	10	10	10	10	10	10	10	10	10	10	10	10	10	10	11	10	10	10	10	11	10	10	10	10	9	10	10	11	10	10	10	10
P09382	LGALS1	Galectin-1	LEG1_HUMAN	15	13	15	15	13	14	15	13	15	15	13	15	14	14	15	16	12	13	16	14	15	14	14	16	15	14	15	15	13	13	16	15	13	17	14	13	15	13	15	15	14	16	13	13	15	15
P09417	QDPR	Dihydropteridine reductase	DHPR_HUMAN	15	15	15	15	13	13	15	14	15	14	15	14	15	15	15	15	15	15	15	14	14	15	15	15	14	15	15	14	14	14	15	15	15	15	15	15	15	14	15	15	15	15	14	15	15	15
P09455	RBP1	Retinol-binding protein 1	RET1_HUMAN	3	3	2	2	2	2	2	2	2	3	3	1	3	3	3	2	2	3	2	3	3	3	2	3	2	1	1	3	2	2	2	3	1	2	2	1	3	3	2	2	2	2	2	2	1	2
P09486	SPARC	SPARC	SPRC_HUMAN	53	56	51	52	49	47	49	42	54	49	48	43	53	53	51	52	48	52	52	53	49	52	49	51	52	50	50	49	47	43	56	52	43	52	55	49	51	51	54	51	49	52	45	48	51	54
P09493	TPM1	Tropomyosin alpha-1 chain	TPM1_HUMAN	0	0	1	1	1	0	1	0	1	1	1	0	1	1	0	1	0	1	1	1	1	1	0	1	1	1	0	1	1	1	1	1	1	1	1	1	1	1	0	1	0	1	0	0	0	0
P09529	INHBB	Inhibin beta B chain	INHBB_HUMAN	1	1	1	0	0	1	0	0	1	2	1	0	0	1	0	0	0	0	2	1	0	0	1	0	0	1	1	1	0	1	0	0	0	0	1	0	0	0	2	1	2	0	0	0	0	0
P09603	CSF1	Macrophage colony-stimulating factor 1	CSF1_HUMAN	24	25	22	22	20	23	22	20	25	23	20	20	23	23	25	25	25	23	24	22	23	22	24	26	24	25	22	24	21	22	22	23	23	23	25	23	26	23	23	22	24	25	21	23	26	22
P09619	PDGFRB	Platelet-derived growth factor receptor beta	PGFRB_HUMAN	15	15	13	13	14	9	12	9	18	16	11	12	10	11	18	13	16	15	17	15	11	12	15	17	16	14	11	12	12	15	13	10	16	18	16	14	15	13	15	15	14	12	14	16	15	13
P09622	DLD	Dihydrolipoyl dehydrogenase, mitochondrial	DLDH_HUMAN	12	14	10	12	10	7	11	10	13	13	6	10	14	12	12	12	10	13	10	12	10	11	10	11	11	11	12	14	8	9	12	13	13	13	10	10	11	8	11	10	10	10	10	11	13	10
P09668	CTSH	Pro-cathepsin H	CATH_HUMAN	21	21	19	20	19	17	18	17	18	17	19	16	20	20	21	21	17	16	21	22	17	17	17	19	17	18	20	19	18	19	18	18	19	20	17	20	18	17	19	19	16	17	15	14	19	19
P09871	C1S	Complement C1s subcomponent	C1S_HUMAN	75	76	74	74	70	74	73	71	78	72	73	69	78	79	77	75	72	71	75	78	75	75	71	71	76	74	78	74	71	72	75	77	74	78	71	73	74	74	73	76	71	76	73	78	74	77
P09936	UCHL1	Ubiquitin carboxyl-terminal hydrolase isozyme L1	UCHL1_HUMAN	12	12	13	12	7	7	12	11	13	13	11	7	13	11	12	13	11	11	10	12	11	14	8	10	10	10	11	12	12	12	13	12	12	13	12	8	9	12	8	8	9	12	9	7	8	9
P09958	FURIN	Furin	FURIN_HUMAN	2	2	3	2	1	2	1	1	2	2	1	1	1	1	1	0	2	1	2	2	1	1	2	2	1	1	2	2	1	1	2	2	1	2	1	1	1	1	1	2	1	1	0	1	1	1
P09960	LTA4H	Leukotriene A-4 hydrolase	LKHA4_HUMAN	11	7	8	7	9	9	8	9	6	11	9	10	11	11	11	10	8	9	11	7	11	12	7	10	8	6	8	6	10	7	6	9	11	12	7	8	6	6	4	5	9	10	8	8	9	8
P09972	ALDOC	Fructose-bisphosphate aldolase C	ALDOC_HUMAN	41	41	34	35	31	33	36	35	37	36	30	31	39	40	37	37	35	37	39	37	35	35	36	40	39	38	38	40	35	33	40	35	36	40	38	36	34	35	37	34	37	37	34	33	36	34
P0C0L4	C4A	Complement C4-A	CO4A_HUMAN	11	11	10	10	11	11	11	11	11	11	12	10	11	9	9	10	11	11	11	10	11	11	11	10	12	10	10	10	11	11	8	8	9	9	9	9	9	9	10	10	11	11	11	11	11	12
P0C0L5	C4B	Complement C4-B	CO4B_HUMAN	285	293	262	268	272	286	281	273	285	262	290	274	282	300	291	273	255	256	285	282	287	288	277	277	300	292	292	291	266	273	268	279	268	272	275	277	271	278	299	292	264	285	282	287	281	290
P0C6S8	LINGO3	Leucine-rich repeat and immunoglobulin-like domain-containing nogo receptor-interacting protein 3	LIGO3_HUMAN	8	9	6	7	6	6	5	7	9	7	3	5	6	7	5	7	8	7	8	8	6	4	7	7	8	8	7	8	6	6	8	8	8	8	6	7	7	7	7	7	5	5	5	5	8	8
P0C7U0	ELFN1	Protein ELFN1	ELFN1_HUMAN	2	2	0	2	0	0	1	0	2	2	0	0	0	0	1	0	2	2	2	1	0	0	3	0	0	0	3	2	0	0	0	0	2	3	0	0	0	0	2	2	2	1	0	0	2	2
P0CG47;P0CG48;P62979;P62987	UBB;UBC;RPS27A;UBA52	Polyubiquitin-B;Polyubiquitin-C;Ubiquitin-40S ribosomal protein S27a;Ubiquitin-60S ribosomal protein L40	UBB_HUMAN;UBC_HUMAN;RS27A_HUMAN;RL40_HUMAN	7	5	5	6	4	4	5	4	5	4	4	5	7	5	6	5	4	5	5	5	5	5	4	6	4	5	6	5	4	5	5	5	6	6	4	5	5	4	4	4	5	4	4	4	5	6
P0DJI8	SAA1	Serum amyloid A-1 protein	SAA1_HUMAN	5	5	7	5	7	5	3	5	5	7	5	5	7	7	5	5	7	2	2	6	5	7	5	5	7	6	7	5	7	5	7	6	5	7	5	3	7	7	5	6	6	6	5	6	4	7
P0DMQ5	INAFM2	Putative transmembrane protein INAFM2	INAM2_HUMAN	3	4	3	3	3	3	4	3	4	4	4	3	3	3	3	4	3	4	4	3	3	3	4	4	4	3	4	3	3	3	3	3	4	4	4	4	3	4	4	3	4	4	3	4	4	3
P0DMV8;P0DMV9	HSPA1A;HSPA1B	Heat shock 70 kDa protein 1A;Heat shock 70 kDa protein 1B	HS71A_HUMAN;HS71B_HUMAN	24	23	20	20	15	11	18	15	22	25	18	13	22	23	19	23	21	19	20	18	20	29	12	19	15	14	26	20	17	12	22	20	25	24	14	18	19	21	14	21	18	26	18	15	24	23
P0DOX2		Immunoglobulin alpha-2 heavy chain	IGA2_HUMAN	24	26	24	24	24	26	26	25	24	24	22	23	23	22	23	21	21	22	25	27	25	26	23	23	24	25	22	23	21	23	22	25	24	23	21	22	21	23	26	25	24	28	24	25	23	25
P0DOX3		Immunoglobulin delta heavy chain	IGD_HUMAN	16	15	21	21	21	20	27	28	20	22	24	23	10	11	23	21	20	19	20	20	24	20	17	15	17	17	9	11	23	20	11	17	7	6	11	8	10	7	29	28	21	21	9	8	28	29
P0DOX5		Immunoglobulin gamma-1 heavy chain	IGG1_HUMAN	172	168	176	171	182	178	177	170	174	180	178	172	165	165	174	174	168	164	175	173	163	165	181	176	171	171	175	180	169	171	169	179	178	178	170	181	177	177	175	179	181	180	179	179	163	167
P0DOX6		Immunoglobulin mu heavy chain	IGM_HUMAN	22	22	23	23	32	27	25	25	34	35	36	35	26	27	29	31	31	30	25	26	30	29	25	29	22	17	24	25	25	24	29	30	35	32	23	23	23	26	31	34	29	29	19	20	29	28
P0DOX7		Immunoglobulin kappa light chain	IGK_HUMAN	48	50	49	46	50	53	52	53	47	50	51	50	48	49	49	50	48	47	50	51	48	51	52	49	51	47	51	52	52	49	47	51	49	50	49	51	50	48	52	52	50	51	50	51	49	50
P0DOX8		Immunoglobulin lambda-1 light chain	IGL1_HUMAN	32	33	29	29	34	31	35	34	30	31	33	31	30	32	33	30	33	30	32	32	31	30	32	34	29	33	34	34	30	32	32	33	32	34	30	31	29	31	36	35	32	31	34	32	30	33
P0DOY3	IGLC3	Immunoglobulin lambda constant 3	IGLC3_HUMAN	7	9	7	8	8	9	9	9	9	8	9	8	8	9	9	8	9	8	9	9	9	8	9	9	9	9	9	9	8	7	8	9	7	8	7	8	7	6	9	9	9	9	8	8	7	8
P0DP01	IGHV1-8	Immunoglobulin heavy variable 1-8	HV108_HUMAN	1	2	1	1	0	0	0	1	1	1	1	1	1	1	1	1	1	1	1	1	1	1	0	0	1	1	1	1	0	0	1	1	1	1	2	1	1	1	1	1	2	1	1	2	1	1
P0DP02	IGHV3-30-3	Immunoglobulin heavy variable 3-30-3	HVC33_HUMAN	18	18	18	18	17	21	22	23	16	18	24	20	20	19	19	17	20	20	19	17	20	22	18	16	21	19	20	20	21	22	16	19	24	20	17	15	17	18	18	21	19	17	19	20	17	18
P0DP06	IGHV4-30-4	Immunoglobulin heavy variable 4-30-4	HVD34_HUMAN	2	1	2	0	3	3	2	1	3	3	3	3	1	1	3	3	2	2	1	2	2	3	2	2	3	3	3	1	3	3	3	3	3	3	2	2	2	2	1	3	2	3	1	1	3	2
P0DP07	IGHV4-31	Immunoglobulin heavy variable 4-31	HV431_HUMAN	1	1	1	1	1	1	1	1	1	1	1	1	1	1	1	1	1	1	1	1	1	1	0	1	0	1	1	1	1	1	1	1	1	1	1	1	1	1	1	1	1	1	1	1	1	1
P0DP08	IGHV4-38-2	Immunoglobulin heavy variable 4-38-2	HVD82_HUMAN	18	18	17	18	20	20	19	19	20	20	18	18	17	16	18	18	17	18	19	16	20	19	19	19	19	20	20	16	19	19	16	19	19	17	18	18	19	16	20	20	20	20	18	16	17	16
P0DP23;P0DP24;P0DP25	CALM1;CALM2;CALM3	Calmodulin-1;Calmodulin-2;Calmodulin-3	CALM1_HUMAN;CALM2_HUMAN;CALM3_HUMAN	6	6	5	5	6	4	5	5	6	6	5	5	6	6	6	5	5	5	6	6	5	5	5	5	6	5	5	6	5	6	6	5	6	6	5	6	5	5	5	5	5	5	7	5	6	6
P0DP58	LYNX1	Ly-6/neurotoxin-like protein 1	LYNX1_HUMAN	10	10	9	10	9	10	10	10	10	10	9	8	10	9	10	10	11	10	10	10	10	9	10	9	9	9	9	9	9	9	11	9	11	9	9	9	9	10	10	10	9	10	10	10	9	9
P0DPK3;P0DPK4;Q7Z3S9	NOTCH2NLB;NOTCH2NLC;NOTCH2NLA	Notch homolog 2 N-terminal-like protein B;Notch homolog 2 N-terminal-like protein C;Notch homolog 2 N-terminal-like protein A	NT2NB_HUMAN;NT2NC_HUMAN;NT2NA_HUMAN	0	0	0	0	0	0	0	0	0	0	0	1	0	0	0	0	0	0	1	1	0	0	0	0	0	1	1	0	1	0	0	0	0	0	1	0	0	0	0	0	0	0	0	1	0	0
P0DTE1	IGHV3-38-3	Probable non-functional immunoglobulin heavy variable 3-38-3	HV383_HUMAN	2	2	2	2	2	2	1	2	2	2	1	2	2	2	2	2	2	2	2	1	2	2	1	1	1	1	2	2	1	2	2	2	2	2	2	2	2	2	1	2	2	2	2	1	1	1
P10074	ZBTB48	Telomere zinc finger-associated protein	TZAP_HUMAN	1	1	1	1	1	1	1	1	1	1	1	1	1	1	1	1	1	1	1	1	1	1	1	1	1	1	1	1	1	1	1	1	1	1	1	1	1	1	1	1	1	1	1	1	1	1
P10124	SRGN	Serglycin	SRGN_HUMAN	6	6	5	5	4	4	4	5	5	6	5	4	5	5	5	5	5	5	6	6	5	6	5	5	6	4	6	5	4	5	6	4	5	6	6	5	6	5	3	6	5	5	5	5	5	5
P10153	RNASE2	Non-secretory ribonuclease	RNAS2_HUMAN	7	6	7	6	6	5	6	7	6	6	6	7	6	7	7	7	6	6	7	7	6	6	7	6	7	7	7	7	6	6	7	7	6	7	6	6	6	6	7	7	6	6	6	7	7	7
P10253	GAA	Lysosomal alpha-glucosidase	LYAG_HUMAN	35	35	28	31	27	25	23	24	31	32	22	21	31	35	35	36	30	32	29	32	26	28	29	33	33	29	32	31	27	29	35	34	30	33	28	27	29	24	30	31	30	30	30	26	36	35
P10321	HLA-C	HLA class I histocompatibility antigen, C alpha chain	HLAC_HUMAN	7	7	5	5	5	3	4	4	4	5	4	4	8	6	4	3	6	6	4	3	8	8	6	6	6	6	4	5	4	5	7	7	3	4	6	6	6	7	4	4	4	3	4	5	5	5
P10412;P16402;P16403	H1-4;H1-3;H1-2	Histone H1.4;Histone H1.3;Histone H1.2	H14_HUMAN;H13_HUMAN;H12_HUMAN	0	2	1	3	0	2	1	0	2	2	1	0	0	2	1	0	2	2	2	2	1	0	1	0	1	2	1	0	0	2	2	0	1	0	0	0	0	0	0	2	0	3	0	0	0	0
P10451	SPP1	Osteopontin	OSTP_HUMAN	70	70	62	62	62	61	65	61	68	65	58	60	64	65	67	68	63	65	68	68	61	58	62	61	67	66	68	65	62	64	63	64	64	69	59	64	65	65	62	62	63	67	67	64	65	66
P10586	PTPRF	Receptor-type tyrosine-protein phosphatase F	PTPRF_HUMAN	49	49	40	43	39	32	38	43	49	46	38	38	43	45	47	46	45	47	47	46	41	38	42	45	43	43	46	47	41	43	44	43	42	48	44	43	43	43	41	44	45	46	45	44	46	41
P10599	TXN	Thioredoxin	THIO_HUMAN	14	14	13	14	12	11	13	12	14	14	13	12	13	13	13	14	13	13	13	12	14	13	13	12	12	13	14	13	13	14	14	14	14	14	12	14	12	13	13	13	12	14	14	13	13	14
P10619	CTSA	Lysosomal protective protein	PPGB_HUMAN	13	12	9	11	8	11	7	6	10	9	8	8	10	9	9	10	9	8	10	10	10	7	8	7	9	8	12	12	10	8	16	12	9	11	13	10	10	12	12	11	11	11	10	9	15	14
P10636	MAPT	Microtubule-associated protein tau	TAU_HUMAN	2	1	0	0	0	0	0	0	1	0	0	0	1	2	1	2	0	0	2	1	0	1	0	0	1	0	1	1	0	0	1	0	0	1	0	1	1	0	0	0	0	1	0	0	0	0
P10643	C7	Complement component C7	CO7_HUMAN	90	89	90	90	84	88	91	94	89	89	88	85	92	93	91	92	86	87	89	90	92	94	87	88	90	88	89	91	86	87	87	92	93	92	87	82	85	87	86	88	85	92	92	95	90	91
P10644	PRKAR1A	cAMP-dependent protein kinase type I-alpha regulatory subunit	KAP0_HUMAN	10	9	9	8	6	6	10	9	10	10	7	7	9	10	10	10	9	10	9	10	8	9	9	9	10	10	9	10	8	8	9	8	9	10	10	10	10	9	8	9	9	10	10	9	10	9
P10645	CHGA	Chromogranin-A	CMGA_HUMAN	99	99	69	73	72	68	89	86	98	87	69	70	85	94	98	98	86	93	91	96	72	73	87	92	82	76	98	94	78	75	88	88	94	101	87	86	86	83	81	83	87	87	87	83	83	86
P10646	TFPI	Tissue factor pathway inhibitor	TFPI1_HUMAN	8	7	8	6	5	2	6	5	6	5	3	5	6	6	6	5	6	4	7	7	5	4	5	5	3	6	6	3	5	5	7	6	3	8	3	3	5	4	3	6	4	4	4	4	6	7
P10721	KIT	Mast/stem cell growth factor receptor Kit	KIT_HUMAN	22	21	19	20	21	19	18	20	20	20	19	17	20	20	18	20	21	20	21	20	20	22	21	19	21	21	22	20	18	19	20	22	21	21	21	21	20	19	21	20	21	21	18	18	20	21
P10745	RBP3	Retinol-binding protein 3	RET3_HUMAN	16	15	14	15	5	3	9	9	8	7	11	10	3	6	14	16	12	11	10	12	0	0	11	12	9	8	12	10	7	7	18	16	0	8	11	9	10	10	10	12	10	13	3	3	11	14
P10768	ESD	S-formylglutathione hydrolase	ESTD_HUMAN	17	17	12	13	11	11	11	11	14	16	13	11	15	16	14	14	12	12	16	15	15	17	13	15	13	13	13	17	9	11	15	15	19	16	14	11	12	15	14	15	14	16	10	11	14	16
P10909	CLU	Clusterin	CLUS_HUMAN	184	186	183	186	165	171	176	172	189	175	167	163	189	191	186	183	176	179	184	185	176	185	174	179	190	186	190	188	172	173	190	188	181	191	181	184	184	186	185	186	176	181	180	175	194	193
P10915	HAPLN1	Hyaluronan and proteoglycan link protein 1	HPLN1_HUMAN	0	0	0	2	0	0	0	0	2	0	0	0	0	0	0	0	1	1	3	3	0	0	0	0	0	0	1	2	0	0	1	1	2	2	0	1	0	2	0	0	0	0	0	0	0	0
P11021	HSPA5	Endoplasmic reticulum chaperone BiP	BIP_HUMAN	51	51	48	49	47	43	46	46	50	48	48	46	52	55	50	54	50	51	50	51	51	48	48	51	51	49	52	51	46	46	56	51	48	53	47	50	49	47	47	51	52	51	50	50	52	50
P11047	LAMC1	Laminin subunit gamma-1	LAMC1_HUMAN	71	70	70	71	59	60	61	60	66	63	64	59	68	69	74	76	69	68	72	75	70	71	63	67	68	70	67	62	63	61	76	73	65	70	61	65	65	68	64	70	60	65	59	65	67	73
P11117	ACP2	Lysosomal acid phosphatase	PPAL_HUMAN	10	9	8	8	6	8	8	6	9	8	7	6	7	6	8	6	8	7	6	8	8	6	9	9	8	8	9	9	7	7	10	8	8	9	8	7	8	7	9	9	8	7	7	9	9	9
P11142	HSPA8	Heat shock cognate 71 kDa protein	HSP7C_HUMAN	13	14	9	14	7	7	7	9	12	14	12	8	13	14	14	13	14	12	12	13	10	14	9	16	10	12	14	16	13	11	14	14	15	17	11	13	12	10	10	14	11	13	14	10	14	14
P11166	SLC2A1	Solute carrier family 2, facilitated glucose transporter member 1	GTR1_HUMAN	0	0	0	0	0	0	0	0	0	2	0	0	0	0	0	0	0	1	0	0	0	0	0	0	0	0	0	0	0	0	1	0	2	0	0	0	0	0	0	0	0	0	1	0	0	0
P11215	ITGAM	Integrin alpha-M	ITAM_HUMAN	3	6	0	4	2	0	3	2	4	3	3	0	4	4	4	2	2	4	2	4	2	0	3	2	0	2	2	2	1	0	4	2	3	3	3	3	3	2	3	3	2	5	3	0	1	3
P11226	MBL2	Mannose-binding protein C	MBL2_HUMAN	0	0	1	0	2	2	0	1	1	2	3	3	2	2	1	2	1	2	0	0	2	3	2	1	2	1	2	2	1	1	0	2	1	0	3	3	2	1	1	2	1	1	3	3	0	0
P11277	SPTB	Spectrin beta chain, erythrocytic	SPTB1_HUMAN	3	0	0	0	0	0	0	0	3	32	12	0	0	0	0	0	0	6	1	0	0	1	4	0	0	0	1	0	3	0	14	2	32	3	0	3	0	0	3	0	0	3	4	0	0	0
P11279	LAMP1	Lysosome-associated membrane glycoprotein 1	LAMP1_HUMAN	8	9	9	8	7	7	7	8	8	8	8	8	8	9	8	8	8	7	8	8	7	8	9	8	9	8	9	9	8	8	8	9	9	9	8	8	8	8	9	8	8	8	8	8	8	9
P11362	FGFR1	Fibroblast growth factor receptor 1	FGFR1_HUMAN	18	20	19	19	18	19	17	20	20	19	18	18	18	18	18	18	18	20	19	19	18	18	19	19	19	19	18	19	20	19	19	20	18	19	20	18	19	18	19	18	18	18	20	19	19	18
P11597	CETP	Cholesteryl ester transfer protein	CETP_HUMAN	3	3	3	2	3	3	1	1	5	2	4	4	2	1	1	3	3	3	2	2	2	4	2	2	0	1	4	4	2	0	0	2	3	4	2	0	0	1	2	3	4	3	2	2	2	1
P11684	SCGB1A1	Uteroglobin	UTER_HUMAN	1	2	1	1	1	1	2	0	1	1	1	1	1	2	1	1	1	1	0	0	1	0	1	1	1	1	1	0	1	2	0	0	0	0	2	1	0	2	1	0	1	0	0	1	0	0
P11717	IGF2R	Cation-independent mannose-6-phosphate receptor	MPRI_HUMAN	61	60	50	52	43	41	42	48	59	52	42	33	56	56	49	52	54	53	53	51	49	47	48	54	49	53	55	54	41	43	59	58	57	58	55	57	53	56	46	51	55	57	46	48	51	49
P11766	ADH5	Alcohol dehydrogenase class-3	ADHX_HUMAN	0	2	2	1	0	1	0	0	2	2	2	2	2	2	0	2	0	1	0	2	0	2	0	0	0	2	2	2	0	1	1	2	2	2	2	0	2	1	0	2	0	1	0	2	2	2
P12107	COL11A1	Collagen alpha-1(XI) chain	COBA1_HUMAN	7	8	7	8	7	5	4	7	7	6	7	3	6	5	7	7	6	6	6	6	6	5	7	5	6	3	8	6	6	6	7	6	8	7	7	7	7	7	6	5	5	6	6	5	8	7
P12109	COL6A1	Collagen alpha-1(VI) chain	CO6A1_HUMAN	80	82	74	74	69	72	69	70	76	73	67	67	78	75	75	72	73	76	79	76	72	69	72	74	72	72	74	74	73	73	80	77	76	78	75	72	71	75	75	75	70	73	69	72	81	77
P12110	COL6A2	Collagen alpha-2(VI) chain	CO6A2_HUMAN	11	13	13	12	11	11	11	11	13	11	11	11	13	12	11	11	12	12	12	12	12	12	13	11	11	10	12	12	11	10	12	11	12	13	12	12	13	12	10	12	11	13	11	10	12	12
P12111	COL6A3	Collagen alpha-3(VI) chain	CO6A3_HUMAN	105	106	105	105	93	94	93	98	104	95	95	88	100	107	108	103	97	97	106	102	104	102	97	100	101	96	104	105	95	94	113	107	97	106	98	103	99	103	100	99	103	107	99	100	107	113
P12259	F5	Coagulation factor V	FA5_HUMAN	134	140	134	141	131	118	127	118	143	136	125	118	134	135	136	140	132	132	143	140	133	132	125	142	140	131	137	133	114	109	149	148	137	145	127	127	133	136	134	142	124	133	108	115	142	148
P12272	PTHLH	Parathyroid hormone-related protein	PTHR_HUMAN	3	3	2	1	0	0	2	3	3	2	0	0	2	1	4	3	3	3	3	2	1	0	2	3	3	3	4	3	1	2	1	3	3	3	3	3	2	3	1	3	4	4	3	3	2	2
P12277	CKB	Creatine kinase B-type	KCRB_HUMAN	16	16	17	16	12	10	14	15	18	17	14	8	18	16	16	15	15	15	16	15	13	17	13	15	15	15	16	17	14	13	15	14	15	17	14	14	15	15	12	15	15	17	15	15	14	17
P12318	FCGR2A	Low affinity immunoglobulin gamma Fc region receptor II-a	FCG2A_HUMAN	8	7	5	5	5	7	7	6	7	5	7	3	7	9	9	7	6	5	9	8	8	6	5	5	5	7	8	9	4	7	7	8	8	7	7	6	8	7	8	8	5	6	4	5	7	7
P12532	CKMT1A	Creatine kinase U-type, mitochondrial	KCRU_HUMAN	4	4	4	4	2	0	4	3	3	3	3	4	4	3	0	0	4	4	4	4	2	1	4	4	4	3	4	4	2	3	4	4	3	4	4	3	3	3	3	2	4	4	2	3	0	4
P12643	BMP2	Bone morphogenetic protein 2	BMP2_HUMAN	1	3	2	0	0	0	0	2	4	3	1	0	3	2	1	2	2	0	0	0	0	1	1	3	3	0	3	3	0	1	3	1	2	3	3	2	2	4	2	3	0	0	2	2	0	2
P12644	BMP4	Bone morphogenetic protein 4	BMP4_HUMAN	1	1	1	1	1	1	0	0	1	1	0	0	1	1	0	0	0	0	1	0	1	0	1	1	1	0	0	0	0	1	1	1	1	0	0	0	0	0	0	0	0	0	1	1	0	1
P12821	ACE	Angiotensin-converting enzyme	ACE_HUMAN	22	22	11	14	15	7	13	15	18	18	13	12	17	17	15	14	19	18	18	13	12	11	14	16	16	11	18	15	10	17	18	12	20	23	17	17	15	15	19	20	14	15	17	17	17	12
P12830	CDH1	Cadherin-1	CADH1_HUMAN	9	7	10	9	7	6	5	9	8	9	8	9	8	10	9	8	8	7	6	8	9	7	6	7	5	6	5	6	8	6	8	7	5	5	6	5	4	5	5	5	7	9	8	7	7	6
P12955	PEPD	Xaa-Pro dipeptidase	PEPD_HUMAN	7	6	8	9	7	4	6	7	6	7	9	9	8	9	6	7	10	9	7	8	8	9	4	5	5	7	4	8	6	7	9	9	9	5	5	6	8	5	4	7	8	9	6	5	6	6
P13284	IFI30	Gamma-interferon-inducible lysosomal thiol reductase	GILT_HUMAN	5	5	4	4	4	4	4	4	4	4	4	4	4	5	5	4	4	4	5	5	4	4	4	4	5	4	5	5	4	4	5	5	5	5	4	5	4	4	5	5	5	5	5	4	5	5
P13473	LAMP2	Lysosome-associated membrane glycoprotein 2	LAMP2_HUMAN	7	7	7	6	6	5	7	7	7	8	5	6	7	8	7	7	7	6	8	6	6	8	7	7	7	7	7	7	6	7	7	7	8	8	7	7	7	7	7	7	7	7	7	7	7	7
P13489	RNH1	Ribonuclease inhibitor	RINI_HUMAN	12	13	11	11	9	9	9	10	11	14	10	6	12	13	12	12	9	12	11	12	13	13	9	12	13	12	11	10	10	10	11	11	14	13	10	8	11	10	9	11	10	13	8	9	10	12
P13497	BMP1	Bone morphogenetic protein 1	BMP1_HUMAN	4	4	3	4	3	4	4	3	3	2	3	3	4	4	4	4	3	4	4	4	4	3	3	4	4	4	4	4	3	3	4	3	3	4	4	3	4	4	4	4	2	3	3	4	4	4
P13521	SCG2	Secretogranin-2	SCG2_HUMAN	65	65	52	56	55	55	58	56	66	60	52	52	60	58	64	61	61	65	64	64	53	56	61	62	62	56	67	66	59	58	59	63	64	69	60	60	61	63	58	62	63	62	62	59	63	59
P13591	NCAM1	Neural cell adhesion molecule 1	NCAM1_HUMAN	102	101	85	93	83	85	101	98	100	92	87	85	96	98	102	99	94	91	96	98	89	97	93	99	98	91	100	98	85	87	94	97	95	99	93	92	90	90	91	96	90	94	94	95	96	98
P13598	ICAM2	Intercellular adhesion molecule 2	ICAM2_HUMAN	5	5	4	5	5	5	5	5	5	4	4	5	5	5	5	5	5	5	5	5	5	5	5	5	5	5	5	5	4	5	5	5	5	5	4	4	5	5	4	5	5	5	4	4	5	5
P13611	VCAN	Versican core protein	CSPG2_HUMAN	41	37	36	36	34	35	36	33	38	38	36	35	37	37	36	36	37	41	37	35	36	35	38	38	37	37	36	38	32	36	38	38	35	40	38	36	37	37	38	37	38	38	35	36	37	40
P13637	ATP1A3	Sodium/potassium-transporting ATPase subunit alpha-3	AT1A3_HUMAN	2	2	0	1	0	0	2	2	2	2	0	0	2	2	2	2	2	2	2	2	1	0	0	2	2	1	2	3	0	2	2	2	2	3	1	0	0	1	2	1	2	1	1	1	2	0
P13639	EEF2	Elongation factor 2	EF2_HUMAN	3	3	0	0	0	0	2	0	2	2	0	0	0	1	0	2	1	1	0	0	1	2	0	2	0	1	2	1	0	0	0	0	2	0	2	1	0	0	0	0	0	2	0	0	1	0
P13645	KRT10	Keratin, type I cytoskeletal 10	K1C10_HUMAN	16	14	8	10	7	7	9	11	10	8	13	18	12	10	17	11	5	11	12	10	9	9	5	7	8	7	9	11	7	7	13	11	9	11	6	4	10	8	10	12	12	8	11	8	11	10
P13646	KRT13	Keratin, type I cytoskeletal 13	K1C13_HUMAN	2	3	2	2	1	1	3	3	0	1	3	3	3	2	4	2	2	3	3	2	3	2	0	2	1	1	2	2	2	0	2	4	2	4	2	0	3	3	3	2	3	3	3	1	2	1
P13647	KRT5	Keratin, type II cytoskeletal 5	K2C5_HUMAN	2	2	2	0	1	2	1	1	2	1	0	8	1	2	4	0	0	2	0	0	2	1	3	1	2	1	1	0	1	2	1	2	2	0	1	1	2	1	1	2	2	2	1	0	2	1
P13667	PDIA4	Protein disulfide-isomerase A4	PDIA4_HUMAN	13	16	13	16	14	14	13	13	15	13	12	8	14	16	14	12	13	13	14	12	13	14	14	15	13	14	16	14	13	13	17	16	14	16	16	14	16	14	14	13	15	14	15	16	16	14
P13671	C6	Complement component C6	CO6_HUMAN	47	48	49	49	51	52	51	52	50	50	54	53	52	51	50	51	52	53	51	48	51	52	51	52	49	50	49	48	53	52	49	48	49	44	48	49	47	49	50	49	53	50	52	52	47	45
P13686	ACP5	Tartrate-resistant acid phosphatase type 5	PPA5_HUMAN	0	2	0	2	0	0	2	0	0	1	0	0	1	1	1	0	1	1	0	1	0	0	0	2	0	2	2	2	1	2	1	0	2	0	3	1	1	0	0	0	0	2	0	1	3	2
P13693	TPT1	Translationally-controlled tumor protein	TCTP_HUMAN	2	3	1	3	0	0	1	2	3	3	0	0	2	2	0	2	1	2	1	1	3	2	2	0	2	3	0	0	1	0	2	2	2	2	1	0	2	3	0	2	0	3	0	0	2	3
P13716	ALAD	Delta-aminolevulinic acid dehydratase	HEM2_HUMAN	0	0	0	1	0	0	0	0	0	6	1	0	1	2	0	0	0	1	0	0	0	0	1	1	0	0	0	0	1	0	4	2	6	0	0	0	1	0	0	1	1	0	1	0	0	0
P13726	F3	Tissue factor	TF_HUMAN	1	1	0	1	0	0	0	1	1	1	0	0	1	1	1	1	0	1	1	1	0	0	1	1	0	0	1	1	0	0	1	0	0	0	1	0	1	1	0	0	0	0	1	0	0	1
P13727	PRG2	Bone marrow proteoglycan	PRG2_HUMAN	0	3	0	3	0	1	0	0	6	3	6	6	7	3	3	1	3	5	5	0	7	5	0	2	4	5	2	0	4	3	0	4	8	5	2	4	0	2	3	5	2	0	6	4	3	0
P13747	HLA-E	HLA class I histocompatibility antigen, alpha chain E	HLAE_HUMAN	2	2	2	2	1	2	2	0	1	1	0	0	2	2	2	2	0	1	2	2	2	1	0	1	2	1	2	2	0	1	2	2	2	2	2	2	2	1	2	1	1	2	0	0	2	2
P13796	LCP1	Plastin-2	PLSL_HUMAN	31	30	29	31	28	28	30	29	31	29	27	26	31	31	29	31	31	31	31	32	29	31	28	29	31	31	29	28	29	29	31	32	30	31	29	31	32	30	29	31	29	30	29	29	30	30
P13797	PLS3	Plastin-3	PLST_HUMAN	8	7	4	6	4	4	6	5	8	6	4	3	7	9	7	9	6	6	8	7	7	9	6	5	6	6	7	5	7	4	6	8	6	9	5	5	7	6	6	7	5	8	5	6	5	5
P13798	APEH	Acylamino-acid-releasing enzyme	ACPH_HUMAN	0	0	0	0	0	0	0	0	0	0	0	0	0	0	0	0	0	0	0	0	0	0	0	0	0	0	0	0	0	0	0	0	1	0	0	0	0	0	0	0	0	0	0	0	0	0
P13929	ENO3	Beta-enolase	ENOB_HUMAN	0	0	0	0	0	0	0	0	0	0	0	0	1	0	0	0	0	0	0	0	0	0	0	0	0	0	0	0	0	1	0	0	1	0	0	0	0	0	0	0	0	0	1	0	0	0
P13987	CD59	CD59 glycoprotein	CD59_HUMAN	20	23	18	21	19	19	21	21	22	22	20	20	19	20	21	21	21	22	22	20	21	19	21	21	20	20	20	19	19	19	20	20	20	23	20	21	20	21	19	19	21	21	21	20	21	21
P14136	GFAP	Glial fibrillary acidic protein	GFAP_HUMAN	8	6	6	7	2	2	5	3	5	6	4	2	7	6	6	6	4	3	4	4	7	6	0	2	5	3	4	3	4	4	8	8	5	3	5	7	4	5	6	7	4	4	5	2	8	5
P14138	EDN3	Endothelin-3	EDN3_HUMAN	15	11	12	13	11	9	13	13	14	13	12	9	12	12	12	12	12	15	14	12	11	10	12	12	11	13	13	14	10	11	15	12	12	13	13	12	12	13	11	15	12	12	12	10	12	14
P14151	SELL	L-selectin	LYAM1_HUMAN	12	11	11	10	10	12	11	11	11	12	9	11	12	13	12	12	12	11	10	9	11	10	12	10	12	12	11	11	11	11	12	11	12	12	12	11	12	11	12	12	12	10	12	12	12	11
P14174	MIF	Macrophage migration inhibitory factor	MIF_HUMAN	2	2	2	2	2	2	2	2	2	2	2	2	2	2	2	2	2	2	2	2	2	2	2	2	2	2	2	2	2	2	2	2	2	2	2	2	2	2	2	2	2	2	2	2	2	2
P14207	FOLR2	Folate receptor beta	FOLR2_HUMAN	18	17	16	17	13	12	17	16	17	16	15	10	15	18	18	17	15	15	18	17	17	16	16	17	17	15	16	17	13	16	13	15	18	19	16	15	13	16	16	15	16	16	15	16	14	14
P14209	CD99	CD99 antigen	CD99_HUMAN	24	25	25	26	25	26	25	25	26	26	24	24	26	26	24	25	24	25	26	26	24	23	25	25	25	24	21	22	24	24	23	25	25	26	26	24	25	25	20	23	22	21	23	25	21	20
P14314	PRKCSH	Glucosidase 2 subunit beta	GLU2B_HUMAN	25	25	25	25	23	23	24	24	26	26	24	23	26	28	27	25	25	26	26	26	25	25	26	25	25	25	25	26	23	23	26	27	25	28	25	25	25	25	28	26	24	27	26	24	27	26
P14324	FDPS	Farnesyl pyrophosphate synthase	FPPS_HUMAN	6	7	4	6	2	0	5	3	6	5	4	0	4	2	3	4	3	5	5	6	6	4	4	6	3	3	7	4	4	4	7	6	6	6	4	4	5	5	2	5	5	4	3	4	4	6
P14384	CPM	Carboxypeptidase M	CBPM_HUMAN	11	12	10	8	8	9	9	8	12	8	8	7	11	10	11	11	10	11	12	12	10	10	8	12	10	10	12	12	10	10	12	12	9	13	12	11	13	10	12	11	9	10	13	11	11	12
P14415	ATP1B2	Sodium/potassium-transporting ATPase subunit beta-2	AT1B2_HUMAN	9	8	5	6	5	7	6	4	8	6	4	3	9	7	7	8	7	8	7	5	8	4	6	7	4	5	7	8	3	5	9	8	6	8	5	5	5	6	6	6	8	7	6	5	8	8
P14543	NID1	Nidogen-1	NID1_HUMAN	60	63	62	58	56	54	59	60	58	59	62	49	61	62	63	59	63	59	65	63	59	61	59	60	59	58	58	59	61	58	63	62	58	60	57	59	60	59	58	61	57	61	54	57	61	63
P14550	AKR1A1	Aldo-keto reductase family 1 member A1	AK1A1_HUMAN	6	7	4	5	4	3	9	6	7	8	7	6	5	7	5	8	7	6	7	6	6	7	7	7	7	7	4	2	6	5	7	3	7	8	4	3	6	6	3	7	6	7	5	7	5	5
P14618	PKM	Pyruvate kinase PKM	KPYM_HUMAN	81	80	66	70	64	67	72	70	79	70	68	61	75	76	81	79	73	73	80	76	67	70	73	72	74	71	78	76	65	66	75	76	78	82	71	71	72	72	77	74	70	78	71	75	73	76
P14621	ACYP2	Acylphosphatase-2	ACYP2_HUMAN	6	6	0	4	3	3	4	4	4	5	3	2	5	6	4	4	2	1	5	4	3	3	4	5	6	5	5	5	3	5	5	5	4	6	5	4	5	5	2	3	4	4	4	3	0	3
P14625	HSP90B1	Endoplasmin	ENPL_HUMAN	46	49	39	36	40	38	38	40	47	47	37	37	44	44	43	43	39	42	44	44	46	44	43	39	39	38	46	42	40	39	43	41	39	44	42	41	39	39	38	40	42	43	41	42	43	42
P14854	COX6B1	Cytochrome c oxidase subunit 6B1	CX6B1_HUMAN	3	3	3	3	2	2	2	3	3	2	2	2	3	3	2	3	2	3	3	2	2	3	3	2	2	2	2	3	2	2	2	2	2	3	3	2	3	3	2	3	3	3	2	3	2	2
P15086	CPB1	Carboxypeptidase B	CBPB1_HUMAN	7	7	5	5	6	6	5	3	6	7	5	7	6	7	5	7	7	6	7	7	2	5	6	6	7	7	7	7	3	3	5	3	5	7	3	3	1	2	7	6	6	6	6	7	2	4
P15090	FABP4	Fatty acid-binding protein, adipocyte	FABP4_HUMAN	5	6	8	4	4	4	4	4	5	11	4	5	4	9	5	4	5	5	4	5	5	4	5	5	5	4	4	4	4	6	4	5	4	4	5	5	6	4	5	6	4	4	4	4	4	4
P15121	AKR1B1	Aldo-keto reductase family 1 member B1	ALDR_HUMAN	13	12	10	12	10	12	10	10	12	12	10	11	11	11	9	10	11	11	11	11	12	10	11	11	12	11	9	10	10	11	13	11	12	11	10	9	11	12	10	11	10	12	11	11	11	12
P15144	ANPEP	Aminopeptidase N	AMPN_HUMAN	15	16	15	14	13	12	11	14	16	13	13	15	12	15	14	15	13	15	12	12	12	13	14	18	16	14	14	15	15	14	12	9	12	13	13	15	15	14	10	14	12	12	14	12	16	14
P15151	PVR	Poliovirus receptor	PVR_HUMAN	10	10	10	10	9	9	10	10	10	10	10	10	10	8	10	9	10	9	10	8	9	8	10	10	10	10	10	10	9	8	10	9	9	10	8	10	8	10	9	9	10	10	10	10	9	9
P15169	CPN1	Carboxypeptidase N catalytic chain	CBPN_HUMAN	9	9	8	8	9	10	11	10	7	10	12	11	8	10	8	8	10	11	9	9	9	10	12	11	8	10	11	11	10	11	8	10	8	5	10	10	9	12	12	7	11	10	9	11	9	10
P15259	PGAM2	Phosphoglycerate mutase 2	PGAM2_HUMAN	3	3	3	3	2	1	2	2	4	2	2	3	4	4	3	3	3	3	1	2	2	3	2	3	4	3	4	4	2	1	3	3	2	2	2	2	2	2	3	4	3	4	2	2	3	3
P15289	ARSA	Arylsulfatase A	ARSA_HUMAN	9	10	9	9	9	8	9	8	9	8	8	9	10	8	9	9	9	9	9	8	8	7	10	11	10	10	11	11	8	9	12	11	11	10	9	9	9	9	10	10	10	9	10	10	10	10
P15291	B4GALT1	Beta-1,4-galactosyltransferase 1	B4GT1_HUMAN	10	9	9	9	9	9	9	9	9	9	8	8	10	10	9	10	10	10	10	9	9	9	10	9	9	9	9	9	9	9	8	9	9	9	9	9	9	10	9	9	9	9	9	10	9	9
P15328	FOLR1	Folate receptor alpha	FOLR1_HUMAN	9	7	5	7	5	5	5	4	7	5	4	4	9	8	9	8	2	5	8	8	8	7	4	3	3	5	6	7	6	5	8	7	7	6	6	4	5	7	8	7	6	5	4	5	8	7
P15502	ELN	Elastin	ELN_HUMAN	8	10	9	8	8	8	9	9	9	8	7	8	9	9	8	9	10	8	8	9	9	8	9	7	9	9	10	8	9	8	10	8	9	9	8	9	9	8	8	9	9	9	8	10	8	8
P15509	CSF2RA	Granulocyte-macrophage colony-stimulating factor receptor subunit alpha	CSF2R_HUMAN	9	10	6	9	3	3	3	4	7	7	6	5	7	7	6	5	7	7	10	8	6	4	2	6	6	8	4	4	4	4	9	7	6	6	9	9	10	11	8	5	3	8	6	5	5	6
P15529	CD46	Membrane cofactor protein	MCP_HUMAN	5	5	2	4	3	3	4	3	5	3	3	3	4	5	4	5	3	5	4	6	4	4	3	4	3	3	6	4	2	3	5	5	5	6	4	4	3	3	4	4	3	4	3	4	6	4
P15531	NME1	Nucleoside diphosphate kinase A	NDKA_HUMAN	3	3	0	2	1	0	3	1	3	4	1	2	3	3	3	3	2	2	2	3	2	2	2	3	3	2	3	3	3	2	3	2	4	3	2	0	0	3	2	2	1	2	2	2	3	3
P15586	GNS	N-acetylglucosamine-6-sulfatase	GNS_HUMAN	15	14	13	13	12	11	11	11	15	9	12	11	12	12	12	15	14	13	13	14	10	11	13	13	14	13	16	14	11	8	13	15	12	14	13	13	12	13	15	16	13	13	13	11	15	14
P15692	VEGFA	Vascular endothelial growth factor A	VEGFA_HUMAN	1	2	1	2	0	1	2	1	2	2	2	1	2	1	1	2	2	2	2	2	2	0	0	2	2	2	2	2	1	1	1	1	1	2	2	2	1	1	2	2	1	1	1	1	1	1
P15814	IGLL1	Immunoglobulin lambda-like polypeptide 1	IGLL1_HUMAN	4	4	4	4	5	5	5	5	4	4	4	4	4	4	4	4	4	4	4	4	4	4	5	5	5	4	4	4	4	4	4	4	4	4	4	4	4	4	4	5	4	4	4	4	4	4
P15848	ARSB	Arylsulfatase B	ARSB_HUMAN	3	4	2	1	0	1	0	0	4	0	0	0	0	1	1	0	3	4	1	1	0	0	1	2	2	2	4	3	0	0	3	2	0	3	0	0	0	0	0	2	1	0	0	0	4	3
P15907	ST6GAL1	Beta-galactoside alpha-2,6-sialyltransferase 1	SIAT1_HUMAN	3	3	2	3	1	2	4	4	3	3	2	2	3	3	3	2	2	2	3	3	3	3	3	4	2	3	2	3	3	2	3	3	3	3	2	3	2	2	3	2	2	2	1	2	3	3
P16035	TIMP2	Metalloproteinase inhibitor 2	TIMP2_HUMAN	35	34	35	38	35	33	34	34	36	33	34	34	36	35	35	37	34	35	35	38	37	35	35	37	37	34	34	36	33	34	36	36	33	37	34	34	33	35	37	36	34	34	35	35	35	37
P16070	CD44	CD44 antigen	CD44_HUMAN	11	11	11	11	11	11	11	11	11	11	10	11	11	11	11	11	11	11	10	11	11	11	11	11	11	11	11	11	11	11	11	11	11	11	11	11	11	11	11	11	11	11	11	11	11	11
P16083	NQO2	Ribosyldihydronicotinamide dehydrogenase [quinone]	NQO2_HUMAN	7	6	5	6	4	2	5	4	4	3	1	1	5	5	7	5	6	6	5	2	6	5	2	2	4	4	6	6	3	5	6	4	3	5	3	3	5	4	2	0	4	4	5	6	6	6
P16112	ACAN	Aggrecan core protein	PGCA_HUMAN	15	13	12	14	12	10	8	9	12	12	8	9	10	10	14	13	7	8	12	10	12	13	8	8	13	12	10	11	10	12	16	12	13	14	10	10	11	12	11	11	10	11	10	11	9	10
P16144	ITGB4	Integrin beta-4	ITB4_HUMAN	3	3	4	5	4	3	1	2	5	4	4	2	4	5	4	5	2	5	6	4	2	3	5	5	3	5	5	4	5	5	4	6	3	4	3	4	3	3	2	6	5	1	2	5	6	4
P16152	CBR1	Carbonyl reductase [NADPH] 1	CBR1_HUMAN	16	17	13	15	10	9	14	11	15	15	11	6	14	15	14	14	13	14	13	15	14	13	10	14	16	14	15	12	11	15	16	15	14	17	13	12	14	13	15	16	14	14	10	13	14	14
P16157	ANK1	Ankyrin-1	ANK1_HUMAN	0	1	0	0	0	0	0	0	0	12	5	0	2	1	0	0	0	2	1	0	0	1	0	0	0	0	0	0	3	0	7	0	13	1	0	0	0	0	0	0	0	0	2	0	0	0
P16234	PDGFRA	Platelet-derived growth factor receptor alpha	PGFRA_HUMAN	7	8	4	4	4	2	3	2	4	7	4	2	7	6	7	8	4	5	6	5	4	3	5	7	2	4	5	5	4	4	4	3	4	6	4	5	6	6	4	6	5	5	3	3	5	6
P16278	GLB1	Beta-galactosidase	BGAL_HUMAN	7	7	3	3	3	3	3	2	6	1	3	3	3	6	3	3	3	2	7	2	4	0	4	5	2	1	3	5	2	4	6	6	3	4	5	4	5	6	2	3	5	4	4	4	5	4
P16284	PECAM1	Platelet endothelial cell adhesion molecule	PECA1_HUMAN	4	3	2	3	3	2	3	2	4	4	1	1	4	3	5	3	3	2	3	2	0	0	3	2	2	3	2	2	4	2	3	3	4	3	3	3	2	2	5	2	0	3	3	4	3	4
P16401	H1-5	Histone H1.5	H15_HUMAN	0	0	0	0	0	0	0	0	0	1	0	0	0	0	0	0	0	0	0	0	0	0	0	0	0	0	0	0	0	0	1	0	0	0	0	0	0	0	0	0	0	0	0	0	0	0
P16519	PCSK2	Neuroendocrine convertase 2	NEC2_HUMAN	30	29	21	23	20	21	23	23	29	24	21	20	26	25	28	27	25	27	27	25	22	21	26	27	22	24	28	27	21	22	27	26	28	28	26	28	24	26	24	23	23	26	23	25	28	29
P16870	CPE	Carboxypeptidase E	CBPE_HUMAN	67	68	64	65	61	63	61	62	65	63	63	62	67	65	62	67	64	68	68	65	61	61	67	69	68	65	69	69	61	62	70	66	63	71	64	65	64	63	66	68	64	65	62	61	67	69
P16930	FAH	Fumarylacetoacetase	FAAA_HUMAN	9	11	7	9	9	9	7	8	9	9	7	6	9	8	8	8	10	8	8	7	9	8	9	11	8	8	8	8	8	8	8	9	7	9	8	6	9	9	7	8	6	6	7	7	9	9
P16949	STMN1	Stathmin	STMN1_HUMAN	6	4	5	5	4	3	5	6	5	6	5	3	6	6	5	6	5	6	6	6	3	5	2	5	5	5	6	5	4	5	6	4	6	6	5	5	4	5	4	4	6	6	5	4	4	5
P17050	NAGA	Alpha-N-acetylgalactosaminidase	NAGAB_HUMAN	8	5	6	7	5	5	8	5	4	5	4	5	5	6	6	6	4	5	5	7	5	4	6	6	6	6	8	6	5	4	7	5	6	6	6	7	5	4	6	6	5	6	4	4	8	8
P17174	GOT1	Aspartate aminotransferase, cytoplasmic	AATC_HUMAN	45	45	36	38	33	32	40	38	43	40	35	33	41	46	44	41	41	44	43	44	36	40	36	42	36	35	41	39	37	33	42	41	37	46	35	36	40	38	37	41	41	45	38	39	39	43
P17181	IFNAR1	Interferon alpha/beta receptor 1	INAR1_HUMAN	2	3	1	1	0	0	0	1	4	1	0	0	2	2	2	2	1	1	2	2	1	1	1	1	1	1	1	1	0	1	2	3	1	2	1	1	1	0	1	2	1	0	1	0	2	2
P17302	GJA1	Gap junction alpha-1 protein	CXA1_HUMAN	6	5	4	5	5	5	3	3	5	5	4	4	5	5	4	3	5	4	3	4	4	5	5	5	6	3	3	4	3	3	6	6	5	5	4	4	4	4	5	5	6	5	4	4	6	5
P17405	SMPD1	Sphingomyelin phosphodiesterase	ASM_HUMAN	7	7	5	5	4	4	2	4	4	5	2	3	4	3	4	5	4	5	5	3	3	2	4	4	1	3	4	4	2	2	7	4	4	5	4	4	5	4	4	5	4	4	4	4	5	5
P17516;P42330	AKR1C4;AKR1C3	Aldo-keto reductase family 1 member C4;Aldo-keto reductase family 1 member C3	AK1C4_HUMAN;AK1C3_HUMAN	0	0	0	1	0	0	0	0	0	2	0	0	0	0	0	0	0	0	0	0	0	2	1	0	0	0	0	0	0	1	0	0	0	0	0	0	0	0	0	0	0	0	0	0	0	0
P17600	SYN1	Synapsin-1	SYN1_HUMAN	0	0	1	1	1	1	1	1	1	1	1	1	3	3	2	3	2	2	1	0	2	1	2	1	1	1	2	2	1	1	2	2	1	3	1	1	1	2	1	2	2	2	2	1	1	2
P17643	TYRP1	5,6-dihydroxyindole-2-carboxylic acid oxidase	TYRP1_HUMAN	1	1	0	1	1	1	0	1	0	1	0	0	0	0	1	1	1	1	1	1	0	0	0	0	0	0	0	1	0	0	1	1	0	0	1	1	0	0	1	1	0	1	0	0	1	1
P17677	GAP43	Neuromodulin	NEUM_HUMAN	6	6	5	5	5	4	5	5	6	5	5	5	5	6	6	5	5	5	5	5	5	5	5	5	6	5	6	6	5	5	6	6	6	6	5	6	5	5	5	5	6	6	5	6	6	6
P17813	ENG	Endoglin	EGLN_HUMAN	3	1	2	2	2	2	2	2	3	3	2	2	3	3	3	3	2	3	3	2	3	2	0	3	2	2	1	3	2	2	2	2	2	3	2	3	3	3	3	3	2	3	2	2	3	2
P17900	GM2A	Ganglioside GM2 activator	SAP3_HUMAN	33	33	32	31	30	31	31	32	33	33	30	28	33	32	31	32	31	32	33	32	31	31	32	32	32	31	32	33	30	31	32	32	32	33	31	30	33	30	31	32	31	31	33	31	32	31
P17927	CR1	Complement receptor type 1	CR1_HUMAN	0	0	0	0	1	0	0	0	0	0	1	1	0	0	0	0	0	0	0	0	0	0	0	0	0	1	0	0	0	0	1	1	0	0	0	0	0	0	0	1	0	0	0	0	0	0
P17931	LGALS3	Galectin-3	LEG3_HUMAN	11	9	12	11	10	9	7	9	10	10	8	6	10	12	9	10	9	9	11	10	13	12	8	11	9	7	11	13	9	9	14	13	10	10	11	10	10	10	12	11	11	11	9	10	11	11
P17936	IGFBP3	Insulin-like growth factor-binding protein 3	IBP3_HUMAN	15	18	16	15	14	15	15	16	17	17	15	14	16	18	16	17	15	15	15	16	16	17	15	14	17	16	16	15	14	14	16	16	16	17	14	13	16	17	17	17	15	17	16	15	16	17
P18065	IGFBP2	Insulin-like growth factor-binding protein 2	IBP2_HUMAN	44	47	45	44	39	42	46	44	44	42	44	42	44	47	45	42	41	43	48	45	44	46	42	46	48	43	48	45	43	43	45	47	42	47	44	40	43	43	46	45	39	41	42	43	46	47
P18075	BMP7	Bone morphogenetic protein 7	BMP7_HUMAN	3	2	2	1	1	1	1	1	2	1	1	1	4	3	1	2	2	2	1	1	1	2	1	1	1	1	2	2	1	2	1	3	1	3	2	1	4	3	1	1	1	2	1	2	2	2
P18206	VCL	Vinculin	VINC_HUMAN	20	25	23	19	19	13	21	18	29	28	20	14	21	23	25	25	20	19	18	26	22	26	9	21	21	22	23	21	20	16	23	20	26	31	20	15	25	26	10	23	15	31	15	20	16	19
P18428	LBP	Lipopolysaccharide-binding protein	LBP_HUMAN	18	18	20	19	17	17	18	17	20	20	22	21	22	21	18	20	20	18	16	18	21	21	19	19	20	19	18	19	20	19	18	19	19	19	20	20	20	19	16	19	19	19	20	21	12	12
P18669	PGAM1	Phosphoglycerate mutase 1	PGAM1_HUMAN	14	14	13	12	12	11	13	13	15	14	13	13	15	16	13	14	12	13	14	13	13	14	13	13	13	12	13	12	12	12	15	14	13	13	12	12	12	12	12	13	14	14	12	12	12	14
P18827	SDC1	Syndecan-1	SDC1_HUMAN	1	1	1	1	0	0	1	1	1	1	0	0	1	1	1	2	1	1	1	1	1	0	1	1	1	1	1	1	0	0	1	1	1	1	1	1	1	1	1	1	1	1	1	1	1	1
P18850	ATF6	Cyclic AMP-dependent transcription factor ATF-6 alpha	ATF6A_HUMAN	2	3	2	1	2	1	2	2	5	2	2	2	2	2	2	1	2	4	3	3	2	1	1	3	2	3	2	3	1	2	2	2	4	3	2	2	2	2	2	2	3	2	1	1	2	1
P19021	PAM	Peptidyl-glycine alpha-amidating monooxygenase	AMD_HUMAN	107	106	97	99	93	96	103	101	101	95	90	83	98	101	106	100	99	100	105	101	101	95	101	101	105	97	105	106	91	98	100	101	103	107	98	101	96	96	96	94	97	100	101	103	100	104
P19022	CDH2	Cadherin-2	CADH2_HUMAN	43	43	35	37	37	36	38	37	44	40	36	37	40	38	39	40	38	38	37	41	37	37	40	40	34	38	39	41	36	37	43	41	39	43	40	37	38	40	39	37	37	39	37	37	39	39
P19256	CD58	Lymphocyte function-associated antigen 3	LFA3_HUMAN	3	3	2	3	2	2	3	2	3	3	1	1	2	3	3	3	3	3	2	3	3	3	0	1	2	2	1	2	2	2	3	2	3	3	2	2	2	3	2	2	2	3	0	1	3	3
P19320	VCAM1	Vascular cell adhesion protein 1	VCAM1_HUMAN	36	37	41	41	38	35	36	36	38	40	34	33	39	41	39	39	36	36	35	38	39	37	34	38	37	39	37	34	34	37	39	38	41	40	39	38	38	38	38	36	37	35	38	36	39	37
P19367	HK1	Hexokinase-1	HXK1_HUMAN	17	19	9	10	7	8	8	7	19	13	8	8	12	13	9	12	11	10	13	12	10	10	12	12	14	11	15	13	7	7	16	15	8	16	10	11	9	11	9	10	13	12	7	8	13	11
P19438	TNFRSF1A	Tumor necrosis factor receptor superfamily member 1A	TNR1A_HUMAN	7	7	5	4	4	6	4	6	6	6	4	4	7	7	7	7	6	5	5	5	6	5	5	6	5	5	6	6	3	5	6	6	5	7	5	5	5	6	4	4	5	7	5	4	6	7
P19526	FUT1	Galactoside alpha-(1,2)-fucosyltransferase 1	FUT1_HUMAN	2	1	0	0	0	0	0	0	2	2	0	0	2	0	0	0	0	0	1	1	0	0	2	2	0	2	0	0	0	0	3	3	0	2	3	2	0	2	0	1	0	1	0	0	1	0
P19652	ORM2	Alpha-1-acid glycoprotein 2	A1AG2_HUMAN	33	35	35	35	34	36	35	35	34	32	36	36	36	36	36	36	32	34	36	35	36	36	36	36	36	36	34	35	34	35	32	36	35	33	34	33	35	36	35	36	31	35	36	36	36	36
P19823	ITIH2	Inter-alpha-trypsin inhibitor heavy chain H2	ITIH2_HUMAN	66	66	64	68	70	66	69	66	68	71	72	67	64	65	68	74	68	71	68	68	72	69	70	67	66	68	67	67	73	69	68	73	69	69	68	72	70	72	70	70	70	73	68	69	67	65
P19827	ITIH1	Inter-alpha-trypsin inhibitor heavy chain H1	ITIH1_HUMAN	57	62	60	60	67	68	68	69	67	68	69	69	64	60	65	66	66	65	62	68	68	67	67	69	64	65	61	63	64	64	64	67	63	62	67	63	64	67	63	64	63	64	64	67	61	61
P19835	CEL	Bile salt-activated lipase	CEL_HUMAN	10	12	17	17	10	8	14	15	11	7	13	11	17	14	14	18	11	11	18	20	19	20	11	14	17	19	12	13	8	7	21	15	14	13	14	17	16	19	23	24	15	16	5	6	16	16
P19961	AMY2B	Alpha-amylase 2B	AMY2B_HUMAN	15	15	13	11	11	9	13	13	14	12	10	11	11	14	15	13	12	13	13	14	11	14	14	13	12	12	13	13	12	12	13	13	12	14	14	14	12	11	13	14	12	13	13	14	10	12
P20036	HLA-DPA1	HLA class II histocompatibility antigen, DP alpha 1 chain	DPA1_HUMAN	1	1	2	2	2	1	1	1	2	2	2	2	2	2	2	2	2	2	1	2	2	2	0	0	2	2	1	1	2	1	2	2	2	2	1	2	1	1	1	1	0	0	1	2	2	1
P20062	TCN2	Transcobalamin-2	TCO2_HUMAN	34	34	36	36	29	26	32	33	35	34	31	29	37	38	31	32	34	35	30	32	30	31	30	34	30	28	31	33	31	30	35	32	34	35	33	29	34	34	27	36	32	32	31	29	32	33
P20138	CD33	Myeloid cell surface antigen CD33	CD33_HUMAN	2	2	3	3	1	2	2	2	3	3	1	0	2	2	1	0	2	2	1	1	2	1	0	0	2	0	2	3	2	1	2	1	0	2	1	2	2	1	0	1	3	3	2	0	0	1
P20155	SPINK2	Serine protease inhibitor Kazal-type 2	ISK2_HUMAN	1	2	0	0	0	0	1	1	3	3	0	0	1	0	1	2	1	1	1	1	0	1	0	0	0	0	2	1	0	0	1	2	1	2	3	0	3	1	0	0	0	2	1	0	3	2
P20231;Q15661;Q9BZJ3	TPSB2;TPSAB1;TPSD1	Tryptase beta-2;Tryptase alpha/beta-1;Tryptase delta	TRYB2_HUMAN;TRYB1_HUMAN;TRYD_HUMAN	0	0	0	0	0	0	0	0	0	0	0	0	0	0	0	0	0	0	0	0	1	1	0	0	0	0	0	0	0	0	0	0	0	0	0	0	0	0	0	0	0	0	0	0	0	1
P20333	TNFRSF1B	Tumor necrosis factor receptor superfamily member 1B	TNR1B_HUMAN	6	3	4	6	2	1	3	3	4	4	2	2	4	4	5	4	4	4	4	4	4	4	3	4	4	3	5	5	3	5	3	3	5	6	4	3	4	4	5	4	3	3	3	3	3	3
P20338	RAB4A	Ras-related protein Rab-4A	RAB4A_HUMAN	1	0	0	2	0	0	0	0	1	2	0	0	0	1	0	0	0	1	0	0	0	0	0	0	0	0	0	0	0	0	1	0	0	0	0	1	0	0	1	0	0	0	0	0	0	0
P20382	PMCH	Pro-MCH	MCH_HUMAN	2	2	2	2	2	2	2	1	1	1	1	2	2	2	2	1	0	1	2	2	2	2	2	2	1	1	1	2	2	2	2	2	2	1	3	2	2	2	2	2	2	2	2	2	2	2
P20396	TRH	Pro-thyrotropin-releasing hormone	TRH_HUMAN	8	8	7	8	6	7	6	7	6	6	7	6	6	8	9	7	7	7	7	7	4	4	6	5	4	4	8	8	6	6	5	7	6	7	7	6	7	5	8	6	6	8	8	7	4	6
P20472	PVALB	Parvalbumin alpha	PRVA_HUMAN	2	1	2	2	2	1	0	1	2	2	0	1	2	2	0	0	2	1	0	1	2	2	1	2	2	2	1	2	2	2	2	2	2	2	2	1	2	2	0	2	2	2	2	2	2	2
P20618	PSMB1	Proteasome subunit beta type-1	PSB1_HUMAN	7	5	4	5	1	1	2	3	6	7	2	4	5	4	5	4	5	5	3	6	4	4	4	3	6	4	5	3	4	2	8	7	6	7	4	4	3	5	5	5	5	5	3	2	5	4
P20742	PZP	Pregnancy zone protein	PZP_HUMAN	18	20	26	22	23	9	2	0	7	9	10	6	6	19	32	32	0	4	0	4	8	10	5	5	0	5	22	29	6	5	16	33	9	9	13	7	10	11	26	33	40	39	5	0	15	10
P20774	OGN	Mimecan	MIME_HUMAN	38	40	36	36	30	37	41	35	38	35	38	35	37	39	39	36	34	33	38	38	37	38	36	35	39	35	39	38	33	36	35	37	35	40	34	33	34	35	40	38	33	34	36	37	40	43
P20827	EFNA1	Ephrin-A1	EFNA1_HUMAN	14	14	12	11	11	11	10	10	14	13	10	11	13	13	12	13	11	10	12	13	12	10	13	12	10	12	12	12	10	10	14	13	13	13	13	14	12	12	12	13	10	11	10	11	14	13
P20851	C4BPB	C4b-binding protein beta chain	C4BPB_HUMAN	1	1	1	0	2	1	0	2	1	3	1	1	1	1	1	2	0	0	0	1	0	1	2	1	0	0	1	1	1	0	2	3	2	0	1	2	2	1	0	0	0	0	2	2	0	0
P20908	COL5A1	Collagen alpha-1(V) chain	CO5A1_HUMAN	6	6	6	6	6	5	5	4	6	6	2	5	6	7	5	7	5	6	7	6	6	6	5	6	4	0	7	5	4	5	9	6	6	7	5	4	5	5	6	5	7	5	3	4	7	8
P20916	MAG	Myelin-associated glycoprotein	MAG_HUMAN	14	13	13	16	12	11	13	13	14	15	13	13	13	14	12	15	14	13	13	13	12	13	13	14	13	13	14	15	12	11	16	14	13	15	14	13	12	12	13	13	13	12	15	12	13	15
P20933	AGA	N(4)-(beta-N-acetylglucosaminyl)-L-asparaginase	ASPG_HUMAN	18	18	13	16	11	12	15	11	22	17	11	10	15	15	15	15	16	18	16	15	15	16	17	16	13	14	18	14	13	14	20	15	17	17	20	18	18	18	17	18	15	15	14	11	19	15
P21246	PTN	Pleiotrophin	PTN_HUMAN	12	12	12	11	10	11	11	11	11	10	11	11	11	11	12	11	11	11	12	11	11	11	10	12	11	11	11	11	11	10	12	11	11	11	10	12	11	12	11	12	10	12	9	11	11	12
P21266	GSTM3	Glutathione S-transferase Mu 3	GSTM3_HUMAN	0	0	0	0	0	0	0	0	0	2	1	1	0	0	0	0	1	1	0	2	0	0	0	0	0	0	0	0	1	1	0	0	2	0	1	1	1	1	0	0	1	0	0	0	0	0
P21291	CSRP1	Cysteine and glycine-rich protein 1	CSRP1_HUMAN	5	6	4	5	4	3	1	3	5	6	6	2	5	5	6	6	5	4	4	6	5	6	0	6	6	6	4	3	4	3	5	6	5	6	4	4	3	6	4	5	5	6	2	6	6	6
P21333	FLNA	Filamin-A	FLNA_HUMAN	56	63	62	56	47	36	41	34	70	63	50	32	69	60	53	75	45	41	55	64	56	72	32	48	52	57	56	39	48	44	72	65	62	76	44	50	66	67	32	70	47	81	24	39	51	62
P21453	S1PR1	Sphingosine 1-phosphate receptor 1	S1PR1_HUMAN	1	1	1	1	1	1	1	1	1	1	1	1	1	1	1	1	1	1	1	1	1	1	1	1	1	1	1	1	1	1	1	1	1	1	1	1	1	1	1	1	1	1	1	1	1	1
P21554	CNR1	Cannabinoid receptor 1	CNR1_HUMAN	3	2	2	3	0	1	2	2	3	4	3	1	3	3	2	2	3	3	2	3	2	3	2	2	2	2	3	3	2	2	4	2	3	2	3	2	3	3	3	4	3	3	3	3	3	3
P21583	KITLG	Kit ligand	SCF_HUMAN	2	2	2	2	1	2	1	1	2	2	1	1	2	1	2	1	2	2	1	2	1	1	2	2	2	2	2	2	2	2	2	2	2	2	2	2	2	1	1	1	1	1	2	2	2	1
P21589	NT5E	5'-nucleotidase	5NTD_HUMAN	3	2	1	2	1	1	1	1	4	2	2	1	1	2	2	2	1	1	3	1	1	2	2	2	2	2	4	6	2	2	3	3	1	2	1	1	4	2	4	3	2	1	1	3	3	2
P21741	MDK	Midkine	MK_HUMAN	8	9	9	6	5	5	6	7	8	7	6	5	8	6	8	6	6	6	7	8	7	8	6	8	7	5	8	7	5	5	9	10	9	9	5	8	7	8	8	5	8	6	8	8	9	8
P21802	FGFR2	Fibroblast growth factor receptor 2	FGFR2_HUMAN	10	9	7	9	9	6	8	8	10	9	9	8	9	9	9	8	8	10	8	10	9	9	8	9	8	9	8	9	8	8	8	9	9	8	8	9	9	9	9	7	9	9	9	9	9	9
P21810	BGN	Biglycan	PGS1_HUMAN	13	12	10	12	9	9	9	7	13	11	9	10	11	11	14	15	10	11	14	13	13	13	11	12	12	12	12	12	10	10	15	14	12	14	12	11	13	11	13	16	12	12	7	7	15	14
P21860	ERBB3	Receptor tyrosine-protein kinase erbB-3	ERBB3_HUMAN	14	11	9	9	9	5	8	10	12	9	6	7	11	11	11	12	10	15	13	10	13	10	10	10	11	10	11	10	10	9	9	9	12	12	12	10	11	13	10	11	12	9	10	10	13	14
P21926	CD9	CD9 antigen	CD9_HUMAN	3	3	3	3	3	3	3	2	4	4	3	2	4	2	3	4	2	4	3	3	3	3	2	3	3	3	4	4	2	3	4	2	2	2	4	3	2	5	3	3	2	3	3	3	3	2
P22004	BMP6	Bone morphogenetic protein 6	BMP6_HUMAN	7	6	6	6	6	6	7	5	6	4	2	4	6	5	6	8	6	7	7	6	8	5	6	5	6	7	4	5	7	6	9	5	5	6	6	7	6	8	4	5	5	8	6	9	8	7
P22061	PCMT1	Protein-L-isoaspartate(D-aspartate) O-methyltransferase	PIMT_HUMAN	21	22	18	18	19	19	18	18	22	22	19	17	20	21	21	20	20	22	22	20	22	20	21	21	21	21	22	21	18	16	22	21	20	22	20	20	20	21	21	21	21	21	20	21	22	20
P22105	TNXB	Tenascin-X	TENX_HUMAN	112	113	104	107	109	94	105	102	116	114	98	95	131	126	120	121	118	122	109	122	122	117	97	100	108	100	108	111	103	106	134	123	111	121	117	121	115	112	124	125	104	106	96	92	123	120
P22223	CDH3	Cadherin-3	CADH3_HUMAN	1	0	0	1	0	0	0	1	0	0	0	0	1	0	0	1	0	0	1	0	0	0	0	0	1	0	0	0	0	0	1	1	0	2	0	0	0	0	0	1	1	1	0	0	0	1
P22303	ACHE	Acetylcholinesterase	ACES_HUMAN	10	10	9	10	7	7	7	6	10	8	5	7	10	9	10	10	8	10	9	9	8	9	9	10	10	9	10	9	7	7	10	9	8	9	10	8	9	9	9	9	7	10	8	9	11	9
P22304	IDS	Iduronate 2-sulfatase	IDS_HUMAN	26	26	24	26	25	23	25	25	25	26	24	23	25	26	24	24	25	24	26	25	23	23	26	27	25	25	25	27	24	24	27	25	25	26	25	25	26	26	26	25	26	26	25	26	25	25
P22314	UBA1	Ubiquitin-like modifier-activating enzyme 1	UBA1_HUMAN	3	0	1	2	1	0	0	1	3	8	1	0	3	3	4	5	2	3	1	6	2	7	0	3	0	0	0	0	2	0	6	2	6	3	0	1	0	0	0	4	0	5	0	0	0	2
P22352	GPX3	Glutathione peroxidase 3	GPX3_HUMAN	14	16	16	15	14	14	17	12	16	15	15	12	16	17	16	15	16	15	14	16	16	15	15	16	15	14	17	16	13	14	17	16	13	17	14	11	15	16	16	15	14	15	14	12	16	16
P22392	NME2	Nucleoside diphosphate kinase B	NDKB_HUMAN	10	10	8	9	8	5	7	9	10	10	8	5	10	9	9	10	10	10	9	9	8	9	7	7	6	6	10	9	7	7	10	10	9	10	8	7	9	9	6	9	9	10	9	7	10	10
P22466	GAL	Galanin peptides	GALA_HUMAN	3	3	2	2	2	2	2	2	4	3	2	2	3	4	3	3	2	3	3	4	2	3	1	2	2	2	2	3	2	2	3	2	3	3	3	2	3	3	1	2	2	3	2	3	3	3
P22607	FGFR3	Fibroblast growth factor receptor 3	FGFR3_HUMAN	12	11	10	11	8	9	11	10	10	11	9	9	12	12	11	10	10	11	10	11	8	8	10	10	11	8	10	12	8	9	12	11	11	12	9	9	12	10	11	10	9	9	10	9	11	11
P22676	CALB2	Calretinin	CALB2_HUMAN	6	5	3	3	3	0	2	2	4	4	1	3	4	5	5	2	5	4	4	4	4	3	3	3	4	4	3	3	3	2	5	4	2	4	3	4	4	5	2	3	5	5	4	2	2	3
P22692	IGFBP4	Insulin-like growth factor-binding protein 4	IBP4_HUMAN	27	27	25	26	25	26	24	23	26	26	25	24	26	28	28	24	22	26	27	24	27	26	23	23	24	23	25	24	24	24	27	26	26	26	25	26	25	25	27	25	23	28	24	27	26	25
P22748	CA4	Carbonic anhydrase 4	CAH4_HUMAN	20	21	20	20	19	18	20	20	21	21	18	16	18	20	19	17	20	21	21	17	20	21	21	21	21	21	22	21	20	20	20	19	21	22	19	21	21	21	21	20	20	20	21	21	19	20
P22792	CPN2	Carboxypeptidase N subunit 2	CPN2_HUMAN	11	10	10	10	11	12	12	12	9	11	13	13	10	12	10	11	13	13	11	12	11	10	13	13	13	12	11	11	13	13	10	13	11	9	13	13	12	13	10	11	13	12	12	11	10	11
P22891	PROZ	Vitamin K-dependent protein Z	PROZ_HUMAN	10	7	14	15	11	7	17	17	14	17	15	17	15	14	8	12	10	9	14	16	12	12	13	16	12	12	6	5	17	16	9	12	14	8	15	16	17	16	12	14	16	15	9	8	16	13
P22897	MRC1	Macrophage mannose receptor 1	MRC1_HUMAN	58	59	56	58	54	44	60	55	64	59	52	44	63	65	51	55	59	58	61	61	61	60	54	57	60	54	59	58	54	55	65	56	61	65	57	59	64	63	54	54	57	57	54	58	57	58
P23083	IGHV1-2	Immunoglobulin heavy variable 1-2	HV102_HUMAN	4	5	3	2	6	6	4	5	4	5	5	5	5	5	4	4	4	4	2	3	4	4	3	5	6	6	5	5	4	5	6	5	4	4	2	1	3	3	5	5	4	4	5	5	4	4
P23142	FBLN1	Fibulin-1	FBLN1_HUMAN	76	73	72	76	74	72	71	71	75	76	70	67	78	75	76	77	75	74	76	77	76	73	69	75	76	76	76	74	70	72	77	75	74	77	75	79	76	75	74	74	76	77	73	76	78	74
P23284	PPIB	Peptidyl-prolyl cis-trans isomerase B	PPIB_HUMAN	27	27	22	25	21	21	27	24	23	21	22	22	24	24	27	23	24	23	25	25	23	23	25	22	24	21	24	23	20	22	22	25	22	22	21	21	22	21	26	27	23	23	21	24	25	26
P23297	S100A1	Protein S100-A1	S10A1_HUMAN	1	1	1	1	0	2	1	1	1	1	1	0	1	1	1	1	1	1	1	1	1	1	1	1	1	1	1	2	1	1	1	1	1	1	1	1	1	1	1	1	1	1	2	1	1	1
P23381	WARS1	Tryptophan--tRNA ligase, cytoplasmic	SYWC_HUMAN	3	3	2	4	0	1	0	1	4	3	2	0	4	3	1	2	0	0	3	0	3	3	0	0	0	1	1	0	0	1	0	2	3	3	0	0	2	0	0	0	2	2	0	1	0	0
P23435	CBLN1	Cerebellin-1	CBLN1_HUMAN	12	12	12	12	12	12	12	12	12	13	12	10	12	12	11	10	13	12	12	12	12	12	12	13	12	12	12	12	11	10	12	12	12	12	12	12	12	12	12	13	12	12	12	12	12	12
P23468	PTPRD	Receptor-type tyrosine-protein phosphatase delta	PTPRD_HUMAN	53	54	45	46	43	42	47	43	55	50	43	43	49	50	49	49	47	52	53	51	45	49	47	47	50	47	47	53	40	40	52	46	48	52	46	49	47	47	45	46	50	51	47	43	49	46
P23470	PTPRG	Receptor-type tyrosine-protein phosphatase gamma	PTPRG_HUMAN	26	25	24	25	24	23	25	24	25	25	22	23	25	25	24	24	23	24	26	25	23	24	24	24	24	24	25	25	23	24	26	25	25	26	24	23	23	25	25	25	25	25	24	24	26	25
P23471	PTPRZ1	Receptor-type tyrosine-protein phosphatase zeta	PTPRZ_HUMAN	61	65	50	56	55	50	57	57	63	57	51	43	56	58	60	55	58	60	61	62	55	50	59	59	55	56	63	65	44	53	63	61	60	64	60	59	58	59	57	63	57	58	55	54	61	60
P23515	OMG	Oligodendrocyte-myelin glycoprotein	OMGP_HUMAN	20	20	17	19	15	18	21	18	20	16	19	17	19	20	19	19	18	20	20	19	18	18	20	19	19	18	20	20	16	17	19	19	20	19	18	19	19	19	18	18	17	20	18	20	20	17
P23526	AHCY	Adenosylhomocysteinase	SAHH_HUMAN	1	2	0	0	0	0	0	0	0	5	1	0	0	0	0	0	0	2	0	0	0	1	0	1	0	0	0	0	0	0	4	2	5	2	0	0	0	0	0	1	0	3	0	0	0	0
P23528	CFL1	Cofilin-1	COF1_HUMAN	14	15	14	12	12	13	11	10	13	13	15	11	12	13	12	14	11	11	10	12	13	13	9	12	12	12	13	11	13	13	14	14	12	15	11	12	13	12	11	13	11	14	10	11	11	12
P23560	BDNF	Brain-derived neurotrophic factor	BDNF_HUMAN	5	5	3	4	3	3	3	4	5	4	2	2	4	3	5	5	4	4	5	5	4	3	4	4	3	3	5	5	4	3	5	4	5	5	5	4	5	5	4	5	5	5	5	4	4	5
P23582	NPPC	C-type natriuretic peptide	ANFC_HUMAN	4	4	4	5	5	4	5	4	5	5	3	4	5	5	4	4	4	5	5	4	4	5	4	5	4	4	5	5	4	4	5	5	4	5	5	4	5	5	5	4	5	4	5	4	5	4
P24043	LAMA2	Laminin subunit alpha-2	LAMA2_HUMAN	116	114	114	106	91	94	98	100	105	96	96	82	104	110	111	115	108	106	111	117	112	113	103	107	108	101	107	100	102	102	127	114	91	115	94	96	100	96	99	117	96	102	93	112	109	113
P24387	CRHBP	Corticotropin-releasing factor-binding protein	CRHBP_HUMAN	5	4	2	5	2	2	0	0	3	4	2	3	6	5	4	6	4	5	6	4	2	4	5	6	4	6	3	3	4	5	7	5	5	7	4	4	2	3	5	6	3	3	4	0	5	3
P24530	EDNRB	Endothelin receptor type B	EDNRB_HUMAN	0	0	0	0	1	1	0	0	1	0	0	0	0	1	0	0	0	0	0	0	1	1	1	1	1	1	1	0	0	0	1	1	0	1	1	0	1	1	0	1	1	0	1	1	1	0
P24592	IGFBP6	Insulin-like growth factor-binding protein 6	IBP6_HUMAN	34	34	33	33	31	31	31	32	33	31	33	30	34	34	32	32	34	32	32	35	34	32	32	32	32	31	33	30	31	30	33	34	33	32	32	31	33	33	31	33	32	34	33	33	34	33
P24593	IGFBP5	Insulin-like growth factor-binding protein 5	IBP5_HUMAN	26	27	27	28	23	22	27	24	25	26	24	20	26	26	28	26	25	26	24	23	28	25	26	28	27	26	28	27	27	28	29	28	23	27	26	24	24	25	26	25	25	24	20	22	28	26
P24666	ACP1	Low molecular weight phosphotyrosine protein phosphatase	PPAC_HUMAN	0	2	0	0	0	0	1	1	0	2	1	0	2	2	0	0	1	1	2	1	0	2	0	0	0	0	0	0	0	0	2	1	2	2	1	2	2	2	0	2	1	1	0	0	0	1
P24821	TNC	Tenascin	TENA_HUMAN	14	13	6	7	9	5	7	5	13	12	7	3	13	16	12	10	5	8	8	8	10	9	4	6	12	11	9	9	8	5	19	19	12	17	8	7	11	13	13	16	7	10	3	0	8	12
P25189	MPZ	Myelin protein P0	MYP0_HUMAN	5	5	5	5	5	5	4	4	4	5	3	4	5	5	5	5	4	5	5	5	5	4	5	5	5	4	4	5	5	5	5	5	4	3	4	3	4	5	5	5	4	5	5	5	5	5
P25311	AZGP1	Zinc-alpha-2-glycoprotein	ZA2G_HUMAN	57	57	57	56	55	60	61	59	58	59	62	62	61	62	59	59	57	60	61	59	59	60	62	57	60	59	60	58	56	59	55	58	60	59	59	58	58	61	62	59	55	57	59	60	56	60
P25325	MPST	3-mercaptopyruvate sulfurtransferase	THTM_HUMAN	0	0	0	0	0	0	0	0	0	1	1	0	0	0	0	0	0	1	0	0	0	0	0	0	0	0	0	0	0	0	0	0	2	1	0	0	0	0	0	0	0	0	0	0	0	0
P25713	MT3	Metallothionein-3	MT3_HUMAN	6	6	5	6	4	5	6	5	6	6	6	5	5	5	5	4	4	4	6	5	4	5	4	4	5	5	5	6	4	5	5	6	6	5	5	4	5	5	5	5	4	5	6	6	5	5
P25774	CTSS	Cathepsin S	CATS_HUMAN	18	20	21	19	17	19	16	18	20	20	20	19	19	19	21	21	18	19	20	20	19	16	17	19	19	18	18	19	18	17	19	19	20	21	17	17	18	17	20	20	20	18	19	20	19	20
P25786	PSMA1	Proteasome subunit alpha type-1	PSA1_HUMAN	3	2	2	2	0	1	2	2	2	4	2	1	3	2	1	1	3	3	1	1	1	2	2	2	2	2	2	3	3	1	3	3	5	3	1	2	2	2	1	1	1	3	1	2	1	1
P25787	PSMA2	Proteasome subunit alpha type-2	PSA2_HUMAN	2	3	0	2	0	0	2	0	1	3	1	0	1	2	2	1	0	1	2	0	0	0	0	0	2	1	1	0	0	0	0	1	3	3	1	1	1	0	2	1	1	2	1	1	1	2
P25788	PSMA3	Proteasome subunit alpha type-3	PSA3_HUMAN	2	1	1	1	0	0	0	0	0	2	0	0	0	0	1	0	0	0	1	0	0	0	1	0	0	0	0	1	1	0	1	0	1	1	0	0	0	0	0	0	0	1	0	0	0	0
P25789	PSMA4	Proteasome subunit alpha type-4	PSA4_HUMAN	0	0	0	0	0	0	0	0	0	2	0	0	0	0	0	0	0	0	0	0	0	0	0	0	1	0	0	0	0	0	1	0	2	2	0	0	0	0	0	0	0	0	0	0	1	0
P26012	ITGB8	Integrin beta-8	ITB8_HUMAN	1	1	0	0	0	0	1	0	1	0	0	0	1	1	1	1	1	1	1	0	0	0	0	1	0	1	0	0	0	0	1	0	0	1	0	0	0	1	0	0	0	1	0	0	0	0
P26038	MSN	Moesin	MOES_HUMAN	37	38	32	36	30	34	35	32	36	36	35	24	38	37	38	38	32	32	33	35	35	38	32	35	36	37	39	35	31	34	38	38	37	40	33	34	36	35	31	38	34	40	26	34	37	38
P26447	S100A4	Protein S100-A4	S10A4_HUMAN	5	5	4	4	4	4	4	4	5	5	5	4	5	4	3	5	5	5	5	4	5	5	3	4	4	4	3	4	4	4	5	5	5	4	3	5	3	4	2	4	3	5	4	4	4	5
P26572	MGAT1	Alpha-1,3-mannosyl-glycoprotein 2-beta-N-acetylglucosaminyltransferase	MGAT1_HUMAN	31	30	27	27	23	22	28	25	29	27	24	21	29	27	27	29	26	29	26	27	27	26	25	27	26	26	25	26	25	24	24	26	25	29	28	28	27	29	26	27	27	26	26	24	26	26
P26842	CD27	CD27 antigen	CD27_HUMAN	0	0	0	0	0	0	0	0	0	0	0	0	0	0	0	0	0	0	0	0	0	0	0	0	0	0	0	0	0	0	0	0	0	0	0	0	0	0	0	0	0	0	0	0	0	0
P26885	FKBP2	Peptidyl-prolyl cis-trans isomerase FKBP2	FKBP2_HUMAN	4	4	2	3	2	3	2	2	5	3	2	2	4	4	2	2	2	2	4	3	2	2	2	4	2	3	2	3	2	2	3	4	2	4	3	3	5	2	2	3	3	3	2	2	3	3
P26927	MST1	Hepatocyte growth factor-like protein	HGFL_HUMAN	36	30	37	41	35	35	37	38	32	35	37	37	38	39	39	41	41	38	36	39	42	42	36	35	35	38	35	36	35	37	36	40	38	35	39	40	39	40	37	38	40	40	37	36	31	32
P26992	CNTFR	Ciliary neurotrophic factor receptor subunit alpha	CNTFR_HUMAN	16	16	16	16	14	15	15	15	16	15	15	15	17	16	15	17	15	17	16	16	15	14	16	17	16	15	16	16	14	14	16	16	16	16	16	17	16	15	15	17	16	16	17	17	16	16
P27037	ACVR2A	Activin receptor type-2A	AVR2A_HUMAN	0	0	0	1	0	0	0	1	1	0	0	0	0	0	0	1	0	0	0	0	0	0	1	0	0	1	0	1	1	0	0	0	0	1	1	0	0	1	0	0	1	1	0	1	0	0
P27169	PON1	Serum paraoxonase/arylesterase 1	PON1_HUMAN	12	12	12	12	13	11	12	12	14	13	12	11	13	13	13	12	12	13	14	13	12	12	13	13	12	12	13	13	11	12	13	12	12	13	12	12	12	12	13	13	12	12	12	12	12	14
P27348	YWHAQ	14-3-3 protein theta	1433T_HUMAN	4	3	2	3	2	2	2	3	5	5	2	2	5	4	4	5	3	3	3	2	3	5	2	2	2	3	5	4	3	2	4	4	5	7	3	2	4	6	3	3	3	6	0	3	4	3
P27797	CALR	Calreticulin	CALR_HUMAN	36	36	33	34	32	32	33	33	38	35	31	29	35	37	35	34	34	34	38	35	34	35	33	35	36	35	36	35	29	31	34	36	36	38	35	34	35	33	34	34	33	35	35	32	36	34
P27816	MAP4	Microtubule-associated protein 4	MAP4_HUMAN	1	1	0	0	1	1	1	0	1	0	0	1	1	1	1	1	1	0	1	0	0	0	1	1	0	0	1	0	1	1	1	1	0	1	0	0	0	0	0	1	0	1	0	0	0	0
P27824	CANX	Calnexin	CALX_HUMAN	16	16	16	16	11	12	15	12	18	17	12	13	17	17	16	17	16	18	16	16	16	14	14	15	14	15	17	16	11	12	16	16	18	18	15	15	16	15	15	16	16	16	14	15	17	16
P27918	CFP	Properdin	PROP_HUMAN	9	8	8	9	11	7	8	10	9	11	11	9	10	10	10	11	10	11	9	9	10	9	8	9	9	7	10	9	8	8	9	9	9	10	8	7	9	11	8	10	9	10	9	10	7	8
P28066	PSMA5	Proteasome subunit alpha type-5	PSA5_HUMAN	0	2	0	0	0	0	1	1	0	2	1	0	1	0	1	0	0	2	0	0	0	0	0	1	0	2	0	2	1	0	2	0	1	2	1	0	0	1	1	2	2	0	2	1	0	0
P28070	PSMB4	Proteasome subunit beta type-4	PSB4_HUMAN	0	0	1	0	0	0	1	0	0	1	0	0	0	0	1	1	0	1	1	0	0	0	0	1	0	0	0	1	1	0	1	0	2	2	0	0	0	0	0	0	0	1	0	0	0	0
P28074	PSMB5	Proteasome subunit beta type-5	PSB5_HUMAN	0	0	0	0	0	0	1	1	0	1	1	0	0	0	0	0	0	1	1	1	0	0	0	0	0	0	0	1	0	0	1	0	1	1	0	0	0	0	0	0	0	0	0	0	0	0
P28161	GSTM2	Glutathione S-transferase Mu 2	GSTM2_HUMAN	6	5	5	6	5	2	0	0	4	7	4	2	7	5	5	3	6	5	5	6	5	8	5	6	4	4	4	4	2	1	5	5	4	6	5	4	5	4	5	7	3	7	0	2	5	5
P28300	LOX	Protein-lysine 6-oxidase	LYOX_HUMAN	3	3	3	3	3	3	3	3	3	3	3	3	3	3	3	3	3	3	3	3	3	3	3	3	3	3	3	3	3	3	3	3	3	3	3	3	3	3	3	3	3	3	3	3	3	3
P28799	GRN	Progranulin	GRN_HUMAN	17	16	18	18	16	17	14	18	18	18	19	17	18	19	17	16	15	18	20	19	16	17	16	18	15	16	17	19	16	15	20	18	20	22	15	16	17	16	18	17	19	20	17	18	16	18
P28827	PTPRM	Receptor-type tyrosine-protein phosphatase mu	PTPRM_HUMAN	10	10	9	10	9	9	9	8	10	10	9	8	10	10	11	11	9	10	10	11	9	9	10	11	7	8	10	10	9	9	11	10	10	9	10	9	10	9	10	9	10	10	9	9	8	10
P28908	TNFRSF8	Tumor necrosis factor receptor superfamily member 8	TNR8_HUMAN	4	2	2	3	0	0	2	0	3	1	1	2	2	2	4	4	0	0	0	0	1	2	1	2	3	4	4	1	3	3	3	4	3	1	1	0	2	0	4	4	0	4	1	0	3	2
P29120	PCSK1	Neuroendocrine convertase 1	NEC1_HUMAN	19	16	8	9	10	7	12	12	14	13	8	8	11	12	15	13	14	14	16	16	9	8	13	16	12	11	16	16	14	12	11	9	12	11	12	14	16	16	9	11	13	14	12	12	13	14
P29122	PCSK6	Proprotein convertase subtilisin/kexin type 6	PCSK6_HUMAN	6	4	3	3	3	3	2	2	4	4	3	0	6	3	3	1	5	4	2	4	1	3	5	7	2	5	6	3	3	3	6	4	4	1	5	5	4	2	3	5	7	5	0	3	1	3
P29218	IMPA1	Inositol monophosphatase 1	IMPA1_HUMAN	13	12	9	9	6	7	9	7	14	8	7	7	12	11	13	10	8	8	12	11	8	9	8	9	8	10	11	10	7	9	10	10	9	13	10	9	10	8	7	10	8	8	9	8	12	13
P29279	CCN2	CCN family member 2	CCN2_HUMAN	9	9	9	8	8	9	9	9	9	9	8	8	9	9	9	9	8	9	9	9	9	8	9	8	8	9	9	8	9	9	9	9	8	9	9	8	9	9	7	9	8	8	8	9	9	9
P29323	EPHB2	Ephrin type-B receptor 2	EPHB2_HUMAN	7	7	6	7	6	6	7	7	7	7	6	6	7	7	7	7	8	8	7	7	7	7	6	7	7	6	7	9	5	7	7	7	7	7	7	7	7	8	6	7	7	8	6	6	7	7
P29401	TKT	Transketolase	TKT_HUMAN	12	12	11	14	11	7	10	9	14	14	11	9	13	15	12	12	10	13	11	12	12	14	7	10	14	11	11	12	9	10	14	14	16	14	12	11	11	11	12	13	10	12	10	7	13	12
P29622	SERPINA4	Kallistatin	KAIN_HUMAN	40	39	40	39	39	36	40	37	40	38	40	39	38	39	38	38	37	39	42	39	38	39	41	40	39	40	39	39	39	40	38	41	40	40	39	37	40	40	39	39	40	38	39	41	39	39
P29762	CRABP1	Cellular retinoic acid-binding protein 1	RABP1_HUMAN	8	10	11	9	7	7	6	5	6	9	9	5	8	7	11	6	7	10	8	5	9	11	6	6	5	5	5	4	6	6	10	9	8	4	6	6	3	6	5	6	4	6	5	5	9	7
P29966	MARCKS	Myristoylated alanine-rich C-kinase substrate	MARCS_HUMAN	7	6	7	6	5	5	5	6	7	6	5	5	6	7	7	6	6	6	6	6	6	6	6	7	5	6	6	6	6	5	7	6	7	6	5	7	7	6	6	5	6	5	6	6	7	4
P30041	PRDX6	Peroxiredoxin-6	PRDX6_HUMAN	14	17	13	15	8	12	12	11	16	19	14	10	17	16	12	17	13	17	16	13	15	15	14	16	16	12	17	15	16	12	18	18	19	17	13	16	16	17	14	16	15	18	16	14	16	15
P30043	BLVRB	Flavin reductase (NADPH)	BLVRB_HUMAN	5	4	3	5	3	4	3	4	5	10	7	4	5	4	3	5	4	7	4	3	3	6	2	4	3	3	1	0	5	4	9	3	11	6	0	0	0	0	2	3	3	4	6	3	2	3
P30044	PRDX5	Peroxiredoxin-5, mitochondrial	PRDX5_HUMAN	5	5	5	5	3	2	4	0	5	5	4	3	5	5	5	4	4	2	4	4	3	5	3	3	4	2	0	0	4	3	5	5	6	5	5	3	3	3	2	5	3	5	2	0	3	4
P30046	DDT	D-dopachrome decarboxylase	DOPD_HUMAN	7	7	3	6	5	4	3	5	6	7	5	3	7	7	3	4	3	5	6	6	4	6	3	4	6	5	6	5	6	3	8	7	8	7	4	4	3	5	5	7	3	4	3	4	4	4
P30048	PRDX3	Thioredoxin-dependent peroxide reductase, mitochondrial	PRDX3_HUMAN	3	3	3	3	2	1	3	3	3	3	1	1	3	3	3	3	3	3	3	3	3	3	3	2	3	3	3	2	1	3	3	2	3	3	3	3	3	3	2	3	2	2	1	1	2	3
P30086	PEBP1	Phosphatidylethanolamine-binding protein 1	PEBP1_HUMAN	29	29	29	30	27	28	29	28	29	27	28	28	29	29	28	29	30	28	29	29	30	29	29	29	29	28	28	28	29	28	29	29	29	30	28	29	30	28	29	28	28	30	30	29	28	28
P30101	PDIA3	Protein disulfide-isomerase A3	PDIA3_HUMAN	39	38	34	36	31	31	34	32	35	35	28	26	36	33	36	36	33	34	33	34	34	33	32	33	36	35	36	38	26	32	41	35	32	42	36	35	32	37	31	33	34	35	30	33	34	37
P30153	PPP2R1A	Serine/threonine-protein phosphatase 2A 65 kDa regulatory subunit A alpha isoform	2AAA_HUMAN	1	0	0	0	0	0	0	0	0	2	0	0	0	1	0	1	0	1	0	1	0	1	0	0	0	0	0	0	0	0	1	1	2	1	0	0	0	0	0	0	0	1	0	0	0	1
P30530	AXL	Tyrosine-protein kinase receptor UFO	UFO_HUMAN	9	9	9	9	8	8	8	10	9	10	8	9	9	9	9	9	10	10	9	9	9	9	10	10	10	10	9	9	9	8	10	9	10	9	10	10	11	9	9	9	9	9	10	11	10	9
P30531	SLC6A1	Sodium- and chloride-dependent GABA transporter 1	SC6A1_HUMAN	4	4	4	4	4	4	4	4	4	4	4	3	4	4	4	4	4	4	4	4	2	3	3	4	4	4	4	3	3	4	5	4	4	4	4	4	3	3	3	4	4	4	4	4	4	4
P30533	LRPAP1	Alpha-2-macroglobulin receptor-associated protein	AMRP_HUMAN	0	0	0	0	2	0	0	0	0	0	0	0	1	0	0	0	0	0	1	0	0	0	0	0	0	0	0	0	0	0	0	0	0	0	0	0	0	0	0	0	0	1	0	0	0	0
P30626	SRI	Sorcin	SORCN_HUMAN	0	0	0	0	0	0	0	0	0	1	0	0	0	0	0	0	0	1	1	0	0	0	0	0	0	0	0	0	0	0	1	0	1	0	0	0	0	0	0	0	0	0	0	0	0	0
P30740	SERPINB1	Leukocyte elastase inhibitor	ILEU_HUMAN	7	7	6	6	6	4	5	7	7	8	4	5	6	6	5	5	5	7	5	5	5	6	5	5	7	5	6	5	5	8	6	6	6	7	5	4	6	6	5	6	5	6	5	5	7	7
P30990	NTS	Neurotensin/neuromedin N	NEUT_HUMAN	2	0	0	0	0	2	0	0	0	0	0	1	1	1	0	0	0	0	0	0	0	0	0	0	0	0	1	0	0	0	1	1	0	0	0	1	0	0	0	0	0	0	1	0	0	0
P31146	CORO1A	Coronin-1A	COR1A_HUMAN	4	4	3	4	2	2	3	5	3	4	3	3	4	4	3	3	3	4	4	4	3	4	3	3	3	4	3	3	2	2	4	3	4	4	3	3	3	3	3	3	3	2	3	3	4	3
P31150	GDI1	Rab GDP dissociation inhibitor alpha	GDIA_HUMAN	24	23	19	18	17	14	19	18	21	18	19	17	20	22	21	21	19	21	21	20	16	21	19	18	19	19	20	23	20	18	22	21	20	23	19	20	20	20	20	18	21	23	20	19	19	20
P31153	MAT2A	S-adenosylmethionine synthase isoform type-2	METK2_HUMAN	3	3	3	2	0	0	3	3	2	2	1	1	2	2	1	2	2	2	2	2	3	3	2	3	1	3	3	2	2	0	3	3	2	3	1	0	2	2	2	2	2	3	0	0	2	2
P31321	PRKAR1B	cAMP-dependent protein kinase type I-beta regulatory subunit	KAP1_HUMAN	8	7	4	3	2	1	5	5	7	5	5	5	4	6	6	8	5	6	5	7	6	4	6	7	6	4	7	6	4	2	6	3	4	8	4	6	3	3	3	3	5	6	4	3	5	3
P31431	SDC4	Syndecan-4	SDC4_HUMAN	3	3	3	3	3	0	2	2	2	3	3	2	3	3	2	3	3	3	3	3	3	3	2	3	3	2	2	3	3	2	3	3	2	3	3	2	3	2	3	3	2	2	3	2	3	3
P31937	HIBADH	3-hydroxyisobutyrate dehydrogenase, mitochondrial	3HIDH_HUMAN	4	6	3	2	0	2	0	1	2	4	1	0	2	5	1	1	4	4	2	2	2	0	2	3	2	0	0	3	2	0	3	1	2	3	0	1	3	0	0	2	3	0	3	4	4	3
P31946	YWHAB	14-3-3 protein beta/alpha	1433B_HUMAN	12	12	12	12	11	12	12	12	12	12	12	12	12	12	12	12	12	12	12	12	12	12	12	12	12	12	12	12	12	12	12	12	12	12	12	12	12	12	12	12	12	12	12	11	12	12
P31948	STIP1	Stress-induced-phosphoprotein 1	STIP1_HUMAN	0	0	1	0	1	0	0	0	0	1	1	0	1	1	0	1	0	1	0	0	0	1	0	0	0	0	0	0	1	0	1	1	1	1	0	0	1	1	0	1	0	1	0	0	0	1
P31949	S100A11	Protein S100-A11	S10AB_HUMAN	2	1	1	1	1	1	1	1	2	2	1	1	1	1	2	1	1	1	1	1	2	2	1	2	2	1	1	1	1	1	2	2	1	1	1	1	1	1	1	2	1	1	1	1	1	2
P32004	L1CAM	Neural cell adhesion molecule L1	L1CAM_HUMAN	65	65	53	58	53	57	58	58	66	60	53	51	57	63	59	62	61	63	61	61	54	57	65	65	59	59	65	59	55	56	69	60	60	65	59	59	57	61	59	58	61	61	61	61	63	58
P32119	PRDX2	Peroxiredoxin-2	PRDX2_HUMAN	21	23	18	20	18	19	21	20	20	22	23	18	21	21	23	20	18	21	21	20	19	23	20	21	20	21	24	21	19	19	22	22	24	24	19	19	20	19	23	21	19	20	23	19	21	22
P33151	CDH5	Cadherin-5	CADH5_HUMAN	10	12	13	10	11	12	12	10	11	11	12	10	10	12	13	12	11	11	11	10	13	13	9	11	11	9	12	13	11	9	13	11	10	11	12	10	9	12	12	12	10	12	12	11	11	10
P33908	MAN1A1	Mannosyl-oligosaccharide 1,2-alpha-mannosidase IA	MA1A1_HUMAN	60	60	56	59	50	48	53	51	62	56	48	50	57	59	61	58	56	57	59	60	54	55	53	58	58	54	63	62	55	53	62	56	51	64	59	58	62	56	55	61	55	60	54	57	62	61
P34059	GALNS	N-acetylgalactosamine-6-sulfatase	GALNS_HUMAN	16	16	12	15	14	11	10	14	19	14	11	11	15	15	14	15	15	14	15	14	14	13	16	16	15	13	17	16	11	11	17	16	16	17	16	18	16	16	16	16	14	11	12	12	17	18
P34096	RNASE4	Ribonuclease 4	RNAS4_HUMAN	21	21	22	22	19	22	19	19	21	22	19	20	23	23	23	22	22	21	23	22	21	22	22	21	22	22	21	22	20	20	22	22	22	22	22	20	21	22	23	23	18	21	21	21	23	22
P34741	SDC2	Syndecan-2	SDC2_HUMAN	1	1	1	1	1	1	1	1	1	1	1	1	1	1	1	1	1	1	1	1	1	1	1	1	1	1	1	1	1	1	1	1	1	1	1	1	1	1	1	1	1	1	1	1	1	1
P34820;Q7Z5Y6	BMP8B;BMP8A	Bone morphogenetic protein 8B;Bone morphogenetic protein 8A	BMP8B_HUMAN;BMP8A_HUMAN	0	0	1	0	1	0	2	1	0	0	0	0	0	1	0	0	1	1	0	0	0	0	0	0	0	0	0	0	0	1	0	1	0	0	0	0	0	0	0	0	0	0	0	0	0	0
P34932	HSPA4	Heat shock 70 kDa protein 4	HSP74_HUMAN	0	5	0	0	1	0	0	0	3	7	0	0	3	2	0	0	3	3	0	2	0	1	0	4	0	0	2	2	1	0	3	1	6	4	1	0	0	0	2	1	2	4	0	0	0	0
P34949	MPI	Mannose-6-phosphate isomerase	MPI_HUMAN	6	5	5	7	4	3	4	6	6	6	3	3	6	7	6	7	5	7	4	5	3	5	5	5	6	3	4	5	2	6	5	5	7	5	5	6	4	4	4	4	5	5	5	5	0	2
P35052	GPC1	Glypican-1	GPC1_HUMAN	32	32	28	29	29	27	30	29	31	30	29	26	31	30	31	30	28	30	30	30	27	30	31	33	29	29	31	33	24	28	33	32	31	32	30	29	30	31	32	31	28	31	28	31	33	31
P35080	PFN2	Profilin-2	PROF2_HUMAN	5	5	4	5	3	4	3	3	5	4	3	3	5	4	3	4	5	5	4	5	4	3	4	4	4	4	5	5	3	4	4	3	4	3	3	3	3	3	3	4	4	5	4	3	3	4
P35237	SERPINB6	Serpin B6	SPB6_HUMAN	8	7	7	8	6	4	4	4	8	8	6	3	8	8	7	8	7	7	9	8	6	8	3	7	8	8	8	8	6	5	7	8	4	10	8	7	8	7	7	7	5	8	6	3	7	7
P35241	RDX	Radixin	RADI_HUMAN	1	2	0	1	0	0	0	1	1	3	2	0	1	3	3	3	0	0	0	0	2	1	0	0	0	2	1	0	1	0	1	2	2	3	0	1	2	0	0	1	0	2	0	0	0	1
P35247	SFTPD	Pulmonary surfactant-associated protein D	SFTPD_HUMAN	4	4	3	5	0	1	3	1	4	3	2	0	4	3	3	5	2	3	4	4	1	0	2	5	3	0	3	3	2	2	4	4	3	3	2	3	3	4	3	4	5	3	2	3	5	3
P35318	ADM	Pro-adrenomedullin	ADML_HUMAN	7	7	6	6	6	5	5	6	8	6	5	2	8	8	6	5	7	6	6	6	5	7	5	5	7	6	6	7	5	4	7	6	6	7	7	6	7	6	6	6	5	6	5	4	7	7
P35442	THBS2	Thrombospondin-2	TSP2_HUMAN	39	34	35	39	33	32	34	30	38	34	33	32	39	38	38	38	37	37	41	38	39	35	34	37	36	39	37	39	37	38	40	40	36	38	36	37	40	36	39	37	37	32	29	29	40	39
P35443	THBS4	Thrombospondin-4	TSP4_HUMAN	31	31	28	30	24	27	29	28	32	28	24	24	31	31	30	34	27	27	30	30	29	29	26	31	32	30	31	31	26	26	33	30	30	31	30	28	31	29	29	30	31	31	31	30	31	30
P35475	IDUA	Alpha-L-iduronidase	IDUA_HUMAN	2	3	1	3	1	1	1	1	2	1	1	1	1	4	0	0	1	1	2	1	1	1	2	1	1	1	1	3	1	4	4	4	2	4	2	4	2	3	2	3	3	2	1	4	4	2
P35527	KRT9	Keratin, type I cytoskeletal 9	K1C9_HUMAN	16	15	9	15	12	11	9	7	11	7	9	28	19	15	19	15	12	13	10	9	13	12	6	13	8	8	15	13	9	8	14	16	8	13	9	9	8	11	9	12	9	10	7	8	13	14
P35542	SAA4	Serum amyloid A-4 protein	SAA4_HUMAN	10	11	9	9	11	10	10	10	11	9	10	11	11	11	11	10	10	11	11	11	11	11	11	10	10	10	11	11	10	10	11	10	11	9	10	10	9	11	11	11	10	11	10	11	11	10
P35555	FBN1	Fibrillin-1	FBN1_HUMAN	85	85	85	89	81	78	82	84	83	80	74	74	87	86	85	88	86	85	84	84	83	83	77	80	88	83	84	82	74	78	90	87	79	86	85	83	84	84	86	86	84	86	74	76	88	89
P35556	FBN2	Fibrillin-2	FBN2_HUMAN	3	3	3	4	3	3	3	3	4	3	3	3	3	3	3	3	3	4	3	3	3	3	3	3	3	3	3	3	3	3	4	3	3	4	3	3	3	3	4	3	3	3	3	2	3	3
P35579	MYH9	Myosin-9	MYH9_HUMAN	0	0	0	0	0	0	0	0	0	2	0	0	0	0	0	0	0	0	0	0	0	0	0	0	0	0	0	0	0	0	0	0	0	0	0	0	0	0	0	0	0	0	0	0	0	0
P35590	TIE1	Tyrosine-protein kinase receptor Tie-1	TIE1_HUMAN	17	16	11	11	14	10	15	12	16	13	12	8	15	17	14	14	16	16	15	17	13	14	14	14	14	15	17	16	11	10	13	16	11	17	11	13	16	14	15	16	13	15	13	14	17	16
P35613	BSG	Basigin	BASI_HUMAN	8	9	8	9	8	9	8	8	9	8	8	8	8	8	8	7	8	8	9	8	8	8	8	8	8	8	9	9	8	8	10	9	8	9	9	9	8	7	8	8	9	8	9	10	8	8
P35625	TIMP3	Metalloproteinase inhibitor 3	TIMP3_HUMAN	7	7	7	6	7	2	3	6	7	6	3	2	6	6	6	6	6	6	5	7	4	5	6	6	6	4	5	6	5	5	7	5	6	7	5	6	5	7	5	6	7	7	2	5	5	6
P35754	GLRX	Glutaredoxin-1	GLRX1_HUMAN	3	3	2	1	1	1	1	1	2	2	1	1	2	3	2	3	1	3	2	2	1	2	2	1	2	2	2	2	1	1	2	3	3	2	1	2	2	2	2	2	1	2	1	2	2	2
P35858	IGFALS	Insulin-like growth factor-binding protein complex acid labile subunit	ALS_HUMAN	27	25	25	28	28	28	27	28	27	28	31	31	26	28	29	28	30	28	29	30	28	28	29	29	28	25	29	29	31	30	29	31	26	28	28	29	28	28	30	29	29	28	30	29	30	29
P35908	KRT2	Keratin, type II cytoskeletal 2 epidermal	K22E_HUMAN	9	8	5	6	4	3	4	2	7	6	5	13	4	3	13	5	5	7	4	7	3	4	5	5	5	5	5	5	4	2	5	6	4	7	5	3	2	5	4	6	6	5	5	4	7	7
P35916	FLT4	Vascular endothelial growth factor receptor 3	VGFR3_HUMAN	5	0	3	0	0	1	0	0	0	0	2	2	0	0	0	0	0	0	1	0	0	0	0	0	1	0	0	2	0	0	1	3	0	3	0	0	2	3	0	3	1	0	0	0	3	0
P35968	KDR	Vascular endothelial growth factor receptor 2	VGFR2_HUMAN	6	4	5	5	5	3	3	4	4	5	3	1	4	5	4	5	3	2	4	5	5	6	3	4	5	5	5	5	5	5	5	4	4	5	5	4	4	5	3	4	5	5	2	3	5	5
P36222	CHI3L1	Chitinase-3-like protein 1	CH3L1_HUMAN	42	43	40	41	41	43	44	39	34	33	41	39	41	42	43	41	40	40	35	34	43	43	42	40	42	42	42	43	39	40	43	41	35	36	39	39	39	40	44	42	40	41	40	42	44	43
P36269	GGT5	Glutathione hydrolase 5 proenzyme	GGT5_HUMAN	2	2	1	1	1	1	1	1	1	2	0	1	1	1	1	1	1	1	1	1	1	2	1	1	1	1	1	1	1	1	1	1	1	1	1	1	1	1	1	1	1	1	1	1	1	1
P36871	PGM1	Phosphoglucomutase-1	PGM1_HUMAN	18	16	11	14	10	9	9	8	13	13	9	9	13	12	11	11	14	13	15	14	6	10	11	16	11	12	11	12	9	8	18	13	15	19	11	12	12	12	12	13	11	11	11	12	10	13
P36888	FLT3	Receptor-type tyrosine-protein kinase FLT3	FLT3_HUMAN	2	2	1	3	0	0	0	0	2	0	0	0	2	0	0	0	2	0	2	2	0	0	0	1	0	0	1	0	0	0	2	0	0	2	1	0	3	1	2	2	2	0	0	0	2	2
P36896	ACVR1B	Activin receptor type-1B	ACV1B_HUMAN	2	2	2	2	2	2	2	2	3	2	2	2	2	2	2	2	2	2	2	2	2	2	2	2	2	2	2	2	2	2	2	2	2	2	3	2	2	2	2	2	2	2	2	2	3	2
P36955	SERPINF1	Pigment epithelium-derived factor	PEDF_HUMAN	87	88	83	86	83	83	87	83	86	86	81	78	83	87	85	87	86	82	85	89	85	85	85	85	89	86	88	88	83	83	84	88	88	88	86	85	86	84	85	88	85	84	83	81	88	85
P36957	DLST	Dihydrolipoyllysine-residue succinyltransferase component of 2-oxoglutarate dehydrogenase complex, mitochondrial	ODO2_HUMAN	1	1	1	1	1	1	1	1	1	1	1	1	2	1	1	1	1	1	1	1	1	1	1	1	1	1	1	2	1	1	1	1	1	1	1	2	1	1	1	1	1	2	2	1	1	1
P36980	CFHR2	Complement factor H-related protein 2	FHR2_HUMAN	9	8	8	7	7	7	9	7	9	9	7	9	8	8	9	8	9	8	8	9	9	9	8	8	8	9	8	8	8	8	8	7	8	8	8	7	8	8	9	8	7	9	8	9	8	8
P37173	TGFBR2	TGF-beta receptor type-2	TGFR2_HUMAN	2	1	1	2	1	1	1	1	2	1	0	0	2	2	1	2	1	1	1	2	2	2	1	1	2	0	1	1	2	1	2	1	1	2	0	1	1	1	2	2	1	1	2	1	2	2
P37235;P61601;P84074	HPCAL1;NCALD;HPCA	Hippocalcin-like protein 1;Neurocalcin-delta;Neuron-specific calcium-binding protein hippocalcin	HPCL1_HUMAN;NCALD_HUMAN;HPCA_HUMAN	1	1	1	1	1	1	1	1	1	1	1	1	1	1	1	1	1	1	1	1	1	1	1	1	1	1	1	1	1	1	1	1	1	1	1	1	1	1	1	1	1	1	1	1	1	0
P37802	TAGLN2	Transgelin-2	TAGL2_HUMAN	7	7	6	5	5	4	5	5	8	8	5	5	8	7	5	8	4	5	4	7	5	8	3	4	6	4	5	3	5	4	7	7	8	7	6	5	5	6	7	6	4	9	5	4	6	6
P37837	TALDO1	Transaldolase	TALDO_HUMAN	13	11	11	12	10	8	13	12	13	12	9	10	12	12	14	10	11	12	11	13	11	12	9	13	11	14	14	14	11	9	12	13	13	12	11	11	13	12	10	10	13	11	13	10	13	9
P37840	SNCA	Alpha-synuclein	SYUA_HUMAN	4	4	2	6	3	2	4	3	4	7	3	3	7	3	3	2	5	5	3	3	2	3	1	5	3	3	4	5	2	2	6	6	8	5	0	3	4	3	2	3	4	5	5	5	4	4
P38571	LIPA	Lysosomal acid lipase/cholesteryl ester hydrolase	LICH_HUMAN	4	4	0	0	3	4	0	1	2	3	0	2	3	2	4	3	1	4	3	4	3	2	4	4	3	3	2	4	2	3	4	4	4	4	2	3	3	3	4	3	3	3	0	0	4	4
P39059	COL15A1	Collagen alpha-1(XV) chain	COFA1_HUMAN	16	18	16	17	12	12	12	15	16	12	10	10	14	15	15	15	12	11	15	16	11	12	12	13	16	12	14	13	14	13	19	17	14	14	11	13	14	14	10	12	14	13	12	13	17	16
P39060	COL18A1	Collagen alpha-1(XVIII) chain	COIA1_HUMAN	33	32	29	31	24	24	27	29	32	27	25	26	32	32	32	31	28	29	31	33	31	31	29	28	31	29	28	28	30	27	34	30	32	32	31	29	29	28	29	32	25	25	28	29	30	32
P39687;Q92688	ANP32A;ANP32B	Acidic leucine-rich nuclear phosphoprotein 32 family member A;Acidic leucine-rich nuclear phosphoprotein 32 family member B	AN32A_HUMAN;AN32B_HUMAN	0	0	0	0	0	0	0	0	0	1	0	0	0	0	0	0	0	0	0	0	0	1	0	0	0	0	0	0	0	0	0	0	0	0	0	0	0	0	0	0	0	0	0	0	0	0
P40121	CAPG	Macrophage-capping protein	CAPG_HUMAN	5	4	4	4	2	2	4	5	5	4	3	2	5	4	4	4	4	4	4	4	3	4	4	3	4	4	3	4	3	3	5	3	3	4	3	3	4	3	4	3	2	4	3	4	4	4
P40189	IL6ST	Interleukin-6 receptor subunit beta	IL6RB_HUMAN	42	42	39	39	37	39	39	39	41	40	36	36	41	43	42	38	42	40	41	41	37	38	42	42	42	40	41	43	36	37	41	41	41	42	39	40	42	42	40	42	41	39	38	37	40	40
P40925	MDH1	Malate dehydrogenase, cytoplasmic	MDHC_HUMAN	20	20	18	19	16	19	20	18	20	18	18	17	18	19	20	20	18	17	19	20	20	19	19	17	19	18	20	20	16	18	19	20	18	20	18	18	17	18	20	19	19	19	19	20	19	20
P40926	MDH2	Malate dehydrogenase, mitochondrial	MDHM_HUMAN	15	16	11	12	8	9	14	12	16	15	10	8	15	11	16	15	13	12	15	15	10	12	14	14	12	13	16	15	8	11	16	14	14	15	13	11	12	14	11	16	13	15	14	10	13	13
P41159	LEP	Leptin	LEP_HUMAN	2	2	2	3	3	2	0	0	3	2	0	0	4	3	3	0	3	2	0	0	0	0	0	2	1	0	2	2	2	3	3	2	0	0	2	2	3	2	4	4	2	3	0	0	0	0
P41217	CD200	OX-2 membrane glycoprotein	OX2G_HUMAN	8	8	5	8	6	5	7	8	8	7	7	5	6	8	8	8	8	7	8	8	5	7	8	8	8	8	8	8	8	6	7	6	8	8	8	8	8	8	8	7	8	6	6	7	8	8
P41222	PTGDS	Prostaglandin-H2 D-isomerase	PTGDS_HUMAN	90	92	81	88	82	82	91	85	86	82	83	76	86	96	91	88	87	86	91	89	86	84	87	88	86	83	87	89	78	79	83	89	88	96	84	85	82	87	84	89	83	87	85	88	90	95
P41271	NBL1	Neuroblastoma suppressor of tumorigenicity 1	NBL1_HUMAN	15	13	12	14	12	13	13	13	13	13	12	12	12	14	15	13	13	13	14	14	13	13	13	13	12	12	14	13	13	13	14	14	14	15	13	13	13	13	15	13	13	13	13	14	14	15
P41586	ADCYAP1R1	Pituitary adenylate cyclase-activating polypeptide type I receptor	PACR_HUMAN	1	2	0	0	0	0	1	0	2	0	0	0	2	2	0	1	2	1	1	0	0	0	0	2	0	0	1	0	0	0	2	1	1	2	0	0	0	0	0	2	1	1	0	0	0	2
P41732	TSPAN7	Tetraspanin-7	TSN7_HUMAN	0	0	0	0	0	0	0	0	0	0	0	0	0	0	0	0	0	0	0	0	0	0	0	0	0	0	0	0	0	0	0	0	0	0	0	0	0	0	0	0	0	0	0	0	0	0
P42262	GRIA2	Glutamate receptor 2	GRIA2_HUMAN	8	8	4	5	4	2	6	7	9	7	2	0	6	5	7	6	5	8	8	8	3	1	5	6	2	3	8	7	3	1	7	7	4	9	5	7	3	4	5	6	4	5	4	5	8	7
P42658	DPP6	Dipeptidyl aminopeptidase-like protein 6	DPP6_HUMAN	32	31	21	22	15	10	27	24	31	24	20	17	29	24	29	27	24	31	29	26	25	23	24	26	24	20	27	30	16	19	28	27	29	31	30	28	25	27	25	25	26	27	22	24	30	27
P42785	PRCP	Lysosomal Pro-X carboxypeptidase	PCP_HUMAN	24	27	21	23	21	22	23	21	25	22	22	21	25	24	27	25	23	22	23	23	23	22	24	23	24	23	26	26	21	22	24	27	24	25	23	24	24	23	26	24	24	22	20	24	26	26
P42857	NSG1	Neuronal vesicle trafficking-associated protein 1	NSG1_HUMAN	6	5	3	4	3	4	5	3	4	3	4	3	3	5	6	3	5	2	5	5	5	5	5	5	5	4	6	6	2	3	6	5	5	5	2	5	5	4	4	5	3	4	3	3	5	5
P43003	SLC1A3	Excitatory amino acid transporter 1	EAA1_HUMAN	3	2	2	4	4	4	1	1	2	2	2	3	3	3	0	0	3	4	1	1	4	3	3	3	0	0	0	0	0	0	3	3	1	0	3	3	4	3	0	2	3	4	0	1	2	0
P43004	SLC1A2	Excitatory amino acid transporter 2	EAA2_HUMAN	3	3	0	0	2	2	3	3	3	2	1	2	2	2	2	2	0	1	3	1	2	2	3	2	0	0	3	2	1	0	1	2	0	3	3	0	2	0	0	0	2	2	2	2	2	0
P43034	PAFAH1B1	Platelet-activating factor acetylhydrolase IB subunit alpha	LIS1_HUMAN	1	1	1	0	0	0	1	1	1	1	0	0	1	1	0	0	0	0	0	0	0	1	0	1	1	1	1	0	1	0	1	1	0	1	0	0	1	0	0	1	0	0	1	0	1	0
P43121	MCAM	Cell surface glycoprotein MUC18	MUC18_HUMAN	31	32	30	28	31	30	30	30	32	31	30	27	30	31	29	30	29	31	31	30	31	30	27	30	31	31	31	30	30	28	31	32	30	32	30	29	30	30	30	30	30	31	29	30	31	31
P43146	DCC	Netrin receptor DCC	DCC_HUMAN	32	30	21	22	22	21	28	25	29	27	21	18	25	26	28	26	25	25	26	25	21	22	24	29	22	20	30	30	23	22	26	23	28	30	25	25	26	26	23	24	25	26	27	26	26	25
P43234	CTSO	Cathepsin O	CATO_HUMAN	11	11	9	11	9	8	8	10	10	9	9	8	11	10	11	11	9	9	10	10	9	9	10	9	9	10	10	10	7	7	11	10	9	11	10	10	10	9	10	10	10	10	9	10	10	9
P43251	BTD	Biotinidase	BTD_HUMAN	25	27	26	24	24	22	22	25	26	25	25	25	24	24	24	22	23	22	24	24	22	22	25	25	22	23	25	23	24	22	26	25	25	25	26	23	26	27	22	25	24	24	23	23	25	23
P43652	AFM	Afamin	AFAM_HUMAN	92	92	87	90	95	100	95	91	88	88	100	98	88	94	96	86	89	88	98	98	91	97	92	95	95	93	99	99	88	91	84	95	91	92	91	90	95	92	98	94	87	90	97	99	94	96
P45877	PPIC	Peptidyl-prolyl cis-trans isomerase C	PPIC_HUMAN	4	4	3	3	3	3	3	3	3	3	3	3	3	4	3	3	3	4	4	3	3	3	3	3	3	3	3	3	3	3	4	3	3	4	3	3	4	3	4	3	3	4	4	4	3	4
P46439	GSTM5	Glutathione S-transferase Mu 5	GSTM5_HUMAN	0	1	1	1	0	0	0	0	1	1	0	0	0	0	0	1	1	1	0	0	0	0	0	0	0	0	1	0	0	0	0	0	0	0	0	0	0	0	0	0	0	0	0	0	0	0
P46459	NSF	Vesicle-fusing ATPase	NSF_HUMAN	8	8	7	6	6	6	6	9	7	8	6	6	5	6	8	8	7	7	7	7	7	5	7	9	6	6	6	9	5	6	9	6	8	7	6	6	6	7	5	4	7	8	8	8	5	5
P46531	NOTCH1	Neurogenic locus notch homolog protein 1	NOTC1_HUMAN	11	12	10	11	11	9	8	9	11	12	9	8	11	11	11	12	11	11	10	10	8	9	12	11	11	10	12	11	10	9	13	10	11	12	12	10	10	11	10	11	9	10	6	10	12	11
P46821	MAP1B	Microtubule-associated protein 1B	MAP1B_HUMAN	0	1	0	0	0	1	0	1	0	3	0	1	1	2	1	0	0	0	0	0	1	0	0	0	0	0	0	0	2	2	0	0	1	2	0	2	0	1	0	1	1	0	1	2	0	0
P46976	GYG1	Glycogenin-1	GLYG_HUMAN	1	1	0	1	0	0	1	1	1	1	0	0	1	1	0	0	1	1	1	0	1	1	1	1	1	1	1	2	0	0	1	1	1	1	1	1	1	1	1	1	1	1	1	0	1	1
P47755	CAPZA2	F-actin-capping protein subunit alpha-2	CAZA2_HUMAN	4	2	3	2	3	0	0	3	3	3	2	2	2	2	2	2	2	1	2	3	2	2	3	2	3	3	3	3	2	2	3	3	2	3	2	2	3	3	2	3	2	3	1	0	4	3
P47756	CAPZB	F-actin-capping protein subunit beta	CAPZB_HUMAN	3	3	2	2	3	0	1	2	3	3	3	0	3	3	2	2	1	3	1	3	2	3	2	2	2	1	3	2	0	2	3	3	3	3	2	0	3	3	0	3	2	3	0	0	0	2
P47972	NPTX2	Neuronal pentraxin-2	NPTX2_HUMAN	25	23	22	21	18	15	20	20	21	21	20	18	21	21	25	23	21	22	24	24	19	21	22	24	22	20	25	25	22	20	22	20	23	25	22	23	21	21	21	22	22	22	23	22	23	23
P48052	CPA2	Carboxypeptidase A2	CBPA2_HUMAN	1	1	2	2	2	2	2	2	1	1	2	2	2	2	2	2	2	2	2	2	1	1	2	2	2	2	2	2	2	2	1	1	2	2	2	2	1	2	2	2	1	2	2	2	0	0
P48058	GRIA4	Glutamate receptor 4	GRIA4_HUMAN	26	26	23	21	21	20	23	24	25	24	21	19	21	21	22	22	21	22	24	22	18	21	23	25	22	23	25	24	18	21	24	24	23	26	22	21	20	23	21	21	22	23	20	22	25	25
P48061	CXCL12	Stromal cell-derived factor 1	SDF1_HUMAN	3	3	3	3	3	3	3	3	3	3	3	3	3	3	3	3	3	3	3	3	3	3	3	2	3	3	3	3	3	3	3	3	3	3	3	3	3	3	3	3	3	3	3	3	3	3
P48147	PREP	Prolyl endopeptidase	PPCE_HUMAN	13	13	5	8	6	3	9	5	13	11	3	6	9	8	8	11	11	8	9	11	6	10	7	9	10	10	11	13	8	9	10	8	10	14	9	9	10	7	7	7	13	12	11	8	12	7
P48163	ME1	NADP-dependent malic enzyme	MAOX_HUMAN	4	6	3	4	1	1	3	2	3	3	1	1	5	2	2	2	5	5	4	3	4	2	3	5	3	2	6	6	3	2	5	5	5	6	3	2	3	2	3	2	2	4	3	3	2	2
P48307	TFPI2	Tissue factor pathway inhibitor 2	TFPI2_HUMAN	1	0	0	0	0	0	0	0	0	0	0	0	0	0	0	0	0	0	0	0	0	0	0	0	0	0	0	0	0	0	0	0	0	0	0	0	0	0	0	0	0	0	1	1	0	0
P48539	PCP4	Calmodulin regulator protein PCP4	PCP4_HUMAN	3	4	3	4	4	3	3	3	3	4	3	3	4	3	3	3	4	3	4	4	3	4	3	4	4	4	4	3	3	4	4	4	4	3	4	4	3	3	3	4	3	4	3	3	3	3
P48551	IFNAR2	Interferon alpha/beta receptor 2	INAR2_HUMAN	4	3	2	2	2	2	2	2	3	3	3	2	3	3	3	3	2	3	3	3	2	2	3	4	3	3	3	2	2	3	3	3	3	3	3	3	2	2	2	2	2	4	2	2	3	3
P48637	GSS	Glutathione synthetase	GSHB_HUMAN	10	9	7	7	2	3	7	6	11	10	3	3	9	8	9	7	6	8	3	5	7	8	8	8	4	6	8	8	3	7	8	6	10	12	7	6	8	6	6	6	5	6	9	7	3	5
P48723	HSPA13	Heat shock 70 kDa protein 13	HSP13_HUMAN	20	19	18	21	17	18	17	17	20	18	17	17	20	20	19	19	20	19	19	19	17	20	20	19	19	15	21	18	18	16	19	19	17	20	21	18	20	19	21	19	19	19	15	14	20	20
P48740	MASP1	Mannan-binding lectin serine protease 1	MASP1_HUMAN	24	23	23	24	20	21	22	24	24	23	20	18	26	24	23	23	23	24	23	24	25	21	21	24	25	24	23	23	23	22	27	29	24	26	24	26	23	24	23	25	23	24	22	23	23	25
P48745	CCN3	CCN family member 3	CCN3_HUMAN	20	19	19	20	15	18	20	20	20	19	19	17	20	20	19	18	20	19	17	17	19	19	17	20	16	16	19	20	15	16	20	20	20	20	18	19	18	19	17	17	18	18	18	19	19	18
P48960	ADGRE5	Adhesion G protein-coupled receptor E5	AGRE5_HUMAN	4	4	3	2	2	2	2	2	3	3	2	2	3	3	3	2	1	1	3	2	3	2	2	2	2	1	1	3	0	0	3	3	1	2	1	3	2	1	3	3	3	3	3	2	4	3
P49006	MARCKSL1	MARCKS-related protein	MRP_HUMAN	1	1	0	0	0	0	0	1	1	1	1	0	0	0	0	0	0	1	1	0	0	0	0	0	0	0	0	0	1	0	0	0	0	1	0	0	0	1	0	0	0	0	0	0	0	0
P49184	DNASE1L1	Deoxyribonuclease-1-like 1	DNSL1_HUMAN	4	3	1	3	0	2	0	2	5	5	0	0	0	3	2	3	1	4	3	3	0	0	3	3	0	3	4	5	5	3	5	3	3	5	3	2	0	0	1	0	0	0	3	1	5	5
P49189	ALDH9A1	4-trimethylaminobutyraldehyde dehydrogenase	AL9A1_HUMAN	2	0	2	2	2	1	0	0	0	2	2	1	0	0	0	0	0	1	0	0	0	3	1	2	0	3	2	0	0	0	1	2	3	1	0	0	0	0	1	2	1	2	2	0	1	2
P49257	LMAN1	Protein ERGIC-53	LMAN1_HUMAN	18	16	15	17	17	16	16	15	18	16	14	16	15	17	16	16	16	16	18	18	15	17	16	17	18	16	18	16	15	15	19	18	17	19	18	16	18	19	20	18	17	19	18	17	15	19
P49418	AMPH	Amphiphysin	AMPH_HUMAN	3	3	0	3	1	0	2	2	3	3	0	0	3	3	3	2	3	3	2	3	3	3	0	0	1	0	2	3	0	1	3	3	2	3	1	0	0	2	0	3	2	3	2	2	2	2
P49588	AARS1	Alanine--tRNA ligase, cytoplasmic	SYAC_HUMAN	1	1	0	0	0	0	0	0	1	0	0	0	0	0	0	0	0	0	0	0	0	0	0	0	1	0	1	1	0	0	0	0	0	1	0	1	0	0	1	0	0	1	0	0	0	0
P49641	MAN2A2	Alpha-mannosidase 2x	MA2A2_HUMAN	73	73	66	67	62	51	67	66	72	67	57	58	70	72	64	66	66	71	73	72	63	64	67	69	69	69	73	72	68	66	71	68	70	75	68	72	70	67	66	70	72	70	68	68	70	67
P49747	COMP	Cartilage oligomeric matrix protein	COMP_HUMAN	13	13	12	12	13	12	13	13	13	12	13	12	14	13	14	13	13	12	13	13	13	14	12	12	13	13	12	13	12	12	13	14	13	13	12	12	13	12	13	13	13	12	12	12	12	12
P49763	PGF	Placenta growth factor	PLGF_HUMAN	1	1	1	1	1	0	0	0	1	0	0	0	1	1	1	1	0	0	1	1	1	1	0	0	0	1	0	0	0	0	1	1	0	1	1	0	1	1	0	1	0	0	0	0	1	1
P49767	VEGFC	Vascular endothelial growth factor C	VEGFC_HUMAN	2	1	0	0	0	0	0	0	0	0	0	0	0	0	1	0	1	1	1	0	0	0	0	1	0	1	1	1	0	0	2	2	0	0	0	0	0	0	1	0	0	1	0	0	1	0
P49773	HINT1	Histidine triad nucleotide-binding protein 1	HINT1_HUMAN	0	0	0	0	0	0	0	0	0	3	0	0	1	2	0	0	0	0	0	2	2	2	0	0	0	0	0	0	0	1	3	2	3	1	0	0	0	2	0	0	0	1	0	0	0	2
P49862	KLK7	Kallikrein-7	KLK7_HUMAN	7	4	5	5	5	3	5	6	3	2	4	2	6	4	6	5	6	8	9	4	6	5	9	13	6	6	10	10	3	3	8	7	6	7	5	5	5	3	6	5	5	7	6	6	7	8
P49908	SELENOP	Selenoprotein P	SEPP1_HUMAN	22	21	18	21	19	19	20	19	20	18	18	21	20	20	21	21	21	20	20	21	21	20	22	22	20	20	21	20	20	20	20	21	18	22	20	20	21	22	20	21	21	20	17	19	22	20
P50238	CRIP1	Cysteine-rich protein 1	CRIP1_HUMAN	3	3	2	2	1	1	0	0	2	2	1	1	3	2	2	3	1	1	3	2	1	3	0	0	1	3	1	2	1	1	2	2	2	3	0	0	0	3	0	3	0	3	0	0	3	2
P50281	MMP14	Matrix metalloproteinase-14	MMP14_HUMAN	5	5	5	5	5	5	5	5	5	5	5	5	5	5	5	5	5	5	5	5	5	5	5	5	5	5	5	5	5	5	5	5	5	5	5	5	5	5	5	5	5	5	5	5	5	5
P50395	GDI2	Rab GDP dissociation inhibitor beta	GDIB_HUMAN	25	25	22	23	21	19	21	17	22	28	23	15	25	24	19	23	23	26	22	26	24	25	22	23	23	24	22	21	22	20	26	23	26	25	22	21	22	24	17	23	21	25	23	21	25	24
P50453	SERPINB9	Serpin B9	SPB9_HUMAN	3	2	2	2	2	1	2	2	2	3	2	2	2	2	2	3	2	3	2	3	2	2	2	2	1	1	2	2	2	2	2	1	3	2	2	2	2	2	1	2	2	2	2	2	2	2
P50502	ST13	Hsc70-interacting protein	F10A1_HUMAN	5	5	3	3	3	1	2	3	5	6	4	3	4	5	3	5	4	5	3	3	5	4	2	4	2	5	5	3	3	3	6	3	5	5	5	3	5	4	3	2	4	5	3	2	4	3
P50851	LRBA	Lipopolysaccharide-responsive and beige-like anchor protein	LRBA_HUMAN	0	0	0	0	1	1	0	0	0	0	0	1	0	0	0	0	0	0	0	0	0	0	1	1	0	0	0	0	0	0	0	0	0	0	0	0	0	0	0	0	0	0	0	0	0	0
P50895	BCAM	Basal cell adhesion molecule	BCAM_HUMAN	22	22	22	22	21	19	23	20	21	19	18	17	23	25	21	23	21	22	21	22	20	20	22	22	21	21	22	23	19	20	23	20	22	24	21	22	21	21	22	20	21	22	19	20	22	21
P50897	PPT1	Palmitoyl-protein thioesterase 1	PPT1_HUMAN	10	11	9	9	8	9	9	8	9	10	9	7	9	8	9	8	10	9	10	9	8	8	9	9	7	9	8	9	7	7	10	10	10	10	9	9	8	7	9	10	8	9	9	7	9	9
P50993	ATP1A2	Sodium/potassium-transporting ATPase subunit alpha-2	AT1A2_HUMAN	4	5	4	4	5	5	3	4	4	5	5	3	5	4	4	3	6	4	4	4	4	5	4	4	4	5	3	5	2	4	5	5	4	6	4	4	4	4	3	4	4	4	6	5	5	3
P51149	RAB7A	Ras-related protein Rab-7a	RAB7A_HUMAN	0	0	0	0	0	0	0	0	0	0	0	0	0	0	0	1	0	0	0	0	0	0	0	0	0	0	0	0	0	0	0	0	0	0	0	0	0	0	0	0	0	0	0	0	0	0
P51511	MMP15	Matrix metalloproteinase-15	MMP15_HUMAN	6	7	5	5	5	5	3	7	7	5	5	3	5	6	3	3	4	3	6	4	3	4	5	5	4	3	5	5	5	4	7	5	5	3	6	5	4	5	8	5	3	5	3	5	5	4
P51512	MMP16	Matrix metalloproteinase-16	MMP16_HUMAN	3	3	2	2	3	3	3	3	3	2	2	2	3	2	3	3	3	3	3	3	3	2	3	3	3	2	3	2	2	2	3	3	3	3	2	3	3	2	3	2	2	2	2	2	3	3
P51654	GPC3	Glypican-3	GPC3_HUMAN	1	1	1	1	1	1	1	1	1	1	1	1	1	1	1	1	1	1	1	1	1	1	1	1	1	0	1	1	1	1	1	1	1	1	1	1	0	1	0	1	1	1	1	1	1	1
P51674	GPM6A	Neuronal membrane glycoprotein M6-a	GPM6A_HUMAN	0	0	0	0	0	0	0	0	0	0	0	0	0	0	0	0	0	0	0	0	0	0	0	0	0	0	0	0	0	0	1	1	0	0	0	0	0	0	0	0	0	0	0	0	0	0
P51693	APLP1	Amyloid-like protein 1	APLP1_HUMAN	140	138	119	126	115	117	129	128	140	129	114	119	132	132	141	140	132	134	138	135	130	123	132	137	125	128	135	135	119	125	133	129	137	140	129	127	129	125	128	127	130	136	127	135	131	127
P51805	PLXNA3	Plexin-A3	PLXA3_HUMAN	0	0	0	1	0	0	1	0	2	1	0	0	0	2	0	0	0	1	1	0	0	0	0	1	0	0	0	0	0	0	1	2	1	0	2	1	1	0	0	0	0	0	0	0	1	0
P51884	LUM	Lumican	LUM_HUMAN	22	23	17	17	17	20	22	20	20	18	23	21	22	22	23	19	18	19	24	22	20	21	21	21	23	22	22	24	19	22	18	24	18	22	18	18	18	18	23	24	18	20	21	21	24	22
P51888	PRELP	Prolargin	PRELP_HUMAN	23	23	23	24	22	22	22	22	23	22	24	20	23	24	22	23	25	24	22	23	23	24	24	23	24	24	25	24	21	21	24	25	23	25	25	26	23	25	23	22	22	24	21	23	24	25
P52209	PGD	6-phosphogluconate dehydrogenase, decarboxylating	6PGD_HUMAN	4	4	5	5	3	3	4	4	5	6	5	5	6	6	5	5	5	4	3	5	5	5	5	6	4	4	4	4	5	4	5	5	6	5	2	4	2	4	3	4	5	4	4	0	3	4
P52565	ARHGDIA	Rho GDP-dissociation inhibitor 1	GDIR1_HUMAN	4	4	4	4	4	3	4	3	6	5	4	3	3	4	3	4	4	3	3	4	4	5	3	5	6	4	4	3	3	4	5	4	5	4	3	3	3	4	2	5	3	4	3	3	4	4
P52566	ARHGDIB	Rho GDP-dissociation inhibitor 2	GDIR2_HUMAN	2	3	4	3	3	2	2	3	2	4	2	2	3	2	3	2	2	4	3	2	2	2	3	3	3	2	3	2	2	2	4	2	3	2	2	2	2	2	2	2	2	2	3	3	3	3
P52758	RIDA	2-iminobutanoate/2-iminopropanoate deaminase	RIDA_HUMAN	5	5	3	4	3	3	5	4	5	5	4	3	5	5	4	4	5	5	5	4	5	3	5	5	4	3	5	5	4	4	5	4	5	5	5	5	4	4	3	5	4	4	4	5	5	4
P52797	EFNA3	Ephrin-A3	EFNA3_HUMAN	6	7	5	6	5	7	7	7	7	5	6	5	6	6	7	7	7	7	7	7	7	6	7	7	7	7	7	7	6	6	6	7	7	7	7	6	7	7	6	7	6	7	7	7	7	7
P52799	EFNB2	Ephrin-B2	EFNB2_HUMAN	14	14	11	15	13	11	14	12	14	13	13	11	11	14	14	13	12	11	15	12	13	13	13	15	16	12	15	16	11	12	15	14	12	15	14	14	14	15	15	15	14	14	14	13	15	15
P52803	EFNA5	Ephrin-A5	EFNA5_HUMAN	16	15	14	14	14	13	15	15	15	14	14	13	14	14	14	15	15	15	14	14	14	14	14	14	14	13	15	16	13	13	15	15	14	15	14	14	14	14	14	14	14	15	14	14	14	15
P52823	STC1	Stanniocalcin-1	STC1_HUMAN	3	3	3	2	3	1	0	2	3	3	1	2	2	3	2	2	3	2	3	2	1	1	2	3	2	3	1	2	2	2	3	3	1	2	2	2	3	3	2	3	2	2	2	3	2	3
P52848	NDST1	Bifunctional heparan sulfate N-deacetylase/N-sulfotransferase 1	NDST1_HUMAN	16	18	15	15	11	8	10	8	14	11	12	9	13	14	12	7	12	14	13	13	8	11	12	13	13	15	14	15	10	9	17	16	8	14	14	13	14	12	15	15	11	12	10	10	13	15
P52849	NDST2	Bifunctional heparan sulfate N-deacetylase/N-sulfotransferase 2	NDST2_HUMAN	1	1	1	1	1	1	1	1	1	0	0	0	0	1	1	0	1	1	0	0	1	0	0	0	0	0	1	1	1	0	0	1	1	0	1	1	1	0	1	0	1	1	1	1	0	0
P52888	THOP1	Thimet oligopeptidase	THOP1_HUMAN	0	0	0	0	0	0	0	0	0	0	0	0	0	0	0	0	0	0	0	0	0	0	0	0	0	0	0	0	0	0	0	0	1	1	0	0	0	0	0	0	0	0	0	0	0	0
P52895	AKR1C2	Aldo-keto reductase family 1 member C2	AK1C2_HUMAN	1	1	1	2	1	1	1	1	1	3	2	0	2	1	1	1	1	2	1	1	1	3	1	1	1	1	1	1	1	1	1	1	1	1	1	1	1	2	1	1	1	1	1	2	1	2
P52943	CRIP2	Cysteine-rich protein 2	CRIP2_HUMAN	2	2	2	2	2	2	2	3	3	2	2	2	2	2	2	2	1	2	1	2	2	2	1	2	2	2	4	2	2	2	3	3	3	4	1	2	2	2	1	3	2	3	2	2	2	2
P53041	PPP5C	Serine/threonine-protein phosphatase 5	PPP5_HUMAN	8	6	5	5	4	3	5	4	6	5	5	2	5	6	5	6	5	5	5	6	4	4	3	3	4	4	5	5	3	3	6	6	6	7	4	4	4	4	2	5	4	5	5	6	5	6
P53634	CTSC	Dipeptidyl peptidase 1	CATC_HUMAN	15	15	13	15	13	12	8	8	15	13	14	15	17	18	18	14	13	13	15	15	18	12	14	13	12	13	15	14	14	14	14	15	16	18	15	15	16	17	15	15	15	14	16	15	17	14
P53801	PTTG1IP	Pituitary tumor-transforming gene 1 protein-interacting protein	PTTG_HUMAN	1	1	1	1	1	1	1	1	1	1	1	1	1	1	1	1	1	1	1	1	1	1	1	1	1	1	1	1	1	1	1	1	1	1	1	1	1	1	1	1	1	1	1	1	1	1
P54108	CRISP3	Cysteine-rich secretory protein 3	CRIS3_HUMAN	4	5	4	5	5	4	5	4	3	4	5	5	4	4	4	5	4	2	4	5	5	5	4	5	4	4	5	5	4	4	3	5	5	3	5	4	4	4	5	5	3	3	4	4	4	4
P54289	CACNA2D1	Voltage-dependent calcium channel subunit alpha-2/delta-1	CA2D1_HUMAN	76	72	59	65	57	61	70	68	75	69	60	57	71	69	72	72	67	70	71	71	62	63	69	71	68	67	71	70	65	62	74	65	75	75	68	71	71	70	66	66	70	70	67	70	68	72
P54578	USP14	Ubiquitin carboxyl-terminal hydrolase 14	UBP14_HUMAN	0	2	0	0	0	0	0	0	2	2	2	0	2	0	0	2	0	2	1	0	1	0	0	0	2	0	0	1	2	0	2	0	2	2	2	0	0	0	1	2	2	1	2	1	0	2
P54652	HSPA2	Heat shock-related 70 kDa protein 2	HSP72_HUMAN	11	10	10	7	4	6	9	7	9	10	7	3	9	9	9	9	6	8	10	10	6	9	7	6	8	6	9	7	7	6	9	7	12	11	7	8	9	9	5	10	6	8	7	7	8	9
P54725	RAD23A	UV excision repair protein RAD23 homolog A	RD23A_HUMAN	2	1	1	2	0	0	1	1	1	1	0	0	2	1	0	2	0	0	1	2	1	1	1	0	0	0	1	0	0	0	0	0	1	2	0	2	1	0	0	1	2	1	0	2	0	2
P54727	RAD23B	UV excision repair protein RAD23 homolog B	RD23B_HUMAN	9	10	7	8	6	5	7	8	10	8	6	6	8	10	9	8	8	9	8	10	8	7	7	9	8	8	8	9	4	6	9	6	8	9	7	6	7	9	6	8	9	9	6	5	7	7
P54753	EPHB3	Ephrin type-B receptor 3	EPHB3_HUMAN	9	10	6	9	7	8	8	5	10	8	7	5	7	7	8	8	8	7	7	8	6	8	8	9	9	9	7	9	8	6	9	9	6	6	8	9	8	9	8	9	8	8	6	7	7	8
P54756	EPHA5	Ephrin type-A receptor 5	EPHA5_HUMAN	7	7	6	7	5	6	7	5	6	6	6	6	6	8	7	8	5	7	6	6	7	7	6	5	6	6	8	7	6	5	6	7	7	7	6	6	6	6	6	7	7	6	7	5	7	6
P54760	EPHB4	Ephrin type-B receptor 4	EPHB4_HUMAN	3	4	1	3	1	0	2	3	3	3	1	0	4	4	4	2	2	2	3	2	3	2	2	1	3	2	2	3	1	2	4	4	3	3	2	3	1	1	2	3	1	3	2	2	2	3
P54762	EPHB1	Ephrin type-B receptor 1	EPHB1_HUMAN	5	5	2	3	2	1	1	2	5	2	2	2	4	4	1	3	3	4	4	2	3	2	3	3	2	3	2	3	2	2	4	2	3	2	3	3	2	4	1	2	4	4	2	3	3	1
P54764	EPHA4	Ephrin type-A receptor 4	EPHA4_HUMAN	45	46	35	36	36	34	42	41	43	43	37	34	39	43	42	42	40	42	42	42	41	39	41	41	41	41	44	43	35	42	42	40	42	46	39	40	42	38	43	43	43	42	43	45	41	38
P54802	NAGLU	Alpha-N-acetylglucosaminidase	ANAG_HUMAN	22	22	17	17	15	13	15	16	20	19	14	16	21	21	20	18	17	19	20	17	18	18	12	15	12	15	19	20	13	14	22	22	14	15	16	19	18	19	19	18	14	15	15	12	19	20
P54803	GALC	Galactocerebrosidase	GALC_HUMAN	11	10	9	10	6	6	5	6	10	9	9	9	9	10	8	9	9	8	8	8	4	3	10	10	8	9	10	8	9	9	10	9	11	10	9	10	10	9	5	7	8	8	6	9	5	4
P54826	GAS1	Growth arrest-specific protein 1	GAS1_HUMAN	6	5	3	4	1	0	4	3	5	4	2	0	2	3	5	4	5	5	5	3	2	2	3	3	3	3	5	4	0	2	5	6	4	5	2	3	5	3	4	3	3	4	4	3	6	6
P54920	NAPA	Alpha-soluble NSF attachment protein	SNAA_HUMAN	1	2	1	1	1	1	2	1	1	2	0	1	1	2	1	2	2	2	1	1	1	2	1	1	2	1	1	1	1	1	1	1	2	2	1	1	2	2	1	1	2	1	2	2	2	2
P55000	SLURP1	Secreted Ly-6/uPAR-related protein 1	SLUR1_HUMAN	1	1	0	0	0	0	1	1	0	1	0	0	1	0	0	0	1	1	1	0	0	0	0	0	0	1	0	0	1	1	0	0	0	1	0	0	0	0	1	0	1	0	1	1	0	0
P55001	MFAP2	Microfibrillar-associated protein 2	MFAP2_HUMAN	5	5	5	5	5	5	5	5	5	5	4	4	5	5	5	5	5	5	5	5	5	5	5	5	5	5	5	5	5	4	5	5	5	5	5	5	5	5	5	5	5	5	5	5	5	5
P55008	AIF1	Allograft inflammatory factor 1	AIF1_HUMAN	2	1	2	2	1	1	2	2	2	2	2	0	2	3	0	0	2	2	2	2	2	2	2	3	2	2	1	2	3	0	3	2	2	2	2	2	2	2	2	2	2	2	0	2	2	2
P55011	SLC12A2	Solute carrier family 12 member 2	S12A2_HUMAN	5	5	4	4	3	4	4	4	5	5	2	3	5	3	5	5	3	4	5	5	5	3	4	3	5	4	3	4	3	4	5	3	5	4	5	5	4	4	3	3	4	2	5	4	4	5
P55056	APOC4	Apolipoprotein C-IV	APOC4_HUMAN	3	2	2	0	0	0	0	3	1	3	2	3	3	3	3	3	3	1	0	0	3	3	0	0	1	1	3	2	2	3	4	4	3	2	0	2	0	0	0	0	3	3	0	0	3	3
P55058	PLTP	Phospholipid transfer protein	PLTP_HUMAN	31	30	29	30	28	27	30	28	30	28	27	25	28	31	30	29	29	28	30	29	28	29	31	29	31	29	32	31	28	28	27	32	28	30	30	29	29	29	30	30	27	30	31	29	29	30
P55083	MFAP4	Microfibril-associated glycoprotein 4	MFAP4_HUMAN	12	14	12	13	12	9	12	13	13	10	11	13	14	13	12	14	12	12	12	13	13	11	13	12	10	12	12	11	10	12	13	12	11	13	12	13	13	13	13	12	15	12	11	11	12	13
P55087	AQP4	Aquaporin-4	AQP4_HUMAN	5	4	5	6	4	5	4	3	5	5	4	4	5	4	4	4	5	5	4	5	6	6	4	4	6	6	6	4	5	4	6	5	5	6	5	6	6	5	6	6	6	6	5	5	6	4
P55103	INHBC	Inhibin beta C chain	INHBC_HUMAN	0	0	1	1	1	2	0	0	1	1	1	2	2	1	0	0	1	0	0	0	1	0	0	0	2	2	0	0	2	2	0	0	0	0	1	2	1	2	0	1	0	0	2	1	0	1
P55107	GDF10	Growth/differentiation factor 10	GDF10_HUMAN	1	2	1	1	1	1	2	0	1	0	0	0	0	0	2	2	2	0	1	1	1	0	0	1	0	1	0	0	0	0	1	1	0	2	0	0	0	0	1	0	0	0	1	0	1	0
P55145	MANF	Mesencephalic astrocyte-derived neurotrophic factor	MANF_HUMAN	4	4	2	3	3	1	2	1	4	2	2	0	4	3	3	2	3	3	3	3	3	4	4	4	5	3	2	4	0	0	5	4	2	3	3	4	3	4	3	2	4	3	3	2	4	2
P55268	LAMB2	Laminin subunit beta-2	LAMB2_HUMAN	67	66	58	63	56	52	50	59	66	59	56	51	64	67	66	66	60	62	64	65	57	59	51	65	62	59	61	61	54	51	69	67	60	65	57	58	63	55	58	59	57	59	60	54	64	66
P55283	CDH4	Cadherin-4	CADH4_HUMAN	12	13	8	9	8	7	8	7	11	10	7	9	10	10	11	12	8	10	13	11	12	9	11	10	11	9	11	11	7	7	12	9	10	12	11	11	9	9	9	10	10	11	12	10	12	11
P55285	CDH6	Cadherin-6	CADH6_HUMAN	24	23	18	22	19	18	19	21	23	19	19	21	22	21	23	23	20	21	23	21	19	20	21	21	22	21	22	24	20	22	22	23	22	22	21	23	22	21	22	23	23	19	20	20	21	19
P55286	CDH8	Cadherin-8	CADH8_HUMAN	18	18	10	13	11	7	13	15	18	15	8	8	16	17	17	18	13	15	18	16	13	10	11	15	16	11	18	17	12	14	18	15	18	20	15	13	15	12	14	15	16	16	17	16	15	14
P55287	CDH11	Cadherin-11	CAD11_HUMAN	19	21	17	19	15	14	16	16	20	21	16	15	19	18	22	19	19	20	21	22	17	18	18	20	19	20	20	18	15	18	20	20	19	20	21	17	19	18	17	18	18	18	19	20	19	17
P55289	CDH12	Cadherin-12	CAD12_HUMAN	4	4	2	3	1	1	3	0	5	5	2	0	2	3	1	0	0	4	2	0	3	0	3	5	3	2	4	3	1	0	4	3	3	4	2	0	0	0	2	3	3	2	0	3	2	0
P55290	CDH13	Cadherin-13	CAD13_HUMAN	24	25	20	21	20	19	23	22	23	22	21	16	20	25	22	23	22	22	24	24	23	21	23	21	24	21	25	23	19	20	21	21	26	26	20	21	22	23	22	23	22	21	23	24	22	22
P55291	CDH15	Cadherin-15	CAD15_HUMAN	27	26	25	26	24	25	25	23	25	25	27	25	28	28	15	16	25	27	27	26	23	23	29	29	28	24	27	28	23	24	28	26	21	24	27	28	26	28	28	27	27	26	23	24	29	29
P55327	TPD52	Tumor protein D52	TPD52_HUMAN	1	2	1	1	1	1	1	1	2	2	0	0	0	0	2	2	1	2	0	2	0	0	0	0	0	0	0	1	0	0	1	0	0	1	0	0	0	0	0	0	0	0	0	0	0	0
P55786	NPEPPS	Puromycin-sensitive aminopeptidase	PSA_HUMAN	34	27	22	21	17	15	22	22	31	30	20	17	28	30	26	26	28	27	26	25	17	26	24	25	22	22	29	26	17	18	29	28	30	34	26	25	22	23	23	24	26	31	23	20	24	26
P55854;P61956;Q6EEV6	SUMO3;SUMO2;SUMO4	Small ubiquitin-related modifier 3;Small ubiquitin-related modifier 2;Small ubiquitin-related modifier 4	SUMO3_HUMAN;SUMO2_HUMAN;SUMO4_HUMAN	1	1	1	1	1	1	0	1	1	1	0	0	1	1	1	1	1	1	1	1	1	1	0	0	1	1	1	1	0	0	1	1	1	1	1	0	1	1	1	1	1	1	1	1	1	1
P55899	FCGRT	IgG receptor FcRn large subunit p51	FCGRN_HUMAN	1	1	1	1	1	1	1	1	1	1	1	1	1	1	1	1	1	1	2	1	1	1	1	1	1	1	2	1	1	1	1	1	1	1	1	1	1	1	1	1	1	1	1	1	1	1
P55957	BID	BH3-interacting domain death agonist	BID_HUMAN	1	2	0	0	0	0	0	0	0	0	0	0	1	1	0	0	0	0	1	2	0	0	0	0	0	0	1	0	0	0	0	0	0	2	0	2	0	0	0	1	0	0	0	2	0	1
P56159	GFRA1	GDNF family receptor alpha-1	GFRA1_HUMAN	4	5	5	6	4	4	4	3	5	4	4	5	5	6	5	5	5	5	4	6	6	5	4	4	5	5	5	3	5	5	5	5	3	5	4	4	5	5	3	4	4	6	6	5	6	5
P56705	WNT4	Protein Wnt-4	WNT4_HUMAN	1	2	3	2	1	0	0	2	1	0	2	2	0	2	2	0	0	0	0	3	1	1	3	2	1	0	0	0	0	0	2	2	1	1	0	1	0	0	2	1	1	1	2	2	3	2
P56817	BACE1	Beta-secretase 1	BACE1_HUMAN	9	8	4	5	4	4	6	5	7	8	3	3	7	6	9	7	6	7	6	8	5	4	5	5	6	4	6	7	6	3	7	5	7	7	6	6	6	6	4	4	7	7	5	5	6	5
P56975	NRG3	Pro-neuregulin-3, membrane-bound isoform	NRG3_HUMAN	4	3	4	3	4	3	3	3	3	4	3	4	2	4	4	4	3	3	3	4	3	3	4	4	4	4	4	3	3	3	4	4	4	3	4	4	4	3	3	3	4	4	4	3	3	3
P57087	JAM2	Junctional adhesion molecule B	JAM2_HUMAN	8	9	8	8	8	7	9	8	8	8	7	8	9	8	8	8	8	8	8	8	8	7	8	8	8	8	8	8	7	8	8	8	8	8	8	8	8	8	9	9	8	8	8	8	8	8
P58215	LOXL3	Lysyl oxidase homolog 3	LOXL3_HUMAN	5	4	3	3	2	3	2	2	2	4	1	2	3	3	2	3	4	3	4	4	4	3	2	3	3	2	2	0	2	2	8	5	3	5	2	5	3	3	0	2	3	3	2	3	4	3
P58400	NRXN1	Neurexin-1-beta	NRX1B_HUMAN	2	2	2	2	2	2	2	2	2	2	2	2	2	2	2	2	2	2	2	2	2	2	2	2	2	2	2	2	2	2	2	2	2	2	2	2	2	2	2	2	2	2	2	2	2	2
P58401	NRXN2	Neurexin-2-beta	NRX2B_HUMAN	4	3	3	2	2	3	3	3	4	3	3	3	2	2	3	2	3	4	3	3	2	3	3	3	3	3	3	3	2	3	4	3	3	4	3	3	4	4	3	3	3	3	3	3	3	2
P58417	NXPH1	Neurexophilin-1	NXPH1_HUMAN	8	8	6	7	6	5	8	6	8	7	7	6	8	8	8	8	7	7	8	8	8	8	7	7	7	7	8	8	5	6	8	8	8	8	7	7	7	7	8	7	6	7	7	7	8	8
P58499	FAM3B	Protein FAM3B	FAM3B_HUMAN	4	3	0	0	0	1	3	4	2	2	2	4	4	3	3	3	3	2	4	4	2	2	4	5	2	3	2	3	0	2	5	5	1	4	3	4	2	4	3	5	0	1	5	5	4	4
P58546	MTPN	Myotrophin	MTPN_HUMAN	4	3	3	3	2	2	2	2	3	4	3	2	4	2	2	3	3	3	3	3	3	2	2	3	3	2	3	2	3	3	4	4	5	4	2	2	3	2	1	2	3	4	2	1	3	4
P59665	DEFA1	Neutrophil defensin 1	DEF1_HUMAN	3	3	3	3	3	3	3	3	3	3	3	3	3	3	4	3	3	3	3	3	2	3	3	3	3	3	3	2	3	2	2	2	3	3	3	3	3	3	3	3	2	3	2	3	3	3
P60022	DEFB1	Beta-defensin 1	DEFB1_HUMAN	6	6	5	6	4	3	4	4	5	6	4	3	6	6	3	3	5	6	6	5	6	6	5	4	5	4	6	6	4	6	6	5	6	6	5	5	5	6	6	5	5	6	3	3	6	6
P60033	CD81	CD81 antigen	CD81_HUMAN	3	2	3	2	1	2	1	1	3	3	3	1	2	1	1	3	2	2	1	1	2	3	1	1	2	1	1	2	1	1	2	2	1	1	1	1	2	2	1	1	1	1	3	2	1	2
P60174	TPI1	Triosephosphate isomerase	TPIS_HUMAN	27	27	26	26	23	24	26	25	28	25	25	25	27	27	27	27	25	26	27	27	27	26	25	26	26	24	28	26	23	26	28	27	26	28	26	26	24	26	26	26	25	27	24	24	27	27
P60520	GABARAPL2	Gamma-aminobutyric acid receptor-associated protein-like 2	GBRL2_HUMAN	6	6	4	6	4	3	5	5	4	3	3	2	5	3	5	6	3	5	4	4	6	6	5	4	6	5	5	4	4	4	7	5	3	6	5	4	7	5	4	5	6	5	4	4	4	5
P60660	MYL6	Myosin light polypeptide 6	MYL6_HUMAN	3	3	3	3	3	3	2	2	3	3	3	1	3	3	3	3	2	3	2	3	3	3	1	3	3	3	1	3	3	3	3	3	3	3	3	3	3	2	3	3	3	3	3	3	0	3
P60709;P63261	ACTB;ACTG1	Actin, cytoplasmic 1;Actin, cytoplasmic 2	ACTB_HUMAN;ACTG_HUMAN	34	33	31	29	30	28	30	32	33	30	33	27	33	34	33	31	33	32	34	34	32	31	30	33	30	30	34	32	29	30	34	31	31	33	32	30	31	32	31	33	30	34	32	31	35	32
P60880	SNAP25	Synaptosomal-associated protein 25	SNP25_HUMAN	4	3	0	3	1	2	2	1	4	3	2	0	2	2	1	1	4	5	3	3	0	2	3	2	2	3	3	3	1	1	3	1	3	3	3	2	4	2	2	1	1	3	3	1	1	2
P60900	PSMA6	Proteasome subunit alpha type-6	PSA6_HUMAN	4	0	3	2	0	0	5	0	1	7	1	0	0	2	2	1	0	3	0	0	0	0	0	3	0	2	4	5	0	0	5	0	8	5	3	2	2	0	1	0	1	3	0	1	0	2
P60953	CDC42	Cell division control protein 42 homolog	CDC42_HUMAN	0	1	0	0	0	0	0	0	0	0	0	0	0	0	0	0	0	0	0	0	0	0	0	0	0	0	0	0	0	0	0	0	0	0	0	0	0	0	0	0	0	0	0	0	0	0
P60981	DSTN	Destrin	DEST_HUMAN	2	2	5	3	3	2	0	0	5	3	5	0	4	3	2	6	2	1	4	4	3	6	3	4	2	4	4	1	4	0	5	4	3	6	4	3	5	5	1	6	1	6	0	0	3	6
P60983	GMFB	Glia maturation factor beta	GMFB_HUMAN	9	10	7	8	8	9	9	9	9	8	8	7	10	9	8	9	8	9	9	9	8	8	9	10	10	9	9	10	8	9	9	8	8	10	9	9	9	9	9	7	9	9	9	8	10	7
P61018	RAB4B	Ras-related protein Rab-4B	RAB4B_HUMAN	3	3	3	1	0	1	2	0	3	2	1	0	2	1	2	2	2	2	2	3	0	1	2	2	0	0	4	3	1	0	3	2	2	2	2	2	2	2	1	2	1	2	2	2	0	1
P61019	RAB2A	Ras-related protein Rab-2A	RAB2A_HUMAN	1	2	2	2	1	0	0	1	2	1	0	0	1	2	2	2	0	1	1	1	0	1	0	1	1	0	1	1	0	2	1	2	2	2	0	1	2	1	0	0	1	1	1	1	2	3
P61077;P62837	UBE2D3;UBE2D2	Ubiquitin-conjugating enzyme E2 D3;Ubiquitin-conjugating enzyme E2 D2	UB2D3_HUMAN;UB2D2_HUMAN	2	2	1	2	1	0	1	2	2	2	1	0	2	2	2	2	1	2	1	1	2	1	1	2	2	1	2	2	1	2	2	2	2	2	1	0	1	1	0	0	1	2	2	1	2	1
P61088	UBE2N	Ubiquitin-conjugating enzyme E2 N	UBE2N_HUMAN	7	6	6	6	4	3	5	6	6	6	3	2	7	6	5	5	5	6	5	5	4	6	6	6	5	5	7	7	6	6	6	7	7	7	6	4	6	6	3	7	6	7	5	5	6	6
P61106	RAB14	Ras-related protein Rab-14	RAB14_HUMAN	6	6	5	3	4	3	3	2	6	5	3	2	5	5	3	4	4	6	5	7	6	5	4	5	5	3	6	5	4	2	6	6	6	6	3	6	5	4	3	3	5	7	4	4	5	4
P61160	ACTR2	Actin-related protein 2	ARP2_HUMAN	0	0	0	0	0	0	0	1	0	1	0	0	0	1	0	0	1	0	0	1	0	0	0	1	0	0	0	0	0	0	0	0	0	2	0	0	0	0	0	0	0	3	0	0	0	0
P61204;P84077	ARF3;ARF1	ADP-ribosylation factor 3;ADP-ribosylation factor 1	ARF3_HUMAN;ARF1_HUMAN	4	4	3	3	4	2	2	4	3	4	2	2	3	4	2	4	3	4	3	2	3	3	2	4	2	2	4	3	3	3	4	3	3	3	3	3	4	3	2	2	2	3	3	3	3	3
P61266	STX1B	Syntaxin-1B	STX1B_HUMAN	5	5	3	5	4	4	5	5	6	4	2	3	5	5	4	4	5	4	4	6	5	3	4	7	4	3	6	6	5	4	4	5	5	6	4	5	4	4	4	5	5	7	4	5	5	4
P61278	SST	Somatostatin	SMS_HUMAN	4	4	3	4	3	4	4	4	4	4	3	3	4	4	4	5	4	4	4	4	4	3	4	4	4	3	4	4	4	4	4	4	4	4	4	3	4	4	3	4	3	4	3	4	4	4
P61604	HSPE1	10 kDa heat shock protein, mitochondrial	CH10_HUMAN	6	7	5	5	4	4	4	5	6	5	5	5	6	6	6	6	6	6	6	6	5	4	4	6	6	4	6	6	5	4	6	6	6	6	4	5	5	4	5	5	6	6	5	5	6	6
P61626	LYZ	Lysozyme C	LYSC_HUMAN	19	19	18	18	16	18	18	18	19	17	18	17	19	20	17	18	17	18	18	17	20	19	19	18	20	18	19	19	18	19	18	18	18	19	17	17	17	18	19	18	17	18	18	19	16	19
P61769	B2M	Beta-2-microglobulin	B2MG_HUMAN	57	57	54	54	52	56	55	55	56	53	54	53	57	54	56	53	55	53	57	55	56	55	52	52	57	56	55	57	53	55	54	57	56	57	53	55	54	52	54	55	53	55	55	55	57	57
P61812	TGFB2	Transforming growth factor beta-2 proprotein	TGFB2_HUMAN	5	5	2	3	3	5	3	2	5	3	4	3	5	3	4	4	3	4	3	1	5	4	6	6	4	4	3	5	5	5	7	6	4	6	5	3	4	5	6	6	4	3	5	2	6	5
P61916	NPC2	NPC intracellular cholesterol transporter 2	NPC2_HUMAN	37	36	35	34	34	35	35	36	36	37	33	31	36	36	35	36	33	34	36	36	36	35	36	35	35	36	36	36	33	35	33	37	36	37	34	35	35	34	36	36	33	35	35	34	36	37
P61960	UFM1	Ubiquitin-fold modifier 1	UFM1_HUMAN	1	1	1	1	1	1	1	1	1	1	1	1	1	1	1	1	1	1	1	1	1	1	1	1	1	1	1	1	1	1	1	1	1	1	1	1	1	1	1	1	1	1	1	1	1	1
P61970	NUTF2	Nuclear transport factor 2	NTF2_HUMAN	7	7	7	7	7	6	7	7	7	7	7	7	7	7	7	7	7	7	7	7	7	7	7	7	7	7	7	7	6	6	7	7	7	7	7	7	7	7	6	7	7	7	6	6	7	7
P61978	HNRNPK	Heterogeneous nuclear ribonucleoprotein K	HNRPK_HUMAN	1	0	0	0	0	0	0	0	1	1	0	0	1	0	0	0	0	0	0	0	0	1	0	0	0	0	0	0	0	0	0	1	1	0	0	0	0	0	0	0	0	0	0	0	0	0
P61981	YWHAG	14-3-3 protein gamma	1433G_HUMAN	7	7	5	6	4	6	5	6	7	8	8	5	8	6	6	6	7	5	8	6	5	6	4	4	6	6	5	6	6	7	7	7	7	8	5	6	6	5	4	6	6	7	7	7	4	6
P62258	YWHAE	14-3-3 protein epsilon	1433E_HUMAN	13	13	10	10	8	9	11	8	10	10	12	9	13	13	12	11	9	11	12	11	10	12	8	11	10	10	11	12	9	8	11	12	13	14	9	12	11	11	9	13	10	12	11	9	12	12
P62328	TMSB4X	Thymosin beta-4	TYB4_HUMAN	13	12	9	11	10	9	10	11	13	12	9	10	12	12	12	10	10	11	12	11	11	11	10	10	11	10	12	11	10	10	12	12	10	13	10	11	11	10	10	11	10	11	11	10	11	13
P62736;P63267	ACTA2;ACTG2	Actin, aortic smooth muscle;Actin, gamma-enteric smooth muscle	ACTA_HUMAN;ACTH_HUMAN	8	8	8	7	7	8	7	8	8	7	8	8	9	8	7	7	8	6	9	7	8	9	8	7	9	9	8	8	8	8	7	9	9	9	8	8	8	8	8	8	7	8	8	8	8	9
P62760	VSNL1	Visinin-like protein 1	VISL1_HUMAN	4	3	2	3	0	2	2	2	5	5	0	3	4	4	3	4	3	4	3	3	0	3	3	3	3	3	4	4	0	0	4	3	5	3	2	2	1	2	0	0	3	4	3	3	3	2
P62805	H4C1	Histone H4	H4_HUMAN	5	5	4	4	3	4	3	3	5	5	5	3	3	5	5	3	5	5	5	5	3	2	5	6	4	4	4	0	4	2	5	0	5	2	2	3	3	3	0	6	2	6	4	0	5	3
P62826	RAN	GTP-binding nuclear protein Ran	RAN_HUMAN	2	3	2	2	3	2	2	1	1	4	3	2	2	2	1	1	2	4	3	0	1	3	1	3	1	2	2	0	3	1	4	2	4	2	3	0	1	2	0	1	1	3	3	0	1	3
P62873	GNB1	Guanine nucleotide-binding protein G(I)/G(S)/G(T) subunit beta-1	GBB1_HUMAN	3	3	1	0	0	1	0	0	1	2	2	0	3	0	2	2	2	1	1	1	1	1	2	1	2	1	2	0	1	1	3	2	1	3	1	1	1	1	1	2	1	2	1	0	2	1
P62879	GNB2	Guanine nucleotide-binding protein G(I)/G(S)/G(T) subunit beta-2	GBB2_HUMAN	0	0	0	0	0	0	0	0	0	0	0	0	0	0	0	0	0	0	0	0	0	0	0	0	0	0	0	0	0	0	0	0	0	0	0	0	0	0	0	0	0	0	0	0	0	0
P62937	PPIA	Peptidyl-prolyl cis-trans isomerase A	PPIA_HUMAN	14	14	15	14	13	13	15	15	15	15	14	14	15	15	14	15	15	15	14	13	13	15	15	15	15	15	14	14	13	13	14	14	14	15	15	14	14	15	14	15	13	15	14	15	12	14
P62942	FKBP1A	Peptidyl-prolyl cis-trans isomerase FKBP1A	FKB1A_HUMAN	7	5	6	6	3	3	5	4	9	7	4	3	6	7	6	7	6	6	5	6	4	5	4	4	4	4	6	5	7	6	6	7	6	7	4	5	5	5	7	4	7	7	5	5	5	7
P62993	GRB2	Growth factor receptor-bound protein 2	GRB2_HUMAN	11	9	6	8	4	5	6	4	10	7	5	3	10	9	9	9	7	6	7	10	5	7	8	8	7	6	10	8	4	5	11	8	9	11	6	6	8	10	6	10	11	8	8	4	9	6
P63000	RAC1	Ras-related C3 botulinum toxin substrate 1	RAC1_HUMAN	3	3	2	0	1	2	2	2	5	5	3	3	1	0	2	2	2	2	2	3	2	0	2	4	2	2	1	3	0	0	4	2	5	2	1	2	1	2	0	1	2	3	1	1	2	3
P63010	AP2B1	AP-2 complex subunit beta	AP2B1_HUMAN	19	17	13	15	12	12	16	15	19	16	13	14	15	18	19	17	16	16	17	17	15	14	17	16	15	15	19	17	14	17	15	17	16	18	16	15	15	15	16	17	16	19	16	17	18	16
P63027	VAMP2	Vesicle-associated membrane protein 2	VAMP2_HUMAN	2	2	2	2	2	2	2	2	2	2	1	0	2	2	2	2	2	2	2	2	2	2	2	2	2	2	2	2	1	2	2	2	2	2	1	2	2	2	2	2	2	2	1	0	0	1
P63104	YWHAZ	14-3-3 protein zeta/delta	1433Z_HUMAN	8	9	9	8	9	8	8	8	10	9	9	8	9	9	8	10	9	9	9	9	8	9	9	8	9	10	9	8	9	8	9	8	9	9	8	9	9	9	8	9	9	9	8	8	9	8
P63208	SKP1	S-phase kinase-associated protein 1	SKP1_HUMAN	8	8	6	8	7	7	7	7	8	7	7	6	7	9	7	9	9	9	8	8	6	7	8	7	9	7	8	9	7	7	8	7	8	9	7	8	8	8	7	6	8	8	8	8	7	7
P63241;Q6IS14	EIF5A;EIF5AL1	Eukaryotic translation initiation factor 5A-1;Eukaryotic translation initiation factor 5A-1-like	IF5A1_HUMAN;IF5AL_HUMAN	0	0	0	3	0	0	0	0	0	5	1	0	2	0	0	0	0	1	0	0	0	4	0	0	0	0	0	0	0	0	5	0	5	0	0	0	0	2	0	0	0	3	3	0	0	2
P63302	SELENOW	Selenoprotein W	SELW_HUMAN	0	1	0	0	0	0	1	1	1	1	0	0	0	0	0	0	0	0	0	0	0	0	0	0	0	0	0	1	1	0	0	0	0	0	0	0	0	1	0	0	1	1	1	1	0	0
P63313	TMSB10	Thymosin beta-10	TYB10_HUMAN	2	1	0	0	0	1	1	0	0	0	1	0	1	2	2	1	0	0	2	2	1	1	1	1	1	1	2	2	1	0	0	1	1	2	0	1	0	0	2	2	1	2	2	1	1	2
P67936	TPM4	Tropomyosin alpha-4 chain	TPM4_HUMAN	0	0	0	0	0	0	0	0	0	1	1	0	0	1	0	0	0	0	0	0	0	0	0	0	0	0	0	0	1	0	1	0	1	1	0	0	0	0	0	1	0	0	0	1	0	0
P68036	UBE2L3	Ubiquitin-conjugating enzyme E2 L3	UB2L3_HUMAN	7	7	6	6	5	3	4	6	6	6	5	4	6	7	6	6	4	6	6	6	6	6	5	6	5	6	6	7	6	6	7	6	6	6	6	6	6	6	5	6	6	6	6	5	6	6
P68104;Q5VTE0	EEF1A1;EEF1A1P5	Elongation factor 1-alpha 1;Putative elongation factor 1-alpha-like 3	EF1A1_HUMAN;EF1A3_HUMAN	4	4	2	5	2	0	2	2	3	8	6	4	6	5	3	4	4	5	2	0	2	8	0	5	2	1	0	0	1	1	5	3	5	0	2	0	1	0	0	3	2	2	2	0	4	5
P68363	TUBA1B	Tubulin alpha-1B chain	TBA1B_HUMAN	5	5	3	7	4	4	0	0	6	14	10	5	9	9	5	4	9	9	6	6	6	12	2	11	1	4	4	1	3	0	8	9	9	5	6	5	6	4	1	6	5	6	4	4	5	8
P68371	TUBB4B	Tubulin beta-4B chain	TBB4B_HUMAN	9	7	4	8	6	2	2	3	4	15	14	6	11	10	5	6	9	12	10	7	5	16	3	10	2	0	3	3	4	2	8	12	14	2	4	5	3	5	3	6	1	4	8	4	7	12
P68402	PAFAH1B2	Platelet-activating factor acetylhydrolase IB subunit beta	PA1B2_HUMAN	2	2	2	2	2	1	2	2	3	2	2	2	3	2	2	2	1	2	2	3	2	2	2	2	2	2	2	2	2	2	2	2	2	2	3	2	2	2	2	2	2	2	2	1	2	2
P68431;P84243;Q16695;Q71DI3	H3C1;H3-3A;H3-4;H3C15	Histone H3.1;Histone H3.3;Histone H3.1t;Histone H3.2	H31_HUMAN;H33_HUMAN;H31T_HUMAN;H32_HUMAN	3	3	2	3	3	3	3	2	3	3	3	0	3	3	3	3	3	3	3	3	3	1	3	3	3	3	3	0	2	0	3	0	3	1	0	0	0	2	0	3	1	3	2	0	3	2
P68871	HBB	Hemoglobin subunit beta	HBB_HUMAN	57	59	62	72	56	57	30	62	45	94	86	64	67	25	65	56	56	86	60	35	46	64	41	51	25	30	22	13	69	58	86	64	98	53	51	43	41	39	48	45	60	24	87	50	23	28
P69849;Q15155;Q5JPE7	NOMO3;NOMO1;NOMO2	Nodal modulator 3;Nodal modulator 1;Nodal modulator 2	NOMO3_HUMAN;NOMO1_HUMAN;NOMO2_HUMAN	16	15	11	9	7	5	11	6	16	12	8	4	15	10	11	12	10	13	13	12	11	6	11	13	11	12	16	13	6	12	16	14	14	17	11	11	11	12	9	10	9	12	14	8	13	11
P69892	HBG2	Hemoglobin subunit gamma-2	HBG2_HUMAN	3	2	3	7	7	7	3	1	2	10	8	3	2	2	4	4	7	10	2	1	2	2	1	1	4	2	4	3	4	3	10	5	10	2	3	3	3	3	2	2	2	3	8	1	3	1
P69905	HBA1	Hemoglobin subunit alpha	HBA_HUMAN	57	64	70	79	63	66	36	62	48	102	97	60	76	39	64	63	68	95	61	35	47	68	48	57	40	36	34	24	77	64	98	73	111	55	50	51	42	37	49	50	67	27	86	57	32	38
P78310	CXADR	Coxsackievirus and adenovirus receptor	CXAR_HUMAN	10	9	7	9	6	5	7	7	10	8	6	4	8	9	9	8	8	9	8	9	11	8	10	10	8	7	9	11	7	6	10	9	8	11	8	7	7	9	8	7	9	10	5	6	8	5
P78324	SIRPA	Tyrosine-protein phosphatase non-receptor type substrate 1	SHPS1_HUMAN	40	39	34	36	38	39	40	39	40	38	38	37	27	26	39	39	38	37	39	38	29	25	26	25	40	38	27	26	24	25	38	38	38	41	40	38	38	39	39	39	39	40	39	39	38	39
P78333	GPC5	Glypican-5	GPC5_HUMAN	4	5	3	4	0	0	2	3	5	5	3	0	5	5	4	5	0	4	4	4	2	3	4	5	3	3	5	6	1	2	6	7	3	5	6	5	6	6	3	2	4	3	2	2	6	5
P78357	CNTNAP1	Contactin-associated protein 1	CNTP1_HUMAN	5	5	0	3	0	1	3	4	4	4	2	0	4	4	5	4	2	3	5	5	0	0	3	4	1	2	5	4	1	0	4	3	4	5	2	3	1	4	3	4	3	3	3	3	0	2
P78380	OLR1	Oxidized low-density lipoprotein receptor 1	OLR1_HUMAN	2	2	1	2	1	0	1	1	1	0	1	1	1	1	1	1	1	1	1	1	1	1	1	1	0	0	2	1	0	2	2	1	1	2	0	0	0	0	1	1	1	1	0	0	1	1
P78410	BTN3A2	Butyrophilin subfamily 3 member A2	BT3A2_HUMAN	3	1	3	3	1	1	0	1	2	0	0	0	0	0	0	0	0	0	1	0	3	2	3	3	3	2	1	0	1	0	0	0	1	1	0	0	0	0	0	1	2	1	2	2	1	0
P78417	GSTO1	Glutathione S-transferase omega-1	GSTO1_HUMAN	8	8	3	5	4	6	7	5	8	10	5	7	7	8	6	7	7	9	8	8	9	7	7	6	9	9	8	8	7	9	8	7	8	9	8	8	7	8	7	9	9	9	8	8	7	7
P78504	JAG1	Protein jagged-1	JAG1_HUMAN	18	17	16	18	14	12	13	16	13	16	9	11	12	17	17	18	17	15	17	16	15	16	16	18	16	16	16	18	11	13	18	16	17	19	15	16	17	15	15	17	17	18	14	19	15	17
P78509	RELN	Reelin	RELN_HUMAN	173	169	158	163	151	151	146	138	167	162	141	130	151	149	129	124	156	166	160	154	145	135	168	168	149	140	160	162	122	135	177	168	141	149	160	162	160	157	165	163	160	158	151	146	173	169
P78536	ADAM17	Disintegrin and metalloproteinase domain-containing protein 17	ADA17_HUMAN	8	7	7	5	5	6	6	6	9	5	5	4	9	9	6	9	6	6	9	7	7	6	6	7	6	6	7	8	6	6	6	7	6	6	7	8	7	8	8	6	5	8	6	7	9	6
P78539	SRPX	Sushi repeat-containing protein SRPX	SRPX_HUMAN	14	14	16	19	12	15	16	16	16	12	16	15	16	15	18	20	13	17	16	16	10	10	8	10	10	13	14	16	16	17	19	17	16	17	16	15	17	17	18	17	15	14	10	12	18	15
P78552	IL13RA1	Interleukin-13 receptor subunit alpha-1	I13R1_HUMAN	2	2	1	1	1	1	1	1	2	1	0	0	1	1	2	0	1	1	2	2	0	1	1	1	0	1	2	1	0	1	2	0	1	1	1	1	1	0	2	1	0	2	1	1	2	0
P78563	ADARB1	Double-stranded RNA-specific editase 1	RED1_HUMAN	1	2	2	2	2	2	2	2	2	2	2	2	2	2	1	1	2	2	2	2	2	2	2	2	2	2	2	2	2	2	2	2	2	2	2	1	2	2	2	2	2	2	2	2	2	2
P80108	GPLD1	Phosphatidylinositol-glycan-specific phospholipase D	PHLD_HUMAN	31	29	29	29	29	31	27	26	31	32	32	32	30	29	29	28	33	33	29	30	26	26	28	28	27	28	29	29	29	28	29	31	27	28	30	30	31	32	31	28	30	30	29	32	29	27
P80188	LCN2	Neutrophil gelatinase-associated lipocalin	NGAL_HUMAN	3	4	4	4	3	3	2	2	3	4	4	4	4	3	3	4	5	3	2	3	3	2	2	2	3	4	1	2	3	3	2	2	4	4	2	3	3	3	3	4	3	3	4	4	3	4
P80303	NUCB2	Nucleobindin-2	NUCB2_HUMAN	17	16	19	20	16	13	14	15	20	17	14	17	19	18	17	19	16	17	18	20	15	18	17	18	16	12	17	17	15	16	22	20	15	21	12	17	14	16	21	20	19	20	15	17	23	22
P80404	ABAT	4-aminobutyrate aminotransferase, mitochondrial	GABT_HUMAN	0	0	0	0	0	0	0	0	0	1	0	0	0	0	0	0	0	0	0	0	0	0	0	0	0	0	0	0	0	0	0	0	0	0	0	0	0	0	0	0	0	0	0	0	0	0
P80723	BASP1	Brain acid soluble protein 1	BASP1_HUMAN	11	10	10	9	10	10	10	10	11	10	10	10	10	11	11	12	10	11	10	11	10	10	10	10	10	10	11	10	10	10	11	11	10	11	10	10	10	10	10	10	11	11	11	11	10	9
P80748	IGLV3-21	Immunoglobulin lambda variable 3-21	LV321_HUMAN	9	8	9	9	9	9	8	9	9	9	5	5	8	8	8	7	10	10	9	9	8	9	9	8	4	5	9	9	8	8	4	4	7	7	8	8	8	8	8	9	9	9	9	10	4	4
P81172	HAMP	Hepcidin	HEPC_HUMAN	2	2	1	2	2	1	1	1	2	1	1	1	2	2	2	2	2	1	2	2	0	2	2	2	2	2	1	2	1	2	2	2	2	1	1	0	2	1	2	2	0	2	0	2	2	2
P81605	DCD	Dermcidin	DCD_HUMAN	0	0	0	2	0	2	3	1	0	1	3	3	0	0	3	0	2	2	2	2	1	0	0	0	2	2	0	0	2	3	0	0	3	2	0	0	0	0	2	0	0	0	0	3	0	0
P82987	ADAMTSL3	ADAMTS-like protein 3	ATL3_HUMAN	4	5	7	9	4	5	3	5	7	8	4	7	7	6	7	6	5	6	7	6	8	6	5	6	5	4	6	4	5	6	7	9	2	8	6	5	4	5	4	5	6	7	4	8	7	6
P84157	MXRA7	Matrix-remodeling-associated protein 7	MXRA7_HUMAN	3	3	3	3	2	2	3	2	3	3	2	2	3	2	3	3	2	2	3	2	3	2	2	2	3	3	2	1	1	2	3	2	3	3	2	3	2	2	3	3	2	3	2	2	3	2
P98095	FBLN2	Fibulin-2	FBLN2_HUMAN	33	30	30	30	30	29	28	29	33	32	26	27	30	30	34	31	29	33	34	33	31	29	29	32	32	30	32	34	27	27	34	34	30	35	33	32	32	34	32	32	33	34	32	29	35	32
P98153	DGCR2	Integral membrane protein DGCR2/IDD	IDD_HUMAN	19	16	12	14	10	11	12	13	17	14	9	10	15	15	12	13	14	16	16	12	14	12	14	15	12	13	15	17	11	12	16	14	15	17	14	14	12	15	12	14	18	17	14	14	13	12
P98155	VLDLR	Very low-density lipoprotein receptor	VLDLR_HUMAN	20	20	7	12	7	5	12	10	18	13	7	9	9	9	15	15	10	12	15	17	8	6	14	17	12	13	16	15	11	10	15	11	12	20	12	13	12	12	12	10	13	15	15	10	15	12
P98160	HSPG2	Basement membrane-specific heparan sulfate proteoglycan core protein	PGBM_HUMAN	195	198	189	188	180	178	183	182	192	188	176	168	192	190	192	196	184	179	187	187	186	185	185	189	190	187	187	188	186	185	196	192	186	201	183	181	186	187	186	182	180	189	180	178	189	190
P98164	LRP2	Low-density lipoprotein receptor-related protein 2	LRP2_HUMAN	2	0	0	1	1	1	0	1	4	0	1	2	2	1	1	1	2	4	3	3	0	0	1	0	1	0	2	0	0	0	0	0	1	2	0	2	0	0	0	0	0	0	2	1	2	0
P98172	EFNB1	Ephrin-B1	EFNB1_HUMAN	10	10	8	9	8	8	9	8	10	10	8	8	9	10	9	8	8	8	8	10	9	9	9	9	9	9	9	10	9	8	10	9	9	10	10	9	9	9	9	9	9	9	9	8	10	9
P98173	FAM3A	Protein FAM3A	FAM3A_HUMAN	9	8	9	9	6	5	8	8	8	8	7	7	9	10	6	7	9	9	8	8	7	7	7	8	7	8	8	9	6	7	9	7	5	7	8	8	9	8	9	9	9	8	7	8	7	9
P99999	CYCS	Cytochrome c	CYC_HUMAN	12	11	8	11	6	8	9	11	13	11	5	7	11	11	11	11	8	8	11	9	10	9	8	9	8	8	12	9	7	6	12	12	10	12	8	9	8	8	9	9	10	10	7	9	9	11
Q00169	PITPNA	Phosphatidylinositol transfer protein alpha isoform	PIPNA_HUMAN	3	3	0	2	0	2	2	2	3	3	2	0	2	3	1	2	1	3	2	2	2	2	1	3	2	3	2	2	2	1	3	3	2	3	1	1	2	2	2	3	3	3	2	2	2	3
Q00973	B4GALNT1	Beta-1,4 N-acetylgalactosaminyltransferase 1	B4GN1_HUMAN	18	21	12	16	12	9	14	11	19	18	9	8	17	16	15	17	16	18	15	17	13	11	11	17	15	14	16	16	11	12	19	13	16	18	15	16	14	14	14	16	20	17	14	16	19	16
Q01082	SPTBN1	Spectrin beta chain, non-erythrocytic 1	SPTB2_HUMAN	1	1	1	1	1	1	1	1	2	1	1	1	1	2	1	1	1	1	1	1	1	2	1	1	1	1	2	1	1	1	2	2	2	1	1	1	1	1	1	2	1	1	1	1	1	1
Q01459	CTBS	Di-N-acetylchitobiase	DIAC_HUMAN	25	26	21	22	20	22	23	24	22	21	22	23	23	24	24	22	22	21	26	26	22	25	21	23	24	20	23	23	22	20	23	25	23	26	21	21	21	22	25	23	22	22	21	19	24	25
Q01469	FABP5	Fatty acid-binding protein 5	FABP5_HUMAN	14	17	14	11	11	10	11	11	13	15	13	13	14	15	13	12	14	13	12	11	15	13	12	14	14	13	15	12	10	15	13	14	16	15	12	12	9	11	10	11	11	12	13	13	12	13
Q01518	CAP1	Adenylyl cyclase-associated protein 1	CAP1_HUMAN	2	1	0	0	1	0	0	0	2	2	1	0	1	1	0	1	1	1	1	2	2	2	0	2	1	1	1	1	0	0	2	2	2	2	1	0	1	1	0	1	0	0	0	0	0	0
Q01638	IL1RL1	Interleukin-1 receptor-like 1	ILRL1_HUMAN	0	3	0	0	0	0	0	0	0	3	1	0	0	2	0	0	1	0	0	0	0	1	0	0	2	0	1	0	0	0	0	0	0	3	0	0	1	1	0	0	0	0	0	0	0	0
Q01814	ATP2B2	Plasma membrane calcium-transporting ATPase 2	AT2B2_HUMAN	2	1	0	0	0	0	0	0	1	0	0	0	1	0	0	1	0	0	0	0	0	0	0	0	0	0	1	0	0	0	0	0	1	2	0	0	0	0	0	0	0	0	0	0	0	1
Q01973	ROR1	Inactive tyrosine-protein kinase transmembrane receptor ROR1	ROR1_HUMAN	9	10	8	7	8	3	5	7	6	7	0	4	8	6	6	5	5	7	6	8	5	2	7	8	7	6	7	7	3	4	9	8	7	7	8	8	5	7	5	6	9	5	7	6	5	6
Q01995	TAGLN	Transgelin	TAGL_HUMAN	22	25	25	21	22	20	25	22	26	26	24	19	24	25	27	26	21	22	25	25	23	27	20	21	23	25	26	23	24	21	24	26	22	27	23	24	26	25	21	26	22	29	18	21	22	26
Q02223	TNFRSF17	Tumor necrosis factor receptor superfamily member 17	TNR17_HUMAN	0	1	0	0	0	0	0	0	0	0	0	0	1	0	0	1	0	0	0	0	0	0	0	0	0	0	0	0	0	0	0	0	0	0	0	0	0	0	1	1	0	0	0	0	0	0
Q02246	CNTN2	Contactin-2	CNTN2_HUMAN	78	82	72	73	68	68	66	63	78	75	74	67	79	77	75	75	75	75	80	76	75	73	73	73	71	69	68	73	69	68	77	72	75	78	71	70	69	70	76	73	71	73	68	73	76	80
Q02325	PLGLB1	Plasminogen-like protein B	PLGB_HUMAN	0	0	1	0	0	0	0	0	0	0	0	0	0	0	0	0	0	0	0	0	0	0	0	0	0	0	0	0	0	0	0	1	0	0	0	1	0	0	0	0	0	0	0	0	0	0
Q02487	DSC2	Desmocollin-2	DSC2_HUMAN	18	18	15	17	13	13	16	14	16	18	12	12	15	19	14	17	17	16	17	17	15	16	14	15	14	16	17	15	14	12	16	15	18	18	13	14	18	15	15	14	14	14	16	17	17	17
Q02742	GCNT1	Beta-1,3-galactosyl-O-glycosyl-glycoprotein beta-1,6-N-acetylglucosaminyltransferase	GCNT1_HUMAN	1	1	1	1	1	1	1	1	1	1	1	1	1	1	1	1	1	1	1	1	1	1	1	1	1	1	1	1	1	1	1	1	1	1	1	1	1	1	1	1	1	1	1	1	1	1
Q02747	GUCA2A	Guanylin	GUC2A_HUMAN	0	0	1	1	0	0	0	0	0	0	0	1	0	1	0	0	0	1	0	1	1	0	0	0	0	0	0	0	1	0	0	0	0	0	0	0	0	0	1	0	0	0	0	0	0	0
Q02790	FKBP4	Peptidyl-prolyl cis-trans isomerase FKBP4	FKBP4_HUMAN	3	3	0	2	0	0	0	0	2	0	0	0	2	0	1	2	0	0	0	0	0	0	0	0	1	0	0	0	0	0	4	4	0	3	2	0	2	0	0	0	0	0	0	0	1	3
Q02809	PLOD1	Procollagen-lysine,2-oxoglutarate 5-dioxygenase 1	PLOD1_HUMAN	34	33	26	30	25	27	21	24	30	28	26	22	30	33	31	32	27	26	31	34	30	25	26	30	31	30	36	32	23	28	43	37	32	35	32	32	33	30	38	33	30	30	22	28	37	36
Q02818	NUCB1	Nucleobindin-1	NUCB1_HUMAN	61	60	51	54	47	55	57	52	55	50	54	49	57	59	60	56	51	54	61	60	56	51	53	56	57	53	59	56	46	48	55	60	52	61	49	53	47	50	58	57	52	53	51	61	61	61
Q02985	CFHR3	Complement factor H-related protein 3	FHR3_HUMAN	10	10	12	11	11	11	9	9	9	12	13	11	13	13	10	11	8	8	8	10	12	8	9	10	9	8	10	11	11	10	10	11	13	14	11	12	10	10	9	9	7	8	8	9	12	13
Q03167	TGFBR3	Transforming growth factor beta receptor type 3	TGBR3_HUMAN	23	22	20	21	19	19	20	20	24	23	19	18	22	23	22	21	21	21	22	22	21	21	20	21	23	21	23	22	19	18	23	20	23	25	20	21	20	22	22	21	20	21	19	19	24	21
Q03403	TFF2	Trefoil factor 2	TFF2_HUMAN	0	0	0	0	0	0	0	0	0	0	0	0	0	0	0	0	0	0	0	0	1	0	0	0	0	0	0	0	0	1	0	0	0	0	0	0	0	0	0	0	0	0	0	0	0	0
Q03405	PLAUR	Urokinase plasminogen activator surface receptor	UPAR_HUMAN	4	4	3	3	3	3	3	4	4	4	3	4	4	4	4	4	4	4	3	4	4	4	3	4	4	4	4	4	4	4	4	4	4	4	4	4	4	4	4	4	4	3	3	4	4	4
Q03468	ERCC6	DNA excision repair protein ERCC-6	ERCC6_HUMAN	0	0	0	0	1	1	0	1	0	1	0	0	0	1	0	0	1	1	0	0	0	0	0	0	0	1	1	0	1	1	1	1	0	0	0	0	0	0	0	0	1	0	1	0	0	0
Q03591	CFHR1	Complement factor H-related protein 1	FHR1_HUMAN	26	25	25	26	25	25	25	25	26	26	26	27	26	27	27	26	26	26	27	26	26	27	25	23	26	27	26	25	26	26	27	27	27	26	26	27	25	26	24	25	26	25	26	26	26	26
Q04609	FOLH1	Glutamate carboxypeptidase 2	FOLH1_HUMAN	0	0	0	0	0	0	0	0	0	0	0	0	1	0	0	2	0	0	2	0	0	1	0	0	0	0	2	0	0	0	0	0	0	0	0	0	0	0	0	0	0	0	0	0	2	0
Q04721	NOTCH2	Neurogenic locus notch homolog protein 2	NOTC2_HUMAN	16	13	12	13	11	11	11	12	14	14	12	9	13	15	12	14	12	11	15	14	12	12	12	12	14	12	12	15	11	12	14	12	13	17	14	13	15	13	15	13	13	13	13	15	15	15
Q04756	HGFAC	Hepatocyte growth factor activator	HGFA_HUMAN	13	12	13	14	14	14	11	13	13	14	13	14	12	14	13	13	14	14	14	14	13	13	13	13	13	14	11	13	14	13	10	12	13	12	14	14	14	14	13	14	14	14	14	14	13	12
Q04760	GLO1	Lactoylglutathione lyase	LGUL_HUMAN	7	5	5	4	4	2	5	4	8	7	4	5	5	5	7	6	5	6	3	6	5	5	4	5	5	5	7	5	5	6	4	5	7	8	4	5	4	5	5	5	3	5	4	5	5	5
Q04771	ACVR1	Activin receptor type-1	ACVR1_HUMAN	1	1	1	0	1	1	1	0	1	1	1	0	1	1	1	1	1	1	1	1	1	0	0	1	1	1	1	1	0	0	1	0	0	1	0	1	0	1	0	0	1	1	0	1	1	1
Q04917	YWHAH	14-3-3 protein eta	1433F_HUMAN	6	7	4	5	4	2	5	4	5	6	5	3	6	4	3	6	5	4	7	6	6	5	4	6	6	7	6	5	3	5	5	6	5	6	3	3	5	6	4	6	4	6	3	4	4	6
Q05193	DNM1	Dynamin-1	DYN1_HUMAN	4	4	4	3	2	1	2	3	4	4	2	1	3	4	5	3	3	5	4	3	3	2	3	5	4	3	4	4	3	3	4	3	5	5	4	4	4	4	3	3	3	4	3	3	3	3
Q05707	COL14A1	Collagen alpha-1(XIV) chain	COEA1_HUMAN	31	27	29	27	25	22	23	25	26	25	21	14	32	32	29	29	24	22	28	29	27	29	23	27	24	21	28	27	24	26	32	34	23	31	24	26	27	27	32	30	24	26	20	22	30	28
Q05996	ZP2	Zona pellucida sperm-binding protein 2	ZP2_HUMAN	14	14	9	12	12	9	7	7	12	11	6	7	9	12	3	0	10	11	10	9	9	8	11	9	9	9	11	11	4	5	13	11	10	12	10	10	8	8	12	11	11	14	9	6	13	10
Q06033	ITIH3	Inter-alpha-trypsin inhibitor heavy chain H3	ITIH3_HUMAN	22	20	25	19	19	20	23	21	21	25	22	23	25	26	23	23	23	22	20	23	26	23	19	21	21	21	19	22	19	19	20	24	23	22	18	20	18	18	21	22	21	23	19	19	20	21
Q06418	TYRO3	Tyrosine-protein kinase receptor TYRO3	TYRO3_HUMAN	8	7	7	7	7	7	6	7	8	7	7	6	7	7	7	7	7	7	7	7	7	7	7	7	7	7	7	7	7	7	7	8	7	7	7	7	7	7	7	7	7	7	7	7	7	7
Q06481	APLP2	Amyloid-like protein 2	APLP2_HUMAN	72	74	63	66	62	68	69	66	68	65	60	61	64	65	71	67	66	71	73	68	60	59	72	71	70	66	73	70	57	63	66	72	65	71	68	67	68	67	70	71	65	67	70	66	70	70
Q06828	FMOD	Fibromodulin	FMOD_HUMAN	12	12	13	13	11	10	12	10	12	11	10	10	13	12	12	12	11	11	12	12	12	12	12	11	12	11	12	12	11	11	13	13	11	12	12	12	12	12	12	12	11	12	10	12	13	12
Q06830	PRDX1	Peroxiredoxin-1	PRDX1_HUMAN	21	20	19	20	17	16	18	20	21	19	21	16	19	19	20	19	19	21	19	19	20	21	18	20	19	18	19	19	18	19	21	19	20	22	19	21	19	20	19	20	19	20	19	18	21	22
Q07092	COL16A1	Collagen alpha-1(XVI) chain	COGA1_HUMAN	4	4	5	5	5	3	4	4	5	5	4	4	5	5	5	5	4	5	5	5	5	5	3	4	5	4	5	3	5	4	5	5	4	5	5	4	3	3	3	4	4	4	3	3	5	5
Q07507	DPT	Dermatopontin	DERM_HUMAN	4	4	5	5	5	3	5	5	5	5	4	5	4	5	4	4	4	5	4	3	4	4	5	4	4	5	4	5	4	4	4	4	4	4	5	5	4	5	4	4	5	4	4	5	4	3
Q07654	TFF3	Trefoil factor 3	TFF3_HUMAN	5	7	6	6	4	4	5	4	6	4	4	5	6	5	6	5	4	5	6	5	5	6	2	5	4	4	6	4	6	4	3	6	2	6	5	4	4	6	6	6	3	4	3	5	6	5
Q07699	SCN1B	Sodium channel subunit beta-1	SCN1B_HUMAN	2	3	2	2	2	1	1	2	2	1	0	0	1	3	1	1	0	3	1	2	1	1	2	3	1	0	2	1	1	0	2	2	0	2	0	1	0	0	0	1	0	0	1	0	2	0
Q07954	LRP1	Prolow-density lipoprotein receptor-related protein 1	LRP1_HUMAN	163	156	147	148	138	140	136	142	151	152	133	127	151	152	150	151	144	147	150	153	139	136	151	154	148	150	153	158	142	140	162	154	148	162	148	149	147	150	144	152	150	152	143	144	155	155
Q08174	PCDH1	Protocadherin-1	PCDH1_HUMAN	26	25	23	21	21	25	25	24	28	23	21	21	26	26	26	24	23	24	27	27	19	22	26	27	26	24	26	27	20	22	24	23	25	27	24	23	25	22	27	24	25	26	25	28	25	23
Q08209	PPP3CA	Serine/threonine-protein phosphatase 2B catalytic subunit alpha isoform	PP2BA_HUMAN	3	2	2	2	0	1	1	1	3	2	2	0	3	1	1	2	2	3	3	3	0	0	0	3	3	3	2	2	2	2	2	0	2	3	2	1	2	2	3	0	2	3	0	0	0	0
Q08257	CRYZ	Quinone oxidoreductase	QOR_HUMAN	0	0	1	1	0	0	0	0	0	1	0	1	0	0	0	1	0	0	0	0	0	1	0	1	0	0	1	0	0	0	1	0	2	2	0	0	0	0	1	0	0	1	0	0	0	0
Q08345	DDR1	Epithelial discoidin domain-containing receptor 1	DDR1_HUMAN	21	19	18	19	18	16	19	18	20	20	20	18	20	20	20	21	21	20	21	22	19	19	20	20	22	22	21	20	18	19	19	21	18	20	19	18	20	20	20	20	20	21	19	19	21	22
Q08380	LGALS3BP	Galectin-3-binding protein	LG3BP_HUMAN	42	42	40	44	39	38	38	36	41	40	37	33	39	43	41	44	37	40	42	45	38	40	40	39	38	39	37	39	39	38	43	41	41	42	37	38	39	39	38	42	39	41	34	36	40	40
Q08397	LOXL1	Lysyl oxidase homolog 1	LOXL1_HUMAN	9	10	10	10	9	8	9	10	9	7	6	9	10	10	10	8	8	9	10	9	9	9	7	7	7	9	7	10	9	11	9	10	8	10	6	9	6	8	8	9	7	10	8	9	9	9
Q08431	MFGE8	Lactadherin	MFGM_HUMAN	31	32	24	25	23	26	28	24	29	28	21	22	25	28	31	27	27	27	30	28	27	24	26	27	28	25	29	29	26	24	29	27	29	28	27	24	25	26	28	28	24	26	21	23	30	29
Q08554	DSC1	Desmocollin-1	DSC1_HUMAN	6	5	4	3	3	1	3	3	5	4	3	3	4	4	3	2	3	2	3	2	3	3	3	3	3	3	4	5	3	3	4	4	3	4	3	3	3	2	2	1	3	3	5	4	3	3
Q08629	SPOCK1	Testican-1	TICN1_HUMAN	37	40	34	35	32	32	36	33	39	35	32	31	35	36	35	37	35	36	36	38	33	33	39	38	35	33	38	36	33	33	40	38	35	39	37	37	36	34	36	37	35	37	33	34	38	39
Q08830	FGL1	Fibrinogen-like protein 1	FGL1_HUMAN	0	0	0	0	0	0	0	0	0	0	0	0	0	0	0	0	0	0	0	0	0	0	0	0	0	0	0	0	0	0	0	0	0	0	0	0	0	0	0	0	0	0	0	0	0	0
Q08ET2	SIGLEC14	Sialic acid-binding Ig-like lectin 14	SIG14_HUMAN	8	10	11	12	9	10	8	8	13	13	10	9	14	15	6	9	12	12	6	8	14	13	8	7	12	11	8	11	12	10	13	12	14	15	8	10	11	9	13	14	9	9	8	13	11	12
Q09327	MGAT3	Beta-1,4-mannosyl-glycoprotein 4-beta-N-acetylglucosaminyltransferase	MGAT3_HUMAN	6	7	4	4	3	4	3	5	6	5	3	2	7	6	4	3	4	6	7	5	4	5	6	5	4	4	6	4	5	5	7	6	4	4	7	5	3	4	4	5	4	6	5	4	5	5
Q09328	MGAT5	Alpha-1,6-mannosylglycoprotein 6-beta-N-acetylglucosaminyltransferase A	MGT5A_HUMAN	21	24	17	16	14	11	14	14	19	12	15	14	19	18	19	15	15	14	17	20	17	15	14	17	16	14	19	17	13	14	19	19	13	23	15	16	17	16	13	19	17	14	13	13	19	17
Q09666	AHNAK	Neuroblast differentiation-associated protein AHNAK	AHNK_HUMAN	7	9	14	9	5	7	4	7	9	13	8	4	16	12	4	7	9	12	6	8	7	17	3	8	8	8	5	5	7	6	10	8	6	13	4	6	7	7	8	10	7	9	5	5	8	8
Q0P6D2	DIPK1C	Divergent protein kinase domain 1C	DIK1C_HUMAN	10	8	7	7	5	6	6	6	11	9	4	6	9	7	9	8	7	8	8	10	9	7	10	10	8	9	9	8	7	9	10	10	9	10	9	9	10	8	10	10	8	9	8	8	10	10
Q10469	MGAT2	Alpha-1,6-mannosyl-glycoprotein 2-beta-N-acetylglucosaminyltransferase	MGAT2_HUMAN	16	15	13	13	11	12	13	13	16	14	12	13	15	14	14	11	14	14	13	14	12	9	14	15	16	14	16	15	11	13	17	15	15	15	15	15	16	14	11	13	14	15	15	13	13	13
Q10471	GALNT2	Polypeptide N-acetylgalactosaminyltransferase 2	GALT2_HUMAN	42	44	39	42	36	38	45	38	44	41	38	33	43	43	43	42	40	40	43	43	42	41	41	46	41	42	42	41	36	39	43	43	41	46	37	38	39	42	41	44	41	43	38	38	44	43
Q10472	GALNT1	Polypeptide N-acetylgalactosaminyltransferase 1	GALT1_HUMAN	29	28	24	26	24	19	24	27	29	23	19	17	26	27	24	26	24	26	25	28	22	23	25	25	26	25	27	27	22	20	27	24	26	29	24	26	26	24	26	27	25	26	24	28	26	24
Q10567	AP1B1	AP-1 complex subunit beta-1	AP1B1_HUMAN	5	6	5	4	2	4	4	4	4	6	3	0	6	6	4	7	4	6	6	5	7	5	4	6	4	5	6	5	3	3	6	6	7	5	5	5	5	4	4	4	6	6	6	4	4	5
Q10588	BST1	ADP-ribosyl cyclase/cyclic ADP-ribose hydrolase 2	BST1_HUMAN	11	12	11	9	10	10	10	8	11	8	5	7	5	6	11	11	7	6	10	11	6	4	5	7	8	8	8	11	10	11	12	10	11	10	9	12	10	11	11	11	11	10	11	9	11	12
Q10589	BST2	Bone marrow stromal antigen 2	BST2_HUMAN	1	1	0	1	1	0	1	1	1	1	1	1	1	1	1	1	1	1	1	2	1	1	1	1	1	1	1	1	0	0	1	1	2	1	1	1	1	1	0	1	1	1	1	0	1	1
Q12765	SCRN1	Secernin-1	SCRN1_HUMAN	4	2	2	2	2	1	2	2	4	3	0	2	3	4	2	3	4	2	2	2	2	3	3	2	3	2	3	2	3	2	4	3	5	3	2	3	3	3	3	3	3	3	0	3	2	4
Q12794	HYAL1	Hyaluronidase-1	HYAL1_HUMAN	9	9	9	9	8	8	7	8	8	7	7	8	10	8	7	8	8	8	8	9	8	8	9	9	8	7	9	9	9	9	8	8	9	9	9	9	8	8	8	7	7	7	8	8	9	8
Q12797	ASPH	Aspartyl/asparaginyl beta-hydroxylase	ASPH_HUMAN	18	19	13	17	12	12	12	13	19	14	10	11	16	18	16	16	14	14	18	17	15	18	17	17	16	14	16	17	13	13	21	19	16	20	15	13	14	15	16	15	15	16	12	13	18	19
Q12805	EFEMP1	EGF-containing fibulin-like extracellular matrix protein 1	FBLN3_HUMAN	65	64	62	64	58	55	63	64	65	62	60	60	63	61	64	63	59	61	63	61	64	61	61	64	61	61	63	63	60	60	64	64	61	64	63	64	63	63	62	62	64	62	62	60	64	62
Q12841	FSTL1	Follistatin-related protein 1	FSTL1_HUMAN	34	34	32	35	29	31	34	30	31	30	31	27	32	33	34	33	32	29	34	34	32	34	33	33	35	33	35	33	30	30	33	32	32	35	31	31	32	32	35	33	30	32	27	29	35	35
Q12860	CNTN1	Contactin-1	CNTN1_HUMAN	149	150	136	139	134	131	135	134	148	140	127	123	143	145	146	143	134	136	146	145	138	140	138	138	137	138	144	144	123	135	146	138	138	150	139	137	141	136	139	136	133	140	131	138	146	142
Q12866	MERTK	Tyrosine-protein kinase Mer	MERTK_HUMAN	10	10	7	9	7	7	7	7	10	9	6	7	9	9	8	8	9	10	7	7	7	9	8	9	7	8	9	8	8	6	8	6	8	11	8	9	8	8	8	9	6	8	7	7	7	7
Q12907	LMAN2	Vesicular integral-membrane protein VIP36	LMAN2_HUMAN	40	43	33	38	34	36	37	36	41	41	37	35	40	42	42	40	37	40	42	39	38	40	39	40	41	40	42	40	37	36	41	40	40	41	38	39	41	39	39	38	39	38	36	40	41	41
Q12913	PTPRJ	Receptor-type tyrosine-protein phosphatase eta	PTPRJ_HUMAN	13	12	9	11	10	10	11	11	13	10	11	10	11	12	10	13	10	11	9	9	11	9	10	13	11	11	11	10	8	8	12	11	10	11	9	11	10	10	8	9	12	10	12	11	10	11
Q13018	PLA2R1	Secretory phospholipase A2 receptor	PLA2R_HUMAN	1	0	1	1	1	0	0	1	0	1	0	1	1	1	0	0	1	1	1	1	1	1	1	1	1	1	1	1	0	0	1	1	0	0	1	0	1	1	0	0	0	0	1	0	0	1
Q13103	SPP2	Secreted phosphoprotein 24	SPP24_HUMAN	0	0	0	0	0	0	0	2	0	0	0	2	0	0	0	0	1	2	0	0	0	0	2	3	0	0	1	1	0	0	1	3	0	0	0	1	0	0	0	0	1	1	1	1	0	0
Q13126	MTAP	S-methyl-5'-thioadenosine phosphorylase	MTAP_HUMAN	1	3	0	2	1	0	0	1	0	3	0	0	0	1	0	3	0	0	0	3	0	3	0	0	0	0	1	0	0	0	1	0	3	3	1	2	2	2	0	2	2	3	0	0	0	0
Q13145	BAMBI	BMP and activin membrane-bound inhibitor homolog	BAMBI_HUMAN	5	4	4	5	3	3	4	4	4	5	3	4	5	5	5	5	4	5	5	4	4	4	4	4	5	4	4	5	4	4	4	4	5	5	4	4	4	4	4	4	5	4	4	4	4	4
Q13162	PRDX4	Peroxiredoxin-4	PRDX4_HUMAN	0	0	1	0	0	0	0	0	0	1	0	0	0	0	1	0	0	1	0	0	0	0	1	1	0	0	0	0	0	1	0	1	1	0	0	0	0	0	0	0	0	0	0	0	0	0
Q13201	MMRN1	Multimerin-1	MMRN1_HUMAN	3	3	4	3	3	3	3	3	4	3	3	3	4	4	4	4	4	4	4	3	4	3	3	3	4	4	4	3	3	3	4	4	4	3	3	3	3	3	3	4	3	3	3	3	3	4
Q13214	SEMA3B	Semaphorin-3B	SEM3B_HUMAN	36	35	33	36	28	31	30	30	35	32	29	27	34	35	34	31	33	34	34	36	30	33	31	31	36	32	29	35	26	30	35	35	36	36	34	35	33	34	35	33	32	34	28	30	34	34
Q13217	DNAJC3	DnaJ homolog subfamily C member 3	DNJC3_HUMAN	24	24	22	24	18	20	18	21	23	19	18	18	23	24	24	22	22	20	22	22	22	23	19	23	22	24	21	25	19	21	25	26	21	23	23	21	23	21	22	24	19	21	18	20	25	23
Q13219	PAPPA	Pappalysin-1	PAPP1_HUMAN	0	0	5	4	0	0	0	5	0	0	0	3	0	0	2	3	0	0	0	0	0	0	0	0	0	0	0	0	0	2	6	5	0	0	0	0	0	0	0	0	0	2	0	0	0	0
Q13228	SELENBP1	Methanethiol oxidase	SBP1_HUMAN	44	42	35	36	30	28	31	33	41	38	29	24	38	40	37	40	32	38	39	39	38	38	36	36	31	34	36	38	33	28	38	39	39	42	34	35	36	33	31	31	34	39	32	33	41	41
Q13231	CHIT1	Chitotriosidase-1	CHIT1_HUMAN	13	10	13	14	6	6	16	17	16	15	6	5	16	17	16	16	12	17	15	15	17	17	12	13	6	10	5	8	13	14	13	12	13	17	12	13	11	15	7	5	10	9	13	13	6	5
Q13232	NME3	Nucleoside diphosphate kinase 3	NDK3_HUMAN	5	5	4	5	3	3	4	5	5	3	3	2	4	4	5	5	4	5	4	5	4	5	3	3	3	4	4	5	3	4	5	4	4	4	4	4	4	4	4	5	4	5	3	4	3	3
Q13275	SEMA3F	Semaphorin-3F	SEM3F_HUMAN	19	22	17	16	15	17	18	17	17	14	15	14	15	16	14	14	16	17	15	17	15	12	16	18	16	16	14	16	12	13	19	20	15	19	16	16	16	16	15	17	17	17	16	18	19	17
Q13308	PTK7	Inactive tyrosine-protein kinase 7	PTK7_HUMAN	11	9	9	10	6	6	10	7	10	8	5	6	9	9	7	10	8	8	10	9	7	6	8	8	7	9	8	10	8	8	11	8	7	10	8	9	7	8	5	8	9	9	7	7	9	13
Q13332	PTPRS	Receptor-type tyrosine-protein phosphatase S	PTPRS_HUMAN	43	44	40	39	36	39	40	41	42	39	35	37	41	44	41	40	40	43	43	41	42	37	39	43	41	40	44	44	38	38	40	42	42	42	39	38	39	36	38	39	39	40	40	41	39	43
Q13361	MFAP5	Microfibrillar-associated protein 5	MFAP5_HUMAN	6	6	7	6	6	7	7	7	5	5	8	6	5	6	4	7	6	6	5	6	5	5	5	7	5	6	6	5	6	6	6	6	5	7	6	6	6	5	6	8	6	5	6	7	6	9
Q13404	UBE2V1	Ubiquitin-conjugating enzyme E2 variant 1	UB2V1_HUMAN	2	2	1	2	1	2	2	2	2	2	2	0	2	2	2	2	2	2	2	2	2	2	2	2	2	2	2	2	2	1	2	2	2	2	1	2	2	2	2	2	2	2	2	2	2	2
Q13421	MSLN	Mesothelin	MSLN_HUMAN	14	15	9	11	11	7	13	13	15	11	14	11	12	13	11	12	18	18	17	11	10	9	12	16	9	11	16	15	11	13	10	10	15	17	17	18	18	17	13	13	13	13	13	11	12	11
Q13433	SLC39A6	Zinc transporter ZIP6	S39A6_HUMAN	3	4	3	4	3	2	3	3	3	5	4	3	4	2	1	4	4	4	4	3	4	2	3	4	2	3	4	4	4	2	3	3	4	4	4	3	4	3	2	3	2	5	4	5	4	1
Q13438	OS9	Protein OS-9	OS9_HUMAN	0	0	0	0	0	1	0	0	1	0	0	0	0	2	0	0	2	0	0	0	0	0	0	0	0	0	0	0	0	1	3	2	1	0	0	0	0	0	0	0	0	2	0	0	3	0
Q13443	ADAM9	Disintegrin and metalloproteinase domain-containing protein 9	ADAM9_HUMAN	9	10	8	8	8	5	8	8	9	9	7	7	9	8	8	9	8	9	8	9	9	8	8	8	9	9	9	8	8	9	9	9	8	9	8	8	9	9	9	9	9	9	7	8	8	9
Q13444	ADAM15	Disintegrin and metalloproteinase domain-containing protein 15	ADA15_HUMAN	12	13	11	12	11	9	10	10	12	10	10	7	13	12	11	10	10	11	10	13	12	13	9	12	11	10	9	10	10	11	14	13	11	12	11	10	11	10	10	12	11	11	11	10	13	14
Q13449	LSAMP	Limbic system-associated membrane protein	LSAMP_HUMAN	32	34	30	29	28	29	32	31	31	32	30	28	33	30	32	33	34	32	33	33	33	30	30	30	32	31	31	31	30	30	33	33	34	33	31	32	30	31	31	31	32	34	31	30	33	32
Q13501	SQSTM1	Sequestosome-1	SQSTM_HUMAN	3	3	2	3	2	2	2	2	3	2	2	2	3	3	2	3	3	2	2	2	3	2	2	2	2	2	2	2	2	2	3	3	2	3	2	3	2	2	2	2	3	3	2	2	3	2
Q13508	ART3	Ecto-ADP-ribosyltransferase 3	NAR3_HUMAN	18	19	17	18	17	13	18	18	19	19	15	13	17	19	19	19	19	18	18	19	18	18	16	19	18	19	18	18	18	16	18	18	18	18	20	19	20	19	18	17	18	19	18	18	18	18
Q13510	ASAH1	Acid ceramidase	ASAH1_HUMAN	7	8	8	10	7	9	8	9	8	9	7	8	8	8	11	8	8	9	8	9	10	9	9	9	8	8	9	9	8	8	12	10	11	11	10	10	10	10	11	11	9	8	9	8	9	8
Q13519	PNOC	Prepronociceptin	PNOC_HUMAN	6	6	3	4	3	4	6	4	6	4	2	4	6	5	7	6	6	6	6	6	7	4	5	6	5	3	5	6	5	4	6	6	6	6	5	4	5	6	5	6	6	7	4	5	6	5
Q13554	CAMK2B	Calcium/calmodulin-dependent protein kinase type II subunit beta	KCC2B_HUMAN	11	11	11	10	10	9	10	10	11	9	8	10	10	9	11	10	11	10	10	10	10	9	11	11	11	11	11	10	9	9	10	10	11	11	10	11	10	11	10	10	10	10	11	11	11	10
Q13555	CAMK2G	Calcium/calmodulin-dependent protein kinase type II subunit gamma	KCC2G_HUMAN	4	4	4	4	4	4	4	4	4	4	4	4	4	4	4	4	4	4	4	4	4	4	4	4	4	4	4	4	4	4	4	4	4	4	4	4	4	4	4	4	4	4	4	4	4	4
Q13557	CAMK2D	Calcium/calmodulin-dependent protein kinase type II subunit delta	KCC2D_HUMAN	6	7	5	5	4	2	4	4	3	5	5	6	4	4	4	5	3	6	4	3	4	3	6	5	5	3	5	5	5	5	7	4	6	4	5	4	6	4	5	4	7	5	5	4	5	6
Q13591	SEMA5A	Semaphorin-5A	SEM5A_HUMAN	1	1	1	1	2	2	2	1	2	0	0	1	2	2	1	0	1	1	0	2	0	1	3	2	2	2	2	2	2	1	2	2	0	1	2	1	2	0	2	1	1	2	2	1	1	2
Q13634	CDH18	Cadherin-18	CAD18_HUMAN	10	6	4	5	6	4	5	6	6	5	4	3	4	4	5	6	6	5	7	5	4	5	5	5	3	5	7	5	4	4	7	5	6	6	4	4	3	4	5	4	4	4	5	5	6	5
Q13641	TPBG	Trophoblast glycoprotein	TPBG_HUMAN	8	9	8	9	8	7	8	9	9	9	7	6	9	9	9	9	8	9	9	9	7	8	9	9	9	8	9	9	9	9	8	9	8	9	9	9	8	9	8	7	9	9	8	9	8	9
Q13642	FHL1	Four and a half LIM domains protein 1	FHL1_HUMAN	6	7	4	4	3	3	3	3	5	5	4	2	4	4	5	5	4	2	4	4	5	7	3	3	3	4	5	2	4	2	7	7	5	8	5	2	4	5	2	7	3	7	2	4	3	5
Q13683	ITGA7	Integrin alpha-7	ITA7_HUMAN	1	1	1	1	1	1	1	1	1	1	1	1	1	1	1	1	1	1	1	1	1	1	1	1	1	1	1	1	1	1	1	1	1	1	1	1	1	1	1	1	1	1	1	1	1	1
Q13705	ACVR2B	Activin receptor type-2B	AVR2B_HUMAN	1	1	0	0	0	0	0	0	0	0	1	0	1	0	1	1	0	0	1	0	0	0	1	1	0	0	0	1	1	0	1	0	0	1	0	1	1	0	0	1	0	0	1	1	0	1
Q13740	ALCAM	CD166 antigen	CD166_HUMAN	48	48	44	45	43	40	46	45	51	47	43	43	45	48	48	51	45	47	47	47	45	46	46	46	44	46	49	46	43	46	48	48	45	48	46	47	47	47	48	47	45	46	45	44	46	45
Q13790	APOF	Apolipoprotein F	APOF_HUMAN	2	1	1	2	1	1	1	1	1	1	1	2	1	2	2	2	1	1	1	1	1	1	1	1	1	1	1	1	1	1	1	2	2	1	1	1	1	1	1	1	1	1	1	1	1	1
Q13822	ENPP2	Ectonucleotide pyrophosphatase/phosphodiesterase family member 2	ENPP2_HUMAN	141	140	133	140	133	133	133	132	143	136	133	129	143	140	139	137	134	129	140	142	140	137	134	135	135	131	143	138	128	134	146	143	132	141	136	135	132	134	144	142	136	137	123	124	145	142
Q13867	BLMH	Bleomycin hydrolase	BLMH_HUMAN	17	17	12	13	6	6	11	13	19	15	4	6	13	15	15	13	12	11	12	16	9	10	12	16	12	10	16	17	11	11	14	10	17	18	13	11	12	11	10	11	14	14	12	14	13	9
Q13873	BMPR2	Bone morphogenetic protein receptor type-2	BMPR2_HUMAN	3	3	3	3	3	3	3	3	3	3	2	2	3	3	3	3	3	3	3	3	3	2	3	3	3	3	3	3	3	3	3	3	3	3	3	3	3	3	2	2	3	3	3	3	3	3
Q14019	COTL1	Coactosin-like protein	COTL1_HUMAN	12	11	9	10	7	8	9	9	10	10	9	8	10	12	11	10	10	10	11	11	9	10	10	9	10	11	11	9	8	8	10	11	10	11	10	10	10	11	10	10	10	9	9	10	10	9
Q14108	SCARB2	Lysosome membrane protein 2	SCRB2_HUMAN	0	0	0	0	0	0	0	0	1	0	0	0	1	0	0	0	0	1	0	0	0	0	0	0	1	0	0	0	0	0	0	0	0	0	0	0	0	0	0	0	0	1	0	0	0	0
Q14112	NID2	Nidogen-2	NID2_HUMAN	56	56	55	56	57	53	53	50	53	54	52	47	54	53	58	57	53	55	55	53	51	59	47	53	55	53	57	54	45	46	59	59	48	57	53	52	55	52	52	56	49	54	55	55	56	55
Q14114	LRP8	Low-density lipoprotein receptor-related protein 8	LRP8_HUMAN	28	28	20	21	16	15	17	17	29	24	14	9	22	19	24	22	21	27	21	21	18	17	23	23	13	19	29	26	15	17	26	22	22	29	22	25	22	24	18	21	19	24	19	19	23	22
Q14118	DAG1	Dystroglycan	DAG1_HUMAN	42	43	41	41	39	38	41	41	43	41	36	37	41	42	43	41	40	40	40	40	41	42	40	42	42	42	42	41	41	41	39	42	41	42	39	41	42	40	39	39	39	41	39	40	44	44
Q14126	DSG2	Desmoglein-2	DSG2_HUMAN	17	16	16	17	14	10	14	13	17	16	13	10	16	16	15	18	18	16	16	12	15	16	14	15	15	16	15	17	14	14	18	15	14	18	17	16	17	15	11	17	14	16	14	13	16	15
Q14162	SCARF1	Scavenger receptor class F member 1	SREC_HUMAN	2	1	1	1	0	0	2	1	1	1	1	0	2	1	2	0	1	2	1	2	2	1	2	1	0	0	1	1	0	0	0	1	2	1	0	0	1	1	0	0	1	0	0	0	0	1
Q14165	MLEC	Malectin	MLEC_HUMAN	7	8	8	6	8	6	7	7	9	8	7	6	8	9	8	7	7	8	9	7	8	6	7	9	8	8	8	8	7	8	7	7	9	8	10	9	9	7	9	8	8	8	8	9	8	8
Q14242	SELPLG	P-selectin glycoprotein ligand 1	SELPL_HUMAN	1	1	1	2	1	1	1	1	2	1	1	1	1	1	1	1	1	1	2	2	1	1	1	1	1	1	1	1	1	1	1	2	2	2	2	1	1	2	1	1	1	2	1	2	1	1
Q14257	RCN2	Reticulocalbin-2	RCN2_HUMAN	5	7	3	7	4	3	3	3	5	6	3	3	6	5	3	3	5	4	5	3	4	4	4	6	4	3	4	5	3	4	6	4	4	4	7	6	3	5	5	5	4	4	5	4	4	3
Q14314	FGL2	Fibroleukin	FGL2_HUMAN	13	12	13	14	11	10	10	11	14	12	9	10	14	12	10	12	13	10	12	11	12	11	14	13	13	11	11	12	10	11	13	12	11	13	13	11	12	12	11	13	11	10	12	10	14	12
Q14315	FLNC	Filamin-C	FLNC_HUMAN	5	4	4	5	2	1	3	1	5	2	2	3	3	4	3	3	0	2	4	4	2	3	3	3	3	3	2	2	1	0	3	3	4	3	3	3	2	4	2	1	1	4	3	2	3	2
Q14393	GAS6	Growth arrest-specific protein 6	GAS6_HUMAN	29	25	26	27	24	19	24	24	28	25	19	20	30	28	29	26	23	28	27	29	25	23	22	26	21	25	24	25	22	20	25	26	28	30	25	23	25	25	25	25	27	24	22	19	28	26
Q14508	WFDC2	WAP four-disulfide core domain protein 2	WFDC2_HUMAN	4	5	3	3	3	3	2	3	3	4	3	3	2	2	5	4	5	3	3	4	3	2	3	2	3	3	3	3	3	2	3	3	3	4	3	3	3	4	3	3	3	3	4	3	2	3
Q14515	SPARCL1	SPARC-like protein 1	SPRL1_HUMAN	142	142	124	127	124	120	124	131	134	131	119	116	137	136	136	135	127	130	139	135	132	130	129	130	128	125	131	130	121	127	135	129	135	142	128	128	130	129	125	131	128	133	133	131	132	130
Q14517	FAT1	Protocadherin Fat 1	FAT1_HUMAN	18	19	14	18	11	10	7	12	18	7	6	6	14	14	6	7	14	17	16	15	8	10	11	13	9	9	14	10	6	8	23	17	12	18	13	16	13	15	10	17	11	15	9	10	10	7
Q14520	HABP2	Hyaluronan-binding protein 2	HABP2_HUMAN	31	30	29	30	30	33	34	31	31	32	36	35	32	31	34	32	28	31	34	33	31	32	33	32	34	32	30	30	31	36	29	32	31	30	30	30	31	30	33	30	30	32	33	34	32	34
Q14563	SEMA3A	Semaphorin-3A	SEM3A_HUMAN	9	9	5	8	6	4	6	7	8	8	5	5	5	5	7	8	8	8	8	7	6	6	9	8	7	8	9	8	5	8	8	8	5	8	7	8	6	7	7	8	7	7	8	8	7	8
Q14574	DSC3	Desmocollin-3	DSC3_HUMAN	9	9	8	9	6	8	8	7	7	7	8	7	9	10	8	8	9	8	9	8	8	7	9	8	10	9	9	9	9	10	7	7	8	8	8	8	8	8	10	9	8	7	9	7	10	9
Q14624	ITIH4	Inter-alpha-trypsin inhibitor heavy chain H4	ITIH4_HUMAN	83	88	85	86	84	83	86	85	83	84	87	87	87	87	85	88	85	86	87	88	90	87	86	86	87	84	83	85	86	89	82	88	84	83	84	86	84	82	86	86	85	85	85	86	88	87
Q14667	KIAA0100	Protein KIAA0100	K0100_HUMAN	1	1	0	0	1	1	0	0	0	0	0	0	0	0	0	0	0	0	0	0	0	0	0	1	0	0	0	1	0	0	1	1	0	1	0	0	1	0	0	0	1	0	0	0	1	0
Q14696	MESD	LRP chaperone MESD	MESD_HUMAN	6	7	6	6	4	4	4	4	6	6	4	5	7	6	5	6	6	6	6	6	6	6	5	6	6	6	5	5	4	3	6	6	6	6	5	5	7	6	4	6	5	6	4	3	6	6
Q14697	GANAB	Neutral alpha-glucosidase AB	GANAB_HUMAN	52	51	45	48	42	37	41	42	52	47	42	40	47	48	46	48	48	49	48	51	46	45	45	51	48	48	50	50	39	38	53	52	52	51	48	46	49	50	45	46	47	49	44	41	50	48
Q14703	MBTPS1	Membrane-bound transcription factor site-1 protease	MBTP1_HUMAN	2	2	1	2	0	0	0	0	2	1	0	0	0	0	1	0	3	0	1	1	1	1	0	2	2	2	1	0	2	0	1	0	1	1	2	2	1	2	0	2	0	0	1	0	0	0
Q14766	LTBP1	Latent-transforming growth factor beta-binding protein 1	LTBP1_HUMAN	41	44	41	43	37	35	38	35	41	38	34	33	41	40	44	39	38	40	45	41	42	41	36	36	36	41	37	38	42	41	44	41	38	47	37	37	40	36	36	39	41	41	38	36	39	41
Q14767	LTBP2	Latent-transforming growth factor beta-binding protein 2	LTBP2_HUMAN	47	48	48	48	40	44	43	42	50	46	43	36	46	45	45	46	45	45	42	44	46	48	42	46	45	45	43	45	45	46	52	50	44	49	45	46	45	45	42	44	42	44	40	38	44	46
Q14847	LASP1	LIM and SH3 domain protein 1	LASP1_HUMAN	0	0	0	0	0	0	0	0	0	0	0	0	0	0	0	0	0	0	0	0	0	0	0	0	0	0	0	0	0	0	0	0	0	0	0	0	0	0	0	0	0	0	0	0	0	0
Q14894	CRYM	Ketimine reductase mu-crystallin	CRYM_HUMAN	8	8	5	7	5	6	8	5	8	7	5	5	6	5	8	8	7	8	7	7	6	6	8	8	7	8	7	9	4	3	9	7	7	8	8	7	8	7	8	8	8	8	6	6	8	8
Q14914	PTGR1	Prostaglandin reductase 1	PTGR1_HUMAN	0	1	2	2	0	0	0	0	0	1	1	2	2	0	0	0	0	0	0	0	0	0	2	0	3	1	2	2	0	0	0	0	0	2	0	0	0	0	0	0	0	0	0	0	0	2
Q14956	GPNMB	Transmembrane glycoprotein NMB	GPNMB_HUMAN	6	6	6	6	6	6	5	6	5	6	5	5	6	7	6	6	5	6	7	6	6	6	5	5	6	5	5	6	6	6	6	6	6	6	5	5	5	5	6	5	5	5	5	7	5	5
Q14982	OPCML	Opioid-binding protein/cell adhesion molecule	OPCM_HUMAN	30	31	26	29	25	27	27	28	30	27	25	25	30	28	32	29	28	29	30	30	26	27	28	29	26	28	30	31	26	26	30	29	31	31	29	27	29	27	30	29	29	29	30	30	28	29
Q14C87	TMEM132D	Transmembrane protein 132D	T132D_HUMAN	33	31	21	24	22	14	32	28	33	30	20	16	23	26	31	31	30	32	32	29	22	20	32	32	26	27	30	32	26	28	31	24	34	35	29	32	27	28	23	30	27	28	32	31	28	23
Q14CZ8	HEPACAM	Hepatocyte cell adhesion molecule	HECAM_HUMAN	6	7	4	5	5	4	4	5	6	6	4	4	5	4	6	5	6	6	7	5	5	5	5	5	5	5	4	5	6	5	7	6	4	6	4	6	6	4	6	4	6	4	4	5	4	4
Q14DG7	TMEM132B	Transmembrane protein 132B	T132B_HUMAN	13	14	8	6	4	6	13	10	13	9	6	8	9	9	14	14	10	13	11	11	4	6	14	11	11	11	15	13	9	10	12	9	12	17	9	9	10	8	8	7	12	12	15	11	11	8
Q15043	SLC39A14	Metal cation symporter ZIP14	S39AE_HUMAN	1	1	1	1	1	0	0	1	1	1	0	0	1	0	0	0	0	1	0	1	1	0	0	0	1	1	1	1	1	1	1	0	1	1	0	1	0	1	0	0	1	2	1	1	1	1
Q15063	POSTN	Periostin	POSTN_HUMAN	13	13	15	18	15	16	13	15	13	14	6	9	16	19	14	18	8	8	13	11	15	17	9	10	14	11	9	9	14	13	19	20	18	20	10	13	13	12	8	11	10	12	15	14	9	11
Q15084	PDIA6	Protein disulfide-isomerase A6	PDIA6_HUMAN	11	12	10	11	8	6	9	8	11	10	8	6	9	11	11	10	11	10	10	12	10	10	11	10	10	11	10	12	9	9	10	10	10	10	11	11	10	11	13	11	10	12	10	9	10	10
Q15113	PCOLCE	Procollagen C-endopeptidase enhancer 1	PCOC1_HUMAN	53	51	49	51	48	48	50	47	50	49	47	48	51	50	49	50	52	51	50	50	50	50	50	46	49	49	50	50	51	50	52	51	50	51	51	49	50	50	51	50	48	47	49	51	51	50
Q15165	PON2	Serum paraoxonase/arylesterase 2	PON2_HUMAN	6	8	0	4	4	5	3	0	6	5	0	2	6	6	0	0	5	4	5	5	3	3	6	6	0	0	5	6	3	0	6	7	6	6	6	3	2	4	4	5	7	6	4	4	6	6
Q15166	PON3	Serum paraoxonase/lactonase 3	PON3_HUMAN	1	2	1	0	1	2	2	2	0	2	2	3	0	1	3	1	0	0	0	2	2	3	2	2	0	0	0	0	1	1	2	2	3	1	2	0	2	1	3	2	2	2	2	2	1	2
Q15198	PDGFRL	Platelet-derived growth factor receptor-like protein	PGFRL_HUMAN	2	0	0	3	0	0	0	0	0	0	0	0	0	0	0	0	0	2	0	0	0	0	2	0	0	0	0	1	0	0	0	3	0	3	1	0	0	0	0	0	0	0	1	0	0	0
Q15223	NECTIN1	Nectin-1	NECT1_HUMAN	13	12	12	12	12	12	13	14	14	15	11	12	13	12	13	13	12	13	13	13	12	13	12	13	12	12	13	13	12	12	14	12	15	15	13	15	12	14	13	13	12	13	14	14	13	14
Q15256	PTPRR	Receptor-type tyrosine-protein phosphatase R	PTPRR_HUMAN	12	10	9	9	9	8	11	10	12	11	9	9	10	10	10	10	11	11	11	12	9	9	11	12	9	11	12	11	9	9	11	11	10	11	10	9	10	11	10	10	10	11	10	9	10	11
Q15257	PTPA	Serine/threonine-protein phosphatase 2A activator	PTPA_HUMAN	1	2	1	2	0	0	0	0	2	3	0	0	2	2	2	3	0	2	0	0	2	2	0	0	0	1	2	0	0	0	2	0	3	0	0	2	1	0	0	0	0	2	1	0	0	1
Q15262	PTPRK	Receptor-type tyrosine-protein phosphatase kappa	PTPRK_HUMAN	15	16	10	11	11	9	7	7	13	10	8	8	11	10	12	12	10	11	13	14	10	8	13	11	9	9	14	12	8	9	13	13	12	13	10	10	12	10	13	11	10	9	10	10	12	12
Q15293	RCN1	Reticulocalbin-1	RCN1_HUMAN	10	12	10	10	8	9	8	10	11	13	10	9	11	9	9	10	10	11	11	11	10	9	9	9	13	11	12	11	7	9	14	13	8	10	11	11	11	9	9	13	10	10	10	10	12	10
Q15303	ERBB4	Receptor tyrosine-protein kinase erbB-4	ERBB4_HUMAN	11	11	9	7	4	6	8	11	11	6	4	3	9	10	10	9	10	10	12	8	5	4	9	10	8	9	9	9	6	8	11	8	8	10	12	11	12	8	6	10	6	5	8	8	9	12
Q15363	TMED2	Transmembrane emp24 domain-containing protein 2	TMED2_HUMAN	1	1	1	1	1	0	1	0	1	1	1	0	1	1	1	1	1	1	0	0	1	0	1	1	1	1	1	0	1	1	1	1	1	1	1	1	1	1	1	1	1	0	1	1	1	1
Q15375	EPHA7	Ephrin type-A receptor 7	EPHA7_HUMAN	18	17	12	16	14	15	16	15	17	16	11	15	15	16	18	17	15	16	17	16	16	15	16	16	13	14	16	15	13	13	17	16	17	17	15	15	16	14	15	15	16	15	15	16	13	18
Q15435	PPP1R7	Protein phosphatase 1 regulatory subunit 7	PP1R7_HUMAN	3	3	1	0	0	0	1	0	3	2	0	0	1	2	0	1	0	3	0	0	1	0	0	0	0	0	2	0	1	0	0	0	3	2	2	0	1	1	0	1	1	2	0	0	0	0
Q15459	SF3A1	Splicing factor 3A subunit 1	SF3A1_HUMAN	2	1	0	0	0	0	0	1	1	1	0	0	0	1	1	1	1	1	1	1	0	0	1	2	1	1	0	1	0	1	2	0	2	2	1	0	0	1	1	0	1	2	1	1	1	2
Q15465	SHH	Sonic hedgehog protein	SHH_HUMAN	1	3	3	4	4	4	3	3	4	5	1	3	3	1	2	2	4	4	4	4	4	4	5	4	2	1	4	3	5	4	1	0	2	3	3	3	4	3	4	4	3	3	5	5	4	3
Q15493	RGN	Regucalcin	RGN_HUMAN	7	7	6	6	5	5	5	5	6	5	5	4	7	7	6	6	6	6	7	7	7	7	5	6	6	7	6	7	5	6	8	6	7	6	5	6	6	6	8	7	6	6	5	6	6	6
Q15582	TGFBI	Transforming growth factor-beta-induced protein ig-h3	BGH3_HUMAN	51	54	51	49	51	54	55	50	51	51	53	51	53	55	54	51	52	53	52	53	55	54	51	52	52	50	54	53	49	53	53	53	53	56	53	51	53	53	55	53	51	54	51	51	54	57
Q15631	TSN	Translin	TSN_HUMAN	0	0	0	0	0	0	0	0	0	0	0	0	0	0	0	0	0	0	0	0	0	0	0	0	0	0	0	0	0	0	0	0	0	0	0	0	0	0	0	0	0	0	0	0	0	0
Q15714	TSC22D1	TSC22 domain family protein 1	T22D1_HUMAN	0	0	0	0	0	0	0	0	0	1	0	0	0	0	0	1	0	0	0	0	0	0	0	0	0	0	0	0	0	0	0	0	0	0	0	0	0	1	0	0	0	0	0	0	0	0
Q15768	EFNB3	Ephrin-B3	EFNB3_HUMAN	15	16	8	11	8	6	8	11	15	11	7	6	14	14	15	14	12	13	15	13	12	14	12	13	12	10	15	15	10	11	15	13	15	16	14	12	14	12	11	12	13	15	11	11	15	13
Q15782	CHI3L2	Chitinase-3-like protein 2	CH3L2_HUMAN	11	9	11	12	11	8	9	9	10	10	5	6	10	10	12	12	10	6	6	6	11	10	2	0	8	8	6	10	8	10	10	11	10	9	7	6	8	6	10	9	9	7	8	7	11	10
Q15818	NPTX1	Neuronal pentraxin-1	NPTX1_HUMAN	50	50	45	44	43	41	46	45	49	47	40	38	41	44	43	49	43	45	49	47	44	41	48	47	45	43	50	48	43	44	50	50	51	51	47	47	45	49	46	47	49	48	44	43	48	46
Q15819	UBE2V2	Ubiquitin-conjugating enzyme E2 variant 2	UB2V2_HUMAN	5	5	5	5	5	5	5	5	5	5	5	5	5	5	5	5	5	5	5	5	5	5	5	5	5	5	5	5	5	5	5	5	4	5	5	5	5	5	5	5	5	5	5	5	5	5
Q15828	CST6	Cystatin-M	CYTM_HUMAN	7	7	6	7	7	7	6	6	7	6	7	7	6	6	7	6	6	7	7	7	7	7	7	6	7	6	7	6	7	7	6	6	5	7	6	6	6	6	6	7	6	6	6	7	6	7
Q15843	NEDD8	NEDD8	NEDD8_HUMAN	2	2	1	2	2	1	1	1	2	2	1	2	2	2	2	2	2	2	2	2	2	2	2	2	2	2	2	2	1	2	2	2	2	2	2	2	2	2	2	2	1	2	2	2	2	2
Q15846	CLUL1	Clusterin-like protein 1	CLUL1_HUMAN	12	14	8	11	6	2	7	6	10	7	6	6	4	4	12	10	11	12	9	11	8	8	9	9	8	9	11	12	6	6	14	12	3	4	7	9	8	8	7	8	11	10	8	9	12	11
Q15847	ADIRF	Adipogenesis regulatory factor	ADIRF_HUMAN	4	5	3	3	0	1	2	2	6	5	3	1	3	5	3	5	1	1	3	4	5	6	1	4	1	2	4	4	2	1	4	2	2	5	2	1	4	4	2	4	2	6	0	2	3	2
Q15904	ATP6AP1	V-type proton ATPase subunit S1	VAS1_HUMAN	23	23	19	22	20	21	23	21	24	19	16	18	22	22	22	22	23	22	23	22	21	22	21	23	21	19	22	22	19	21	23	22	22	22	22	21	22	22	23	21	19	23	20	22	23	22
Q16143	SNCB	Beta-synuclein	SYUB_HUMAN	2	3	0	2	0	0	0	0	3	0	0	0	3	3	2	2	1	1	1	1	1	0	1	0	0	0	1	0	0	0	2	2	1	2	0	0	0	0	1	0	0	0	0	2	0	0
Q16270	IGFBP7	Insulin-like growth factor-binding protein 7	IBP7_HUMAN	55	55	50	51	52	52	51	49	55	50	52	50	53	54	53	55	52	53	55	56	51	52	50	52	53	49	55	54	50	50	57	57	51	55	49	52	51	54	55	54	53	52	49	54	57	56
Q16288	NTRK3	NT-3 growth factor receptor	NTRK3_HUMAN	12	12	11	12	11	11	12	12	12	12	10	10	12	12	12	11	10	12	12	12	12	12	12	12	11	11	11	12	11	12	12	12	12	12	12	12	12	11	12	12	12	11	12	12	12	12
Q16363	LAMA4	Laminin subunit alpha-4	LAMA4_HUMAN	18	17	19	22	13	13	12	17	20	17	14	12	21	16	20	21	20	20	18	19	13	16	15	19	17	19	17	16	18	17	23	21	17	22	19	17	12	17	13	13	15	17	13	15	20	19
Q16394	EXT1	Exostosin-1	EXT1_HUMAN	15	15	11	12	10	8	8	8	11	11	8	8	13	11	12	13	14	9	13	15	11	11	9	12	12	11	10	8	9	7	14	13	15	13	10	12	12	15	12	11	11	12	8	9	10	14
Q16531	DDB1	DNA damage-binding protein 1	DDB1_HUMAN	8	7	5	7	3	3	3	6	7	8	3	3	6	7	8	7	5	8	6	6	3	6	6	8	5	5	7	5	4	3	7	6	8	8	5	6	4	5	3	3	5	5	8	5	5	6
Q16543	CDC37	Hsp90 co-chaperone Cdc37	CDC37_HUMAN	2	0	0	0	0	0	0	0	0	0	0	0	0	0	0	0	0	0	0	0	0	0	0	0	0	0	0	0	0	0	0	0	0	0	0	0	0	0	0	0	0	0	0	0	0	0
Q16549	PCSK7	Proprotein convertase subtilisin/kexin type 7	PCSK7_HUMAN	2	2	2	2	0	0	1	2	2	2	0	0	1	1	1	1	1	2	2	2	1	1	1	2	1	1	2	1	0	1	0	1	1	0	1	1	1	2	1	1	1	1	0	0	1	1
Q16553	LY6E	Lymphocyte antigen 6E	LY6E_HUMAN	2	3	2	2	2	2	2	2	3	2	2	2	2	3	2	2	3	2	2	2	2	2	2	2	2	2	2	2	2	2	2	2	2	3	2	3	2	2	2	2	2	2	2	2	2	2
Q16555	DPYSL2	Dihydropyrimidinase-related protein 2	DPYL2_HUMAN	8	9	7	8	5	5	7	7	9	10	9	4	9	9	8	9	9	9	7	8	8	10	9	10	6	7	9	9	6	4	10	9	9	9	10	7	7	7	7	8	6	10	5	5	9	8
Q16568	CARTPT	Cocaine- and amphetamine-regulated transcript protein	CART_HUMAN	17	17	14	16	12	12	17	15	18	17	11	10	16	17	17	16	16	18	16	17	15	14	15	18	15	12	17	18	17	15	18	15	18	17	17	15	16	16	12	15	16	16	15	16	15	14
Q16581	C3AR1	C3a anaphylatoxin chemotactic receptor	C3AR_HUMAN	2	2	1	1	1	0	1	0	2	1	0	0	1	2	1	2	1	2	1	1	0	1	1	1	0	0	2	1	0	0	1	1	1	1	2	1	2	2	0	0	2	0	0	1	0	1
Q16602	CALCRL	Calcitonin gene-related peptide type 1 receptor	CALRL_HUMAN	1	1	0	0	0	0	0	0	0	0	0	0	1	0	0	1	0	0	1	0	0	0	0	0	0	0	0	0	0	0	1	0	0	1	0	0	1	0	0	0	1	0	0	1	0	1
Q16610	ECM1	Extracellular matrix protein 1	ECM1_HUMAN	63	63	55	54	57	60	61	62	62	61	59	58	60	60	59	59	63	61	61	61	59	59	56	58	57	60	61	62	60	62	60	59	60	62	60	62	61	63	63	61	64	62	62	61	60	58
Q16620	NTRK2	BDNF/NT-3 growth factors receptor	NTRK2_HUMAN	13	12	10	11	8	8	9	10	13	12	10	10	11	11	11	12	11	11	12	10	9	9	10	11	10	10	11	12	9	9	13	12	9	15	10	13	11	10	11	12	12	10	12	10	14	11
Q16623	STX1A	Syntaxin-1A	STX1A_HUMAN	1	2	0	0	1	0	2	3	2	3	0	0	1	1	1	2	1	2	1	1	1	2	3	2	0	1	1	1	0	1	1	1	3	2	1	1	2	2	1	1	1	1	1	2	0	0
Q16627	CCL14	C-C motif chemokine 14	CCL14_HUMAN	8	11	10	11	8	10	10	8	9	9	11	10	12	12	11	11	8	7	10	11	9	11	9	10	11	9	12	10	9	10	11	10	11	11	9	9	8	10	11	11	6	9	9	9	9	10
Q16651	PRSS8	Prostasin	PRSS8_HUMAN	2	2	3	2	0	1	1	1	2	3	1	0	2	2	0	0	0	0	1	1	1	2	3	2	2	2	1	0	0	1	1	1	2	2	3	2	2	3	1	2	2	0	3	1	1	1
Q16653	MOG	Myelin-oligodendrocyte glycoprotein	MOG_HUMAN	10	9	9	10	9	10	10	9	10	9	10	8	9	11	10	9	9	9	10	10	10	9	9	9	10	10	10	10	9	9	9	9	9	10	9	9	9	9	10	10	9	9	10	10	11	10
Q16658	FSCN1	Fascin	FSCN1_HUMAN	16	17	12	12	11	9	8	10	15	16	12	11	16	16	14	16	16	15	16	14	16	15	13	13	12	12	14	15	12	10	16	14	15	16	14	11	14	13	12	12	12	14	11	10	15	15
Q16674	MIA	Melanoma-derived growth regulatory protein	MIA_HUMAN	9	10	9	9	9	9	9	8	8	7	8	9	8	8	10	6	8	7	9	10	8	7	8	10	7	7	7	8	8	7	8	9	8	7	8	7	8	8	8	7	7	7	8	8	10	9
Q16706	MAN2A1	Alpha-mannosidase 2	MA2A1_HUMAN	50	50	44	48	39	33	42	43	51	45	39	34	45	50	47	47	43	47	48	49	43	39	46	44	44	44	49	47	43	44	48	45	46	51	43	48	45	44	39	43	46	44	46	44	45	41
Q16769	QPCT	Glutaminyl-peptide cyclotransferase	QPCT_HUMAN	24	25	18	20	16	17	20	19	21	19	16	17	20	21	23	20	20	24	20	21	18	18	18	21	20	18	22	24	20	20	21	21	22	25	18	21	20	22	22	23	22	22	21	22	23	23
Q16775	HAGH	Hydroxyacylglutathione hydrolase, mitochondrial	GLO2_HUMAN	5	6	3	4	4	2	6	2	6	6	3	1	2	3	5	4	1	4	2	4	0	3	3	5	2	2	4	4	0	3	5	4	6	6	5	2	5	3	3	3	2	6	3	1	3	4
Q16799	RTN1	Reticulon-1	RTN1_HUMAN	2	2	1	1	0	0	1	2	2	2	3	0	1	1	2	2	1	2	1	2	2	1	0	2	1	1	2	2	0	1	3	1	1	3	2	2	2	0	1	0	1	2	2	2	1	1
Q16827	PTPRO	Receptor-type tyrosine-protein phosphatase O	PTPRO_HUMAN	1	1	0	1	0	0	1	0	1	0	0	0	1	0	1	1	0	1	1	1	0	0	0	0	0	0	1	1	0	0	1	1	1	1	0	0	0	0	1	0	0	0	0	0	1	1
Q16832	DDR2	Discoidin domain-containing receptor 2	DDR2_HUMAN	2	2	2	2	2	1	0	2	2	3	2	2	3	2	2	2	1	2	3	2	2	2	2	2	2	2	2	2	2	2	3	2	2	3	2	3	2	2	1	2	2	2	2	2	3	2
Q16849	PTPRN	Receptor-type tyrosine-protein phosphatase-like N	PTPRN_HUMAN	37	39	27	30	25	27	31	32	38	32	23	27	30	33	36	35	32	33	35	34	30	28	31	34	32	27	35	35	28	28	34	35	33	38	32	30	30	31	32	35	31	34	34	31	33	33
Q16853	AOC3	Membrane primary amine oxidase	AOC3_HUMAN	2	2	2	2	1	0	1	2	3	2	3	2	2	2	2	2	3	1	2	2	2	1	2	1	1	0	2	2	3	2	1	2	0	2	1	0	1	3	0	2	0	0	2	2	1	1
Q16881	TXNRD1	Thioredoxin reductase 1, cytoplasmic	TRXR1_HUMAN	6	5	4	5	3	5	4	6	7	6	4	2	4	6	6	5	4	5	4	6	5	6	6	4	4	3	6	6	4	4	7	4	6	6	7	5	5	6	4	5	6	6	3	3	3	5
Q24JP5	TMEM132A	Transmembrane protein 132A	T132A_HUMAN	44	45	40	44	37	41	41	38	44	41	37	35	40	45	40	42	43	41	42	42	41	41	40	43	39	39	43	42	38	42	46	42	42	45	43	42	42	42	43	43	42	41	40	41	42	40
Q2TAA2	IAH1	Isoamyl acetate-hydrolyzing esterase 1 homolog	IAH1_HUMAN	2	2	0	1	0	0	0	0	2	2	1	0	0	2	2	2	0	2	1	2	1	1	0	2	0	0	2	0	0	0	0	1	2	2	2	1	1	0	0	0	2	2	2	0	0	1
Q2TAL6	VWC2	Brorin	VWC2_HUMAN	11	11	9	11	9	8	9	9	10	10	8	8	11	10	9	9	11	11	10	11	10	11	10	10	9	10	11	9	9	8	11	8	10	12	10	11	10	11	9	10	11	11	9	9	9	10
Q2TBF2	WSCD2	WSC domain-containing protein 2	WSCD2_HUMAN	3	0	0	0	0	0	0	0	2	0	0	0	1	0	0	0	2	2	1	0	0	0	0	0	1	0	1	0	0	0	2	1	0	2	2	2	2	0	0	1	3	2	1	0	2	1
Q2UY09	COL28A1	Collagen alpha-1(XXVIII) chain	COSA1_HUMAN	6	5	8	7	8	8	4	6	5	7	4	6	6	5	4	7	6	3	8	7	6	8	7	8	4	5	4	4	7	7	9	8	5	4	6	5	6	8	4	6	5	6	6	6	6	7
Q30154	HLA-DRB5	HLA class II histocompatibility antigen, DR beta 5 chain	DRB5_HUMAN	1	1	3	3	2	2	1	1	2	3	1	1	3	3	2	2	1	2	1	1	1	1	1	2	1	2	1	1	1	1	0	0	1	2	2	1	1	2	1	1	2	1	1	1	2	3
Q495W5	FUT11	Alpha-(1,3)-fucosyltransferase 11	FUT11_HUMAN	11	12	10	12	10	9	10	10	11	11	8	10	12	11	11	10	10	11	11	11	10	10	11	11	12	9	12	11	9	10	13	11	12	12	10	11	12	11	11	10	10	10	9	10	11	11
Q496H8	NRN1L	Neuritin-like protein	NRN1L_HUMAN	4	4	3	3	2	2	2	2	2	3	2	2	3	3	2	3	3	3	3	2	2	3	2	2	3	3	4	2	2	2	3	2	3	4	2	3	3	2	3	3	3	3	2	2	3	2
Q4G0I0	CCSMST1	Protein CCSMST1	CSMT1_HUMAN	7	7	5	7	5	6	7	6	7	7	4	4	6	7	7	6	6	7	6	6	6	6	6	6	6	6	7	7	5	6	7	7	7	7	5	5	6	5	6	6	7	7	6	7	7	7
Q4G148	GXYLT1	Glucoside xylosyltransferase 1	GXLT1_HUMAN	5	4	3	4	2	2	4	5	6	2	1	2	5	4	4	3	2	3	3	4	2	3	4	2	3	2	5	5	2	3	4	4	3	6	4	2	2	3	4	2	3	3	1	2	4	4
Q4LDE5	SVEP1	Sushi, von Willebrand factor type A, EGF and pentraxin domain-containing protein 1	SVEP1_HUMAN	6	10	10	10	4	4	4	2	14	9	0	1	15	16	0	8	9	6	8	6	11	11	4	6	6	4	0	2	5	7	12	3	11	15	5	3	4	5	0	4	6	7	0	0	1	0
Q4ZHG4	FNDC1	Fibronectin type III domain-containing protein 1	FNDC1_HUMAN	0	0	0	0	0	0	0	0	0	0	0	0	0	0	0	0	0	0	1	0	0	0	0	0	0	0	0	0	0	0	0	0	0	0	0	0	0	0	0	0	0	0	0	0	0	0
Q504Y0	SLC39A12	Zinc transporter ZIP12	S39AC_HUMAN	7	6	5	6	5	3	6	6	6	6	3	2	8	5	7	7	4	5	6	7	5	4	7	7	6	6	4	5	5	6	8	8	7	6	7	6	6	7	5	6	6	5	5	5	6	3
Q504Y2	PKDCC	Extracellular tyrosine-protein kinase PKDCC	PKDCC_HUMAN	5	6	6	5	5	2	3	5	4	4	4	5	5	6	5	5	4	3	6	5	6	5	6	4	4	4	5	4	3	4	6	5	3	4	4	4	3	4	4	6	5	3	4	5	5	6
Q53EL9	SEZ6	Seizure protein 6 homolog	SEZ6_HUMAN	49	51	45	47	44	45	45	47	48	48	46	44	49	48	48	46	47	46	49	48	44	45	48	50	49	48	46	47	44	44	48	45	49	48	47	48	46	44	50	43	45	49	46	45	44	47
Q53H76	PLA1A	Phospholipase A1 member A	PLA1A_HUMAN	5	6	3	5	3	0	4	1	6	3	2	3	5	5	4	3	4	4	4	4	0	2	0	1	0	2	3	1	2	3	5	3	3	3	4	4	4	5	3	2	3	1	2	5	1	4
Q53RD9	FBLN7	Fibulin-7	FBLN7_HUMAN	18	17	16	16	15	13	17	15	18	18	13	13	15	17	16	16	16	15	18	16	15	14	15	17	16	15	17	15	15	14	18	15	16	15	14	16	16	16	14	15	15	14	16	15	15	13
Q53RT3	ASPRV1	Retroviral-like aspartic protease 1	APRV1_HUMAN	1	0	0	0	0	0	0	0	1	0	0	0	1	1	1	0	1	1	0	0	0	0	0	0	1	0	1	1	0	0	1	0	1	1	0	0	0	0	0	1	0	1	1	1	0	0
Q5BIV9	SPRN	Shadow of prion protein	SPRN_HUMAN	5	5	5	4	4	3	5	5	5	4	4	3	4	5	5	5	4	4	5	4	3	3	4	5	3	4	4	4	5	4	4	3	5	5	3	4	3	4	3	3	4	4	5	5	3	4
Q5BLP8	C4orf48	Neuropeptide-like protein C4orf48	CD048_HUMAN	16	16	13	13	13	13	16	14	16	13	13	11	14	15	16	16	15	15	15	15	13	14	15	14	13	15	16	15	14	14	14	14	14	14	14	13	14	14	14	14	14	14	14	14	14	14
Q5DX21	IGSF11	Immunoglobulin superfamily member 11	IGS11_HUMAN	3	3	3	3	3	2	3	3	3	3	2	3	3	3	3	3	3	3	3	3	3	3	3	3	3	3	3	3	3	3	3	3	3	3	3	3	3	3	3	3	3	3	3	3	3	3
Q5FWE3	PRRT3	Proline-rich transmembrane protein 3	PRRT3_HUMAN	21	21	17	20	15	15	17	18	22	19	16	16	20	21	20	19	17	21	22	19	20	20	18	22	19	19	21	20	17	17	22	17	19	22	20	22	20	15	17	21	22	22	18	19	21	20
Q5IJ48	CRB2	Protein crumbs homolog 2	CRUM2_HUMAN	14	14	11	12	8	8	10	11	14	12	9	5	15	15	11	12	10	14	10	11	9	12	12	14	12	14	13	14	11	12	15	13	13	15	15	12	11	12	9	12	12	12	8	10	14	12
Q5JRA6	MIA3	Transport and Golgi organization protein 1 homolog	TGO1_HUMAN	17	16	17	17	15	14	17	15	19	17	12	13	17	17	16	16	16	16	17	17	14	16	15	16	16	16	17	15	12	14	19	16	16	17	17	17	16	17	16	15	16	16	16	15	15	17
Q5JS37	NHLRC3	NHL repeat-containing protein 3	NHLC3_HUMAN	9	9	7	8	7	5	7	7	7	8	6	4	7	8	7	8	6	7	9	7	6	6	6	7	6	7	7	7	6	8	9	8	9	8	7	7	7	6	8	7	6	8	6	6	8	8
Q5JTV8	TOR1AIP1	Torsin-1A-interacting protein 1	TOIP1_HUMAN	1	2	0	3	0	1	0	0	1	0	0	0	0	2	0	0	0	3	0	0	0	0	0	2	0	0	2	1	0	0	2	1	0	2	0	1	0	0	0	0	0	0	0	0	1	0
Q5JZY3	EPHA10	Ephrin type-A receptor 10	EPHAA_HUMAN	8	8	7	7	7	7	7	7	7	7	7	7	7	8	7	8	8	7	7	6	7	7	6	7	6	6	7	7	7	7	8	7	8	8	6	8	6	6	6	6	7	7	8	8	7	6
Q5KU26	COLEC12	Collectin-12	COL12_HUMAN	20	23	17	18	19	20	21	19	19	17	21	18	21	21	22	19	18	18	21	20	20	19	21	18	20	19	21	22	16	19	19	21	19	19	19	19	17	19	22	21	17	20	19	21	21	23
Q5R3F8	ELFN2	Protein phosphatase 1 regulatory subunit 29	PPR29_HUMAN	4	3	3	3	2	1	3	4	3	2	0	0	3	3	3	4	3	4	2	3	2	1	4	4	2	3	3	4	2	2	0	3	4	3	4	4	3	4	3	3	3	4	2	3	3	2
Q5SGD2	PPM1L	Protein phosphatase 1L	PPM1L_HUMAN	5	6	3	2	0	1	0	3	5	2	0	0	5	5	2	5	4	3	4	4	4	3	3	3	3	0	6	4	4	0	6	3	4	4	0	3	3	3	3	4	3	5	2	4	4	5
Q5SRI9	MANEA	Glycoprotein endo-alpha-1,2-mannosidase	MANEA_HUMAN	3	5	2	2	2	2	3	1	4	3	0	0	0	0	3	2	3	2	3	2	2	2	2	2	2	3	2	3	2	5	3	3	0	2	2	3	3	3	2	1	2	2	0	4	3	2
Q5SZK8	FREM2	FRAS1-related extracellular matrix protein 2	FREM2_HUMAN	18	22	7	7	5	6	9	11	11	9	6	8	6	6	9	7	10	13	10	13	7	8	13	16	14	9	18	17	5	6	13	11	18	14	11	11	11	9	10	9	15	16	12	8	8	7
Q5T848	GPR158	Probable G-protein coupled receptor 158	GP158_HUMAN	5	4	3	2	3	3	3	3	5	4	3	3	4	4	2	2	4	4	4	3	3	3	3	5	3	3	4	4	4	2	4	4	5	4	4	4	4	3	3	3	3	3	3	3	4	3
Q5TAX3	TUT4	Terminal uridylyltransferase 4	TUT4_HUMAN	0	0	1	1	1	1	1	1	0	1	1	1	1	1	1	1	1	1	1	1	0	0	1	1	0	1	1	1	1	1	1	1	1	1	0	0	0	0	1	1	1	1	1	1	1	1
Q5TG30	ARHGAP40	Rho GTPase-activating protein 40	RHG40_HUMAN	1	1	1	1	1	1	1	1	1	1	1	1	1	1	1	1	1	1	1	1	1	1	1	1	1	1	1	1	1	1	1	1	1	1	1	1	1	1	1	1	1	1	1	1	1	1
Q5UCC4	EMC10	ER membrane protein complex subunit 10	EMC10_HUMAN	4	3	2	2	2	2	3	2	2	2	3	2	2	2	3	2	2	2	3	2	2	1	2	2	2	3	2	2	2	4	3	3	2	4	2	3	2	2	2	2	3	2	2	2	3	3
Q5VSG8	MANEAL	Glycoprotein endo-alpha-1,2-mannosidase-like protein	MANEL_HUMAN	20	17	12	14	10	11	16	12	19	17	5	12	16	18	21	19	15	17	16	16	14	14	16	19	16	16	19	19	11	11	18	16	13	20	17	16	14	16	13	16	16	15	17	20	16	16
Q5VST9	OBSCN	Obscurin	OBSCN_HUMAN	1	1	1	1	1	0	1	0	1	1	0	1	0	1	0	1	0	1	1	1	0	0	1	1	0	1	1	1	0	1	1	1	1	1	1	1	1	1	1	1	0	0	0	1	1	1
Q5VU97	CACHD1	VWFA and cache domain-containing protein 1	CAHD1_HUMAN	46	47	38	39	30	28	35	34	47	39	30	30	37	39	37	38	40	39	43	38	30	32	42	42	34	40	41	42	31	30	47	46	42	44	39	39	34	38	45	43	37	35	36	34	42	42
Q5VUB5	FAM171A1	Protein FAM171A1	F1711_HUMAN	4	4	3	3	2	2	4	3	4	3	2	2	3	2	3	3	3	5	2	3	3	2	3	3	3	2	4	3	2	3	5	3	4	5	4	3	2	3	2	3	3	2	2	3	2	2
Q5VV43	KIAA0319	Dyslexia-associated protein KIAA0319	K0319_HUMAN	10	9	6	7	7	5	8	8	10	9	8	4	9	8	8	9	8	9	10	9	6	8	8	8	7	8	8	9	5	6	10	7	9	10	8	7	6	6	9	10	9	10	6	8	8	8
Q5VV63	ATRNL1	Attractin-like protein 1	ATRN1_HUMAN	12	11	4	9	5	1	7	7	9	5	4	3	5	5	7	8	7	9	7	8	2	4	7	8	8	4	9	11	2	6	8	5	8	12	5	5	8	8	2	5	6	6	5	4	6	4
Q5VWW1	C1QL3	Complement C1q-like protein 3	C1QL3_HUMAN	14	14	9	9	7	6	9	10	13	12	6	5	11	10	13	14	10	11	11	10	8	9	11	11	9	8	12	12	7	9	12	11	13	16	10	10	10	10	7	9	9	13	9	9	10	11
Q5VY43	PEAR1	Platelet endothelial aggregation receptor 1	PEAR1_HUMAN	0	0	0	1	0	0	2	0	0	0	1	1	0	0	0	0	2	1	0	2	1	0	0	1	0	0	0	0	2	1	0	0	0	1	1	0	0	0	0	1	0	0	1	2	0	0
Q5VYK3	ECPAS	Proteasome adapter and scaffold protein ECM29	ECM29_HUMAN	2	2	2	2	1	2	2	2	2	2	2	2	2	2	2	2	2	2	2	2	2	2	2	2	2	1	1	2	2	2	2	2	1	2	2	2	2	2	2	2	1	2	1	2	1	2
Q5ZPR3	CD276	CD276 antigen	CD276_HUMAN	1	2	2	3	2	1	0	0	4	1	0	1	0	2	3	3	0	2	0	4	1	0	3	2	3	0	3	0	3	2	2	3	3	3	2	3	2	1	3	3	2	0	2	1	2	0
Q63HQ2	EGFLAM	Pikachurin	EGFLA_HUMAN	13	10	5	9	0	5	9	6	5	6	3	4	5	4	5	7	0	2	8	6	6	3	6	8	7	7	0	6	4	7	12	12	4	4	9	8	5	5	6	0	7	6	7	6	9	8
Q641Q3	METRNL	Meteorin-like protein	METRL_HUMAN	18	17	17	18	16	12	15	16	17	16	15	12	18	16	15	15	16	16	16	15	16	14	15	15	13	14	16	16	13	11	17	14	15	17	15	15	17	15	16	16	17	16	12	15	14	16
Q658N2	WSCD1	WSC domain-containing protein 1	WSCD1_HUMAN	9	7	6	7	7	9	6	4	8	7	6	6	7	6	4	5	7	9	6	8	6	6	8	6	8	8	8	7	5	5	7	8	7	8	7	7	7	6	8	9	7	9	8	6	7	7
Q66K79	CPZ	Carboxypeptidase Z	CBPZ_HUMAN	6	6	9	10	6	4	3	4	5	3	4	5	6	6	8	7	7	6	7	7	8	7	3	7	7	4	5	6	5	1	10	10	2	3	10	9	7	5	0	0	4	5	3	5	6	7
Q68BL7	OLFML2A	Olfactomedin-like protein 2A	OLM2A_HUMAN	8	9	9	8	6	4	6	7	9	7	3	3	8	9	9	7	6	6	10	9	9	8	7	6	6	7	7	7	9	4	9	7	8	7	6	7	6	7	7	9	7	6	6	4	6	8
Q68BL8	OLFML2B	Olfactomedin-like protein 2B	OLM2B_HUMAN	5	3	4	4	4	4	4	4	4	5	2	5	3	3	5	4	4	5	5	4	5	4	3	3	3	5	3	5	3	4	5	6	4	4	3	5	4	3	4	2	4	3	3	3	5	4
Q68D85	NCR3LG1	Natural cytotoxicity triggering receptor 3 ligand 1	NR3L1_HUMAN	4	3	3	3	3	0	3	3	5	3	0	0	1	2	4	3	3	3	3	2	2	0	3	3	1	2	3	3	2	2	1	3	2	4	3	3	3	2	2	4	1	2	1	2	2	2
Q6E0U4	DMKN	Dermokine	DMKN_HUMAN	6	6	4	5	5	5	5	5	5	5	5	4	5	5	5	5	5	5	5	4	5	5	5	5	4	4	5	4	5	5	5	5	5	5	4	5	5	5	5	3	5	5	4	4	5	5
Q6EMK4	VASN	Vasorin	VASN_HUMAN	10	10	10	10	9	10	11	10	10	10	9	9	10	10	10	10	10	10	10	10	10	10	9	10	10	10	10	10	10	9	10	10	9	10	10	10	9	10	11	10	10	10	10	10	10	10
Q6FHJ7	SFRP4	Secreted frizzled-related protein 4	SFRP4_HUMAN	18	20	19	20	17	21	18	18	19	20	18	19	21	21	17	19	21	20	19	19	19	18	20	20	19	17	18	17	17	18	19	18	20	18	17	15	14	18	20	19	18	18	17	18	19	18
Q6GTX8	LAIR1	Leukocyte-associated immunoglobulin-like receptor 1	LAIR1_HUMAN	4	4	5	4	4	4	4	3	5	4	5	3	4	5	5	5	3	4	4	5	4	5	4	5	4	5	5	5	5	5	5	5	4	5	3	4	3	5	5	6	5	5	4	3	4	4
Q6IEE7	TMEM132E	Transmembrane protein 132E	T132E_HUMAN	15	15	12	14	9	6	13	10	16	12	8	6	14	15	6	8	15	18	10	11	13	8	13	17	10	12	17	16	6	5	16	14	10	17	12	12	12	15	12	13	12	16	7	9	10	14
Q6IS24	GALNT17	Polypeptide N-acetylgalactosaminyltransferase 17	GLT17_HUMAN	11	10	7	8	7	7	9	8	12	9	6	6	7	7	8	8	8	9	10	10	9	7	9	9	8	7	10	12	5	8	10	11	8	10	10	12	9	10	7	10	11	9	8	6	8	10
Q6J9G0	STYK1	Tyrosine-protein kinase STYK1	STYK1_HUMAN	1	1	0	1	1	0	2	0	3	2	1	1	2	1	2	1	0	1	1	1	1	2	0	1	1	1	1	1	1	1	2	1	1	2	1	2	1	2	1	1	1	1	1	0	1	1
Q6JBY9	RCSD1	CapZ-interacting protein	CPZIP_HUMAN	1	0	0	2	0	0	1	1	1	0	1	0	1	1	0	0	2	2	0	0	0	0	1	1	1	0	0	0	1	0	1	0	1	0	0	0	0	0	0	0	0	0	1	1	0	0
Q6MZW2	FSTL4	Follistatin-related protein 4	FSTL4_HUMAN	53	53	43	49	44	41	50	44	53	48	44	37	47	47	48	46	52	49	52	50	46	43	48	53	48	46	54	52	43	44	53	52	53	53	53	49	52	49	50	52	46	50	48	49	52	52
Q6N022	TENM4	Teneurin-4	TEN4_HUMAN	0	0	0	0	0	0	0	0	1	0	0	0	0	0	0	0	0	0	0	1	0	0	0	0	0	0	0	0	0	0	1	0	0	0	2	0	0	0	0	0	0	0	0	0	0	0
Q6NUI6	CHADL	Chondroadherin-like protein	CHADL_HUMAN	1	1	1	1	1	1	1	1	1	1	1	0	1	1	1	2	1	1	1	1	1	1	1	1	1	1	1	1	1	1	1	1	1	1	1	1	2	1	1	1	0	0	1	1	1	1
Q6NUJ2	C11orf87	Uncharacterized protein C11orf87	CK087_HUMAN	1	1	1	1	1	1	1	1	1	1	1	1	1	1	1	1	1	1	1	1	1	1	1	1	1	1	1	1	1	1	1	1	1	1	1	1	1	1	1	1	1	1	1	1	1	1
Q6NUS6	TCTN3	Tectonic-3	TECT3_HUMAN	4	4	1	2	2	1	2	1	3	3	1	1	2	4	2	1	3	4	2	3	1	2	3	3	1	2	3	1	1	1	2	2	3	4	2	2	2	2	2	2	1	1	1	1	1	2
Q6NW40	RGMB	RGM domain family member B	RGMB_HUMAN	24	24	21	21	16	18	22	19	25	23	18	18	24	22	24	23	22	24	23	23	20	19	23	22	17	20	24	22	20	19	26	23	23	25	22	21	23	21	18	20	23	19	21	20	23	21
Q6P179	ERAP2	Endoplasmic reticulum aminopeptidase 2	ERAP2_HUMAN	0	0	4	5	5	2	3	3	3	5	3	3	6	4	0	3	5	4	0	0	2	0	3	5	3	4	0	0	5	5	4	4	4	5	1	0	0	2	7	5	3	4	4	3	4	2
Q6P4A8	PLBD1	Phospholipase B-like 1	PLBL1_HUMAN	0	0	0	0	0	0	0	0	0	0	0	0	0	0	0	0	0	0	0	0	0	0	0	0	0	0	0	0	0	0	1	0	0	1	0	0	0	0	0	0	0	0	0	0	1	0
Q6P4E1	GOLM2	Protein GOLM2	GOLM2_HUMAN	11	9	8	9	8	8	9	10	10	9	7	8	10	11	11	9	9	10	11	10	9	10	10	11	10	9	11	10	8	7	11	11	10	12	10	11	10	9	9	9	11	9	11	9	9	10
Q6P4F1	FUT10	Alpha-(1,3)-fucosyltransferase 10	FUT10_HUMAN	0	0	0	0	0	0	0	0	0	0	0	0	0	0	0	0	0	0	0	0	0	0	0	0	0	0	0	0	0	0	0	0	0	0	0	0	0	0	0	0	0	0	0	0	0	0
Q6P9A2	GALNT18	Polypeptide N-acetylgalactosaminyltransferase 18	GLT18_HUMAN	26	24	22	26	20	19	24	22	25	26	18	21	24	22	24	23	25	23	26	26	24	22	24	26	24	24	27	26	17	21	25	26	24	26	25	24	24	26	21	24	24	25	21	19	26	25
Q6PCB0	VWA1	von Willebrand factor A domain-containing protein 1	VWA1_HUMAN	13	14	11	15	13	11	10	12	14	13	11	10	13	14	13	14	14	15	14	15	14	14	14	13	13	13	13	14	12	12	15	14	13	15	14	15	11	14	13	13	13	13	13	13	14	14
Q6PUV4	CPLX2	Complexin-2	CPLX2_HUMAN	3	3	3	2	2	2	3	2	3	3	3	2	3	3	2	3	3	3	2	3	3	2	3	2	2	2	3	3	2	3	3	1	3	2	2	2	3	3	2	2	3	3	3	3	2	2
Q6QNK2	ADGRD1	Adhesion G-protein coupled receptor D1	AGRD1_HUMAN	1	1	0	0	0	0	1	0	1	1	0	0	1	1	0	1	1	0	1	1	1	1	0	1	0	1	1	0	0	0	1	0	1	1	0	0	1	0	1	1	1	1	0	1	0	1
Q6UVK1	CSPG4	Chondroitin sulfate proteoglycan 4	CSPG4_HUMAN	59	56	51	52	45	42	44	43	62	50	39	39	45	50	52	56	48	52	52	49	40	43	55	54	47	48	58	52	48	46	60	56	51	60	52	52	54	50	45	49	51	52	42	48	52	52
Q6UVY6	MOXD1	DBH-like monooxygenase protein 1	MOXD1_HUMAN	7	7	4	6	3	0	5	4	5	4	3	3	5	4	5	5	4	6	4	5	3	3	3	4	2	2	5	4	4	2	6	3	4	7	6	5	5	5	4	3	4	5	4	2	5	6
Q6UW01	CBLN3	Cerebellin-3	CBLN3_HUMAN	8	9	7	8	6	6	8	8	7	8	8	5	8	8	6	5	7	7	7	9	6	7	8	9	9	7	9	10	5	6	8	9	7	8	7	7	7	6	9	8	7	6	7	7	8	7
Q6UW78	UQCC3	Ubiquinol-cytochrome-c reductase complex assembly factor 3	UQCC3_HUMAN	1	1	2	2	1	1	1	2	2	2	1	1	2	2	2	2	1	1	1	1	1	1	1	2	1	1	2	1	1	2	2	2	2	1	2	2	2	1	2	2	2	2	2	1	2	2
Q6UWH4	GASK1B	Golgi-associated kinase 1B	GAK1B_HUMAN	22	24	19	21	16	14	15	19	23	19	13	15	23	21	22	21	18	21	21	21	17	19	19	22	18	19	18	22	14	20	24	22	19	23	19	21	19	20	22	21	21	21	20	20	23	22
Q6UWI4	SHISA2	Protein shisa-2 homolog	SHSA2_HUMAN	1	1	1	1	0	0	1	0	1	0	0	0	1	1	1	1	0	0	0	0	0	0	1	1	0	1	0	1	0	0	1	1	1	1	1	1	1	1	0	1	0	0	1	0	1	1
Q6UWN8	SPINK6	Serine protease inhibitor Kazal-type 6	ISK6_HUMAN	4	4	3	3	3	2	4	2	2	2	4	2	3	4	0	1	4	2	3	4	4	3	3	4	3	3	4	4	2	4	2	3	2	4	4	2	4	4	3	3	3	4	3	3	4	3
Q6UWP8	SBSN	Suprabasin	SBSN_HUMAN	0	0	0	1	0	0	1	0	1	0	0	0	1	0	1	0	0	0	1	1	0	0	0	0	1	0	1	0	0	0	0	0	0	0	0	0	0	0	0	0	0	0	0	0	0	0
Q6UWR7	ENPP6	Glycerophosphocholine cholinephosphodiesterase ENPP6	ENPP6_HUMAN	12	13	13	13	11	10	11	8	15	12	11	11	12	12	13	15	12	13	12	12	10	11	14	15	12	12	14	13	8	11	13	14	11	14	13	13	12	14	13	15	12	13	9	9	14	14
Q6UWY5	OLFML1	Olfactomedin-like protein 1	OLFL1_HUMAN	10	7	7	8	5	5	6	5	7	6	4	4	7	7	6	9	8	8	8	8	7	7	5	8	8	7	7	7	5	8	8	7	6	8	8	6	7	6	5	5	7	7	6	4	9	8
Q6UX15	LAYN	Layilin	LAYN_HUMAN	5	4	3	4	3	4	4	2	4	4	3	4	4	4	4	4	4	4	4	4	3	3	4	4	3	4	5	3	3	4	4	4	3	5	3	4	4	3	4	4	4	3	4	4	4	4
Q6UX71	PLXDC2	Plexin domain-containing protein 2	PXDC2_HUMAN	38	36	36	36	37	36	36	37	35	37	36	37	37	37	36	38	36	37	37	38	38	37	37	38	35	37	37	37	36	37	37	38	38	37	37	37	36	36	36	38	37	35	37	37	37	36
Q6UX72	B3GNT9	UDP-GlcNAc:betaGal beta-1,3-N-acetylglucosaminyltransferase 9	B3GN9_HUMAN	6	7	6	6	5	4	5	6	6	6	4	4	6	4	6	5	5	5	5	5	5	5	5	4	6	6	5	6	4	5	5	6	5	5	5	5	6	6	6	6	6	5	5	5	5	6
Q6UX73	C16orf89	UPF0764 protein C16orf89	CP089_HUMAN	24	23	22	22	22	22	22	22	23	23	22	20	22	24	24	24	22	23	23	21	22	23	22	21	24	23	22	24	23	22	23	24	23	24	22	23	21	23	23	24	23	23	22	23	24	23
Q6UXB8	PI16	Peptidase inhibitor 16	PI16_HUMAN	25	25	26	26	26	25	25	25	25	25	24	26	26	26	25	25	23	21	26	24	23	20	25	26	25	24	26	26	24	24	26	26	22	21	25	26	26	25	21	21	25	26	27	26	25	25
Q6UXD5	SEZ6L2	Seizure 6-like protein 2	SE6L2_HUMAN	23	25	17	18	17	18	21	19	22	17	19	18	19	19	25	20	19	20	23	19	17	18	22	20	23	20	23	25	15	17	19	21	22	21	20	19	18	18	22	18	19	21	20	21	19	22
Q6UXH1	CRELD2	Protein disulfide isomerase CRELD2	CREL2_HUMAN	5	5	5	6	5	5	5	5	4	5	5	4	5	5	3	4	6	5	6	6	5	4	5	7	6	5	5	6	4	5	7	6	6	6	6	5	5	7	5	5	5	7	3	4	7	3
Q6UXH9	PAMR1	Inactive serine protease PAMR1	PAMR1_HUMAN	13	11	11	13	9	9	9	10	13	10	6	9	14	13	13	11	12	10	13	13	11	9	11	11	12	11	11	10	11	10	12	12	11	12	11	11	10	12	13	14	11	11	12	11	14	14
Q6UXI7	VIT	Vitrin	VITRN_HUMAN	4	5	4	2	3	2	1	1	3	3	2	3	5	4	3	4	3	4	3	5	3	4	2	3	2	2	4	2	3	2	3	4	2	4	2	2	3	3	3	4	3	4	2	3	3	4
Q6UXI9	NPNT	Nephronectin	NPNT_HUMAN	4	5	4	5	4	4	4	4	4	4	4	4	4	5	5	5	4	4	4	4	4	4	5	4	4	4	4	4	4	4	6	5	4	6	4	4	5	4	3	4	4	5	5	4	5	4
Q6UXK2	ISLR2	Immunoglobulin superfamily containing leucine-rich repeat protein 2	ISLR2_HUMAN	9	9	6	8	7	6	8	8	10	9	7	7	9	9	8	8	8	8	10	9	7	5	8	8	8	8	8	10	8	8	9	7	9	10	8	8	8	9	8	8	9	8	9	8	7	8
Q6UXK5	LRRN1	Leucine-rich repeat neuronal protein 1	LRRN1_HUMAN	16	18	10	12	12	10	12	11	17	13	8	6	13	12	16	13	9	14	14	13	10	11	11	14	12	14	15	13	8	10	14	18	12	16	15	12	12	10	12	11	11	12	13	9	15	14
Q6UXN8	CLEC9A	C-type lectin domain family 9 member A	CLC9A_HUMAN	0	0	0	0	0	0	0	0	2	0	1	0	0	2	1	0	0	0	0	0	0	0	0	0	0	1	0	0	1	1	0	1	1	2	0	0	0	0	0	0	1	1	0	1	1	2
Q6UXZ4	UNC5D	Netrin receptor UNC5D	UNC5D_HUMAN	5	5	4	4	3	4	5	5	5	6	3	6	4	4	4	4	3	4	5	5	4	3	5	4	4	4	4	4	4	4	4	4	4	4	4	4	4	5	5	5	4	4	5	5	5	4
Q6UY11	DLK2	Protein delta homolog 2	DLK2_HUMAN	10	13	10	10	8	8	10	7	11	11	9	10	9	8	11	8	11	11	11	9	11	8	9	11	10	10	12	11	7	10	10	9	12	13	10	11	9	9	7	9	10	9	11	12	10	10
Q6UY14	ADAMTSL4	ADAMTS-like protein 4	ATL4_HUMAN	4	4	5	6	5	5	4	5	6	5	4	5	6	4	4	5	5	4	4	5	5	6	6	5	5	5	5	4	5	5	6	4	6	4	5	5	5	5	4	4	4	4	4	5	5	4
Q6YHK3	CD109	CD109 antigen	CD109_HUMAN	30	31	24	29	19	16	23	29	34	28	20	18	29	31	30	32	24	28	25	26	25	25	22	30	29	29	26	27	23	26	29	28	27	29	25	29	26	31	20	22	30	26	26	24	25	24
Q6ZMI3	GLDN	Gliomedin	GLDN_HUMAN	5	5	3	4	2	1	5	2	5	4	2	1	2	1	5	3	2	3	5	6	2	1	1	4	3	5	6	6	1	2	6	6	4	6	4	4	4	4	2	3	1	1	1	2	5	5
Q6ZMM2	ADAMTSL5	ADAMTS-like protein 5	ATL5_HUMAN	2	3	2	2	0	0	0	0	0	2	0	0	2	1	2	1	2	0	2	1	1	2	0	0	0	2	2	0	1	2	1	2	0	2	2	1	0	0	0	2	2	0	0	2	0	3
Q6ZMP0	THSD4	Thrombospondin type-1 domain-containing protein 4	THSD4_HUMAN	11	12	10	13	3	7	9	10	13	10	7	6	11	10	11	8	12	10	10	12	10	9	5	9	10	10	8	10	9	5	12	12	8	11	9	9	10	11	9	11	8	9	7	11	15	13
Q6ZN44	UNC5A	Netrin receptor UNC5A	UNC5A_HUMAN	4	4	0	2	2	2	3	3	4	4	0	0	4	4	3	4	3	4	4	4	3	0	3	4	4	3	4	4	2	1	4	4	4	4	3	3	3	4	3	3	4	4	4	3	3	3
Q6ZRI8	ARHGAP36	Rho GTPase-activating protein 36	RHG36_HUMAN	0	1	0	1	0	1	0	0	0	0	0	0	0	0	0	0	0	0	0	0	0	0	0	0	0	0	1	0	0	1	1	1	0	1	1	0	0	0	0	0	1	0	1	0	0	0
Q6ZRP7	QSOX2	Sulfhydryl oxidase 2	QSOX2_HUMAN	28	28	24	24	24	22	22	23	26	25	23	24	26	25	21	22	27	26	28	26	25	25	25	25	27	24	27	26	20	21	28	25	25	26	24	24	25	28	25	26	27	26	24	23	28	28
Q6ZSJ9	SHISA6	Protein shisa-6	SHSA6_HUMAN	3	3	3	3	2	2	2	2	3	2	2	2	3	3	3	3	2	2	3	3	3	3	3	2	3	2	3	3	2	2	3	3	3	3	3	3	3	3	3	3	3	3	3	3	3	3
Q6ZTR7	CIBAR2	CBY1-interacting BAR domain-containing protein 2	CBAR2_HUMAN	1	1	1	1	1	1	1	1	1	1	1	1	1	1	1	1	1	1	0	1	1	1	1	1	1	1	1	1	1	1	1	1	1	1	1	1	1	1	1	1	1	1	1	1	1	1
Q6ZU80	CEP128	Centrosomal protein of 128 kDa	CE128_HUMAN	0	0	0	0	0	0	0	0	0	1	0	0	1	0	0	0	0	0	0	0	0	0	0	0	0	0	0	0	0	0	1	0	0	0	0	0	0	0	0	0	0	0	1	0	0	0
Q6ZV29	PNPLA7	Patatin-like phospholipase domain-containing protein 7	PLPL7_HUMAN	0	0	0	0	0	0	0	0	0	0	0	0	1	1	0	0	0	0	0	1	0	0	0	0	0	0	1	1	0	0	0	0	0	0	0	0	0	0	0	0	0	0	1	1	0	0
Q6ZVL6	KIAA1549L	UPF0606 protein KIAA1549L	K154L_HUMAN	19	19	13	11	11	8	14	15	20	17	8	11	12	16	19	17	15	19	18	17	10	11	16	20	11	14	21	17	11	10	20	13	20	22	15	13	17	16	11	14	17	16	15	15	17	12
Q70JA7	CHSY3	Chondroitin sulfate synthase 3	CHSS3_HUMAN	3	0	0	0	2	0	0	0	0	0	0	0	0	3	0	0	1	0	0	3	0	0	1	0	0	0	0	2	0	0	0	2	1	2	0	0	0	0	0	0	0	2	0	0	0	0
Q71H61	ILDR2	Immunoglobulin-like domain-containing receptor 2	ILDR2_HUMAN	2	2	0	1	0	0	2	0	2	1	0	0	2	2	2	1	1	2	0	0	0	0	0	1	1	1	0	2	0	2	2	0	0	2	1	0	1	0	0	0	1	1	2	0	0	0
Q76KP1	B4GALNT4	N-acetyl-beta-glucosaminyl-glycoprotein 4-beta-N-acetylgalactosaminyltransferase 1	B4GN4_HUMAN	6	6	2	5	0	0	0	4	6	3	0	2	4	3	3	5	4	2	5	3	2	2	4	4	4	2	5	4	3	3	6	4	7	7	3	3	5	3	2	0	4	3	1	3	3	3
Q76M96	CCDC80	Coiled-coil domain-containing protein 80	CCD80_HUMAN	2	2	2	2	2	2	2	2	2	2	2	2	2	2	2	2	2	2	3	2	2	2	2	1	1	2	2	2	2	2	2	2	2	2	2	2	2	2	3	3	2	2	1	1	2	2
Q7KYR7;Q8WVV5	BTN2A1;BTN2A2	Butyrophilin subfamily 2 member A1;Butyrophilin subfamily 2 member A2	BT2A1_HUMAN;BT2A2_HUMAN	3	3	2	3	3	1	4	3	3	3	4	3	3	4	4	2	3	3	4	3	3	1	3	3	2	2	2	2	3	2	3	2	2	3	3	3	3	3	5	3	3	3	3	3	3	4
Q7L0X0	TRIL	TLR4 interactor with leucine rich repeats	TRIL_HUMAN	10	10	7	6	2	4	3	2	6	3	4	4	5	4	5	4	5	5	7	8	4	3	5	5	5	8	6	8	2	5	7	8	5	7	6	4	5	5	7	8	3	4	4	5	6	6
Q7L1I2	SV2B	Synaptic vesicle glycoprotein 2B	SV2B_HUMAN	1	1	0	0	0	0	1	1	1	0	0	0	1	0	1	1	0	1	1	0	0	0	0	1	0	0	1	1	0	1	1	0	1	1	0	0	0	0	0	0	0	1	1	0	0	0
Q7L775	EPM2AIP1	EPM2A-interacting protein 1	EPMIP_HUMAN	1	1	1	1	1	1	1	1	1	1	1	1	1	1	1	1	1	1	1	1	1	1	1	1	1	1	1	1	1	1	1	1	1	1	1	1	1	1	1	1	1	1	1	1	1	1
Q7L985	LINGO2	Leucine-rich repeat and immunoglobulin-like domain-containing nogo receptor-interacting protein 2	LIGO2_HUMAN	2	3	0	3	0	0	0	2	1	0	0	0	0	1	1	1	3	2	2	3	0	0	3	3	0	2	3	2	0	1	2	1	2	2	2	3	1	1	0	0	1	2	2	1	2	1
Q7LFX5	CHST15	Carbohydrate sulfotransferase 15	CHSTF_HUMAN	20	19	17	19	14	12	15	18	20	19	14	15	17	20	18	19	19	19	17	18	19	17	18	19	18	18	18	18	18	18	19	18	18	21	17	18	19	18	16	18	19	19	19	18	20	19
Q7LGC8	CHST3	Carbohydrate sulfotransferase 3	CHST3_HUMAN	7	7	6	7	6	5	7	4	5	5	3	5	7	7	7	7	3	6	5	7	6	7	4	5	6	5	7	4	5	5	6	5	6	7	5	4	5	5	6	8	6	6	5	7	7	7
Q7Z304	MAMDC2	MAM domain-containing protein 2	MAMC2_HUMAN	4	4	5	5	0	0	3	3	5	5	0	0	3	5	4	4	5	5	2	5	5	2	2	4	5	3	5	2	4	4	6	0	3	2	4	4	4	6	0	3	3	2	5	4	4	5
Q7Z3B1	NEGR1	Neuronal growth regulator 1	NEGR1_HUMAN	37	36	31	33	32	31	35	34	34	35	31	30	33	35	35	33	33	33	34	35	32	32	37	33	34	33	36	35	31	34	36	34	35	36	34	35	33	34	31	35	34	34	37	37	36	37
Q7Z408	CSMD2	CUB and sushi domain-containing protein 2	CSMD2_HUMAN	5	3	2	1	1	1	2	2	2	2	1	2	2	1	2	2	1	3	3	2	2	2	1	1	1	1	3	3	1	1	3	1	2	1	4	2	1	2	2	1	2	3	4	2	1	1
Q7Z4R8	C6orf120	UPF0669 protein C6orf120	CF120_HUMAN	3	0	2	0	3	2	0	0	4	1	0	0	2	1	2	0	3	3	3	3	1	0	0	2	2	2	0	2	0	0	3	0	2	2	1	2	1	0	0	0	2	2	0	3	3	0
Q7Z553	MDGA2	MAM domain-containing glycosylphosphatidylinositol anchor protein 2	MDGA2_HUMAN	23	22	14	20	14	10	18	19	25	22	8	12	18	19	22	21	19	22	21	22	14	15	16	21	20	17	26	24	12	14	24	18	25	27	19	19	19	20	17	19	17	20	18	24	20	18
Q7Z5A7	TAFA5	Chemokine-like protein TAFA-5	TAFA5_HUMAN	6	6	6	6	5	5	6	6	6	6	6	6	6	6	6	6	6	6	6	6	6	6	6	6	6	6	6	6	6	5	6	6	6	6	6	6	6	6	6	6	6	6	6	6	6	6
Q7Z5A9	TAFA1	Chemokine-like protein TAFA-1	TAFA1_HUMAN	5	5	4	4	3	4	4	5	4	5	2	4	3	4	5	4	5	4	5	4	4	3	5	4	5	4	5	5	3	5	4	5	5	4	4	3	4	4	4	5	4	4	5	5	4	3
Q7Z5L0	VMO1	Vitelline membrane outer layer protein 1 homolog	VMO1_HUMAN	4	4	4	4	3	3	3	3	4	5	2	2	4	4	4	3	3	5	4	4	5	4	4	2	4	4	4	5	3	3	3	5	4	4	4	5	4	4	4	4	3	3	2	4	4	4
Q7Z5L3	C1QL2	Complement C1q-like protein 2	C1QL2_HUMAN	5	5	0	2	1	0	2	3	5	3	0	1	4	4	4	3	3	2	4	5	2	2	3	3	1	2	5	4	2	2	3	2	5	3	2	2	2	2	2	2	2	4	2	2	4	3
Q7Z5L7	PODN	Podocan	PODN_HUMAN	8	9	8	11	7	4	8	8	9	8	8	6	11	11	9	10	9	8	8	8	10	9	8	7	9	7	6	7	8	7	14	9	9	10	7	9	8	8	9	9	6	8	7	8	12	12
Q7Z5N4	SDK1	Protein sidekick-1	SDK1_HUMAN	2	1	1	3	3	2	1	1	3	3	2	1	1	2	1	3	2	2	1	2	1	1	3	3	1	3	1	2	1	2	3	2	2	2	1	2	3	1	1	1	3	3	3	1	1	1
Q7Z6L0	PRRT2	Proline-rich transmembrane protein 2	PRRT2_HUMAN	3	3	2	2	3	3	3	3	3	3	2	2	3	3	3	3	3	3	3	3	3	3	3	2	3	3	3	3	2	2	3	3	3	3	2	3	2	2	2	3	3	3	3	2	2	2
Q7Z6M3	MILR1	Allergin-1	MILR1_HUMAN	1	1	1	0	0	0	0	0	1	1	0	1	1	1	1	1	1	1	0	0	0	0	0	0	1	1	0	1	0	0	0	1	1	0	1	1	1	1	0	1	1	0	1	1	0	0
Q7Z7G0	ABI3BP	Target of Nesh-SH3	TARSH_HUMAN	17	14	17	17	15	14	16	19	13	14	12	15	16	19	16	14	14	13	16	15	17	15	16	15	15	15	14	12	14	16	18	17	13	15	14	13	13	15	14	15	12	13	12	14	17	17
Q7Z7H5	TMED4	Transmembrane emp24 domain-containing protein 4	TMED4_HUMAN	11	11	7	11	10	7	9	9	12	10	7	7	11	11	12	9	10	10	12	10	9	10	11	11	11	9	11	9	9	8	10	11	11	11	10	11	11	10	10	10	12	11	9	9	12	12
Q7Z7M0	MEGF8	Multiple epidermal growth factor-like domains protein 8	MEGF8_HUMAN	131	128	106	109	105	110	123	115	119	115	112	102	115	117	117	116	118	115	126	119	99	100	116	124	122	117	128	128	101	108	127	124	123	131	118	119	122	116	118	123	109	113	115	118	126	122
Q7Z7M8	B3GNT8	UDP-GlcNAc:betaGal beta-1,3-N-acetylglucosaminyltransferase 8	B3GN8_HUMAN	3	3	3	2	3	2	3	3	4	3	3	3	3	3	2	3	3	4	3	3	3	2	2	3	2	2	4	3	3	3	3	3	2	2	3	3	2	2	2	2	3	4	3	3	3	3
Q7Z7M9	GALNT5	Polypeptide N-acetylgalactosaminyltransferase 5	GALT5_HUMAN	9	8	8	5	5	5	3	3	6	6	3	6	7	5	5	3	5	6	7	8	5	3	5	5	5	5	6	8	3	4	9	9	3	6	8	7	6	9	7	8	5	5	7	4	9	10
Q86SF2	GALNT7	N-acetylgalactosaminyltransferase 7	GALT7_HUMAN	31	33	27	31	29	27	31	30	34	32	29	27	33	32	30	30	30	31	32	29	30	31	29	30	30	29	31	30	26	28	36	33	32	34	30	31	31	31	29	29	30	31	28	27	32	31
Q86SJ2	AMIGO2	Amphoterin-induced protein 2	AMGO2_HUMAN	3	2	1	2	0	0	0	0	2	2	0	0	0	3	0	2	0	2	2	0	1	1	0	2	0	0	2	2	0	0	2	2	2	1	1	0	0	0	0	0	2	0	1	1	1	1
Q86SQ4	ADGRG6	Adhesion G-protein coupled receptor G6	AGRG6_HUMAN	6	4	5	5	4	4	2	3	5	6	3	3	6	5	4	5	4	5	5	5	4	4	4	5	3	3	5	4	4	4	6	4	4	4	3	4	3	3	5	4	2	3	5	3	4	6
Q86SR1	GALNT10	Polypeptide N-acetylgalactosaminyltransferase 10	GLT10_HUMAN	31	29	23	29	25	22	26	24	32	25	22	19	29	28	30	29	28	30	29	28	28	28	26	28	25	29	31	30	25	26	33	30	28	32	28	29	25	30	30	30	29	29	18	19	33	28
Q86T13	CLEC14A	C-type lectin domain family 14 member A	CLC14_HUMAN	3	3	2	0	0	0	0	1	2	3	2	0	2	2	2	3	1	2	2	1	0	0	2	3	1	2	2	3	1	0	3	0	0	2	0	2	0	0	1	2	2	1	3	2	0	1
Q86TE4	LUZP2	Leucine zipper protein 2	LUZP2_HUMAN	3	3	2	3	2	1	1	1	3	3	1	1	1	4	3	2	1	2	2	1	2	1	2	2	1	2	4	2	1	2	2	3	2	3	3	2	3	3	2	3	3	3	2	2	4	2
Q86TH1	ADAMTSL2	ADAMTS-like protein 2	ATL2_HUMAN	15	16	12	12	10	11	11	14	16	13	11	10	13	15	15	13	12	17	16	14	17	14	15	14	11	11	16	15	8	6	16	15	13	16	13	12	12	14	14	11	15	16	13	12	13	13
Q86TY3	ARMH4	Armadillo-like helical domain-containing protein 4	ARMD4_HUMAN	4	4	1	3	2	2	3	2	2	2	2	1	2	3	3	2	3	4	3	2	2	4	3	4	3	3	4	3	1	2	3	3	2	4	3	2	2	4	2	3	1	3	3	2	2	4
Q86UD1	OAF	Out at first protein homolog	OAF_HUMAN	13	14	10	10	11	9	10	9	10	10	8	8	10	12	15	14	10	12	10	12	11	10	9	8	10	9	11	12	10	11	9	10	10	11	11	10	9	10	15	14	10	9	9	9	12	10
Q86UN2	RTN4RL1	Reticulon-4 receptor-like 1	R4RL1_HUMAN	9	10	6	6	4	3	5	6	8	7	3	3	7	5	7	5	5	6	6	7	6	6	6	5	4	6	9	7	4	5	8	6	7	9	6	6	8	6	6	7	6	5	6	5	7	5
Q86UN3	RTN4RL2	Reticulon-4 receptor-like 2	R4RL2_HUMAN	15	15	12	13	10	11	15	13	15	15	12	12	13	15	15	15	15	15	15	15	13	10	14	14	13	13	15	15	13	14	15	13	15	15	14	14	15	14	13	14	14	15	16	15	16	15
Q86UW8	HAPLN4	Hyaluronan and proteoglycan link protein 4	HPLN4_HUMAN	5	5	3	4	1	3	4	4	5	5	1	0	3	4	4	5	4	3	5	3	1	2	4	3	0	4	4	5	2	2	4	4	7	6	5	4	3	1	1	3	4	2	5	4	0	3
Q86UX2	ITIH5	Inter-alpha-trypsin inhibitor heavy chain H5	ITIH5_HUMAN	74	74	67	71	62	69	65	69	72	68	62	60	70	68	69	70	65	65	71	70	71	66	71	71	72	73	73	69	65	70	73	76	65	74	72	69	67	70	71	70	68	69	68	69	78	74
Q86V85	GPR180	Integral membrane protein GPR180	GP180_HUMAN	3	4	4	3	3	3	3	3	3	3	3	3	3	3	3	3	3	3	3	3	3	3	3	3	3	3	4	4	3	3	4	3	3	4	3	3	4	3	3	3	3	4	3	3	3	3
Q86VB7	CD163	Scavenger receptor cysteine-rich type 1 protein M130	C163A_HUMAN	42	42	41	42	40	39	38	41	43	41	37	41	42	42	45	40	42	41	44	41	43	43	42	45	40	40	39	42	41	45	43	41	43	45	40	43	42	43	44	43	39	44	43	41	41	43
Q86VP6	CAND1	Cullin-associated NEDD8-dissociated protein 1	CAND1_HUMAN	0	0	0	0	0	0	0	0	0	2	0	0	0	0	0	0	0	0	0	0	0	0	0	0	0	0	0	0	0	0	2	0	2	0	0	0	0	0	0	0	1	0	0	0	0	0
Q86VR8	FJX1	Four-jointed box protein 1	FJX1_HUMAN	1	1	1	1	1	0	1	1	1	3	1	0	2	3	1	1	1	1	1	1	1	1	1	1	1	1	1	1	1	1	1	1	1	1	1	1	1	0	1	1	1	1	1	1	1	1
Q86VZ4	LRP11	Low-density lipoprotein receptor-related protein 11	LRP11_HUMAN	16	17	13	14	14	15	13	15	19	17	13	14	16	16	15	14	15	16	16	17	13	13	16	16	18	14	18	17	15	16	17	16	17	18	16	16	15	15	13	14	15	14	16	16	15	14
Q86WC4	OSTM1	Osteopetrosis-associated transmembrane protein 1	OSTM1_HUMAN	3	3	3	3	1	0	3	3	3	3	3	2	3	3	3	3	3	3	3	3	0	3	2	2	2	3	3	2	2	2	3	3	2	3	3	0	3	3	2	2	3	3	2	2	3	3
Q86X29	LSR	Lipolysis-stimulated lipoprotein receptor	LSR_HUMAN	13	13	12	12	11	11	11	11	15	12	12	11	14	15	13	14	12	13	13	13	11	11	13	13	14	13	13	12	10	12	13	13	12	13	12	12	12	11	13	14	12	14	12	14	15	14
Q86XS8	RNF130	E3 ubiquitin-protein ligase RNF130	GOLI_HUMAN	2	1	2	2	2	2	1	2	1	2	1	1	2	2	1	2	1	2	2	2	2	1	1	2	1	1	1	1	2	1	1	1	1	1	2	1	1	1	1	2	1	2	1	1	2	2
Q86XX4	FRAS1	Extracellular matrix protein FRAS1	FRAS1_HUMAN	1	1	0	0	0	0	1	0	0	1	1	1	1	0	0	0	1	1	0	0	0	0	1	1	0	1	1	0	1	1	1	0	0	0	1	0	0	0	0	1	0	1	0	1	0	0
Q86Y22	COL23A1	Collagen alpha-1(XXIII) chain	CONA1_HUMAN	3	2	2	3	1	0	0	2	1	0	0	0	1	1	0	0	3	4	2	2	0	0	3	2	0	2	3	2	0	0	4	4	1	1	1	1	3	1	2	3	2	1	0	1	1	3
Q86Y38	XYLT1	Xylosyltransferase 1	XYLT1_HUMAN	30	36	24	28	20	18	23	26	34	29	24	22	29	28	27	26	32	31	33	31	26	25	33	32	26	25	34	30	21	25	32	33	30	35	30	28	29	27	25	27	34	32	25	25	33	29
Q86Y78	LYPD6	Ly6/PLAUR domain-containing protein 6	LYPD6_HUMAN	2	2	1	1	2	1	1	0	2	2	1	0	2	2	1	0	2	2	2	2	1	2	1	2	2	1	2	2	1	1	2	2	1	2	2	2	2	1	2	2	2	2	1	1	0	1
Q86Y82	STX12	Syntaxin-12	STX12_HUMAN	9	9	9	6	7	7	7	8	10	7	7	5	10	8	8	9	8	9	8	8	8	8	8	7	10	8	10	8	8	6	10	9	9	9	8	7	8	8	9	8	9	9	9	7	9	8
Q86YD3	TMEM25	Transmembrane protein 25	TMM25_HUMAN	4	4	4	4	4	3	4	4	4	4	4	3	4	4	4	4	4	4	4	4	4	4	4	4	4	4	4	4	4	3	4	4	4	4	4	4	4	4	3	4	4	4	4	4	4	4
Q86YD5	LDLRAD3	Low-density lipoprotein receptor class A domain-containing protein 3	LRAD3_HUMAN	6	7	5	5	3	4	4	4	6	6	4	5	5	6	5	5	5	5	4	5	5	3	5	5	6	4	5	5	4	6	5	5	5	5	5	6	5	5	5	5	5	5	5	5	6	7
Q86YT9	JAML	Junctional adhesion molecule-like	JAML_HUMAN	2	2	2	2	1	1	1	1	2	2	2	1	2	2	2	3	1	2	2	1	2	2	1	1	2	1	2	2	1	2	3	2	1	2	2	2	2	3	3	3	3	2	1	2	2	2
Q86YZ3	HRNR	Hornerin	HORN_HUMAN	0	0	0	0	0	0	0	0	0	0	0	2	0	0	0	0	0	0	0	0	0	0	0	0	0	0	0	0	0	0	0	0	0	0	0	0	0	0	0	0	0	0	0	0	0	0
Q8IUC8	GALNT13	Polypeptide N-acetylgalactosaminyltransferase 13	GLT13_HUMAN	21	22	17	17	15	20	15	19	20	19	14	14	20	18	18	13	17	22	18	17	17	18	20	20	20	18	17	19	13	15	22	20	19	21	21	18	21	17	20	21	20	19	18	18	22	21
Q8IUK5	PLXDC1	Plexin domain-containing protein 1	PLDX1_HUMAN	21	19	17	20	17	16	18	18	21	17	15	14	18	21	20	19	16	17	20	20	18	17	20	21	18	17	21	23	15	19	21	21	22	21	20	20	21	17	20	19	18	18	20	18	19	21
Q8IUK8	CBLN2	Cerebellin-2	CBLN2_HUMAN	4	4	3	4	2	1	3	3	4	4	4	2	3	3	4	4	2	4	3	3	3	3	3	3	3	3	4	4	2	3	4	3	4	4	4	4	4	3	2	4	4	3	4	3	4	4
Q8IUX7	AEBP1	Adipocyte enhancer-binding protein 1	AEBP1_HUMAN	39	38	38	41	35	37	38	37	37	36	35	36	38	41	41	41	38	38	40	41	40	40	37	40	41	39	39	41	37	40	42	39	35	40	39	41	38	39	40	39	38	40	38	35	42	42
Q8IV08	PLD3	5'-3' exonuclease PLD3	PLD3_HUMAN	20	20	18	17	16	17	19	18	18	19	17	18	18	17	18	16	17	19	19	18	19	15	19	19	18	17	18	19	18	18	19	19	19	19	19	19	16	17	18	19	19	18	18	18	19	19
Q8IVA1	PCP2	Purkinje cell protein 2 homolog	PCP2_HUMAN	0	0	1	1	0	1	0	0	1	0	0	0	0	0	0	0	0	1	1	0	0	0	0	0	0	1	0	0	0	1	0	0	1	0	0	0	1	0	0	0	0	0	0	0	0	0
Q8IVN3	MUSTN1	Musculoskeletal embryonic nuclear protein 1	MSTN1_HUMAN	0	2	2	1	0	0	1	0	2	1	2	1	2	1	1	2	1	1	0	2	2	2	0	2	1	2	0	0	2	0	1	0	2	2	1	0	2	2	0	2	2	2	0	0	0	2
Q8IVN8	SBSPON	Somatomedin-B and thrombospondin type-1 domain-containing protein	SBSPO_HUMAN	6	6	5	5	4	6	5	5	6	6	5	4	6	5	4	5	5	4	5	5	5	5	5	5	4	4	5	5	6	5	6	5	5	4	5	6	5	5	5	5	4	4	5	6	5	6
Q8IW00	VSTM4	V-set and transmembrane domain-containing protein 4	VSTM4_HUMAN	1	0	0	0	0	0	1	0	0	0	0	0	0	1	1	0	0	1	1	0	0	0	1	1	1	0	0	0	1	0	1	0	1	0	1	0	1	1	0	0	1	1	0	0	1	0
Q8IW45	NAXD	ATP-dependent (S)-NAD(P)H-hydrate dehydratase	NNRD_HUMAN	0	2	0	0	0	0	0	0	1	0	0	0	3	2	0	3	3	3	0	0	2	0	4	1	0	1	3	2	2	2	3	2	3	3	0	2	4	0	0	0	0	2	2	0	0	1
Q8IW52	SLITRK4	SLIT and NTRK-like protein 4	SLIK4_HUMAN	12	12	10	10	8	7	11	11	12	12	7	7	10	11	11	11	10	10	12	9	9	8	11	11	10	10	13	12	8	8	11	10	11	15	12	10	11	11	12	11	11	9	9	10	13	11
Q8IWQ3	BRSK2	Serine/threonine-protein kinase BRSK2	BRSK2_HUMAN	1	1	0	1	0	0	0	0	1	0	0	0	0	0	1	0	0	0	0	0	0	0	0	0	0	0	0	0	0	0	0	0	0	0	0	0	0	0	0	0	0	0	0	0	0	0
Q8IWT1	SCN4B	Sodium channel subunit beta-4	SCN4B_HUMAN	10	9	10	7	6	7	7	8	9	7	6	6	7	10	8	8	9	8	9	9	8	7	9	10	10	9	9	8	7	8	9	9	9	12	9	9	9	10	9	9	9	8	7	7	10	10
Q8IWU5	SULF2	Extracellular sulfatase Sulf-2	SULF2_HUMAN	10	8	10	10	7	7	8	8	11	10	7	7	8	8	8	8	8	9	8	10	10	8	8	9	8	10	8	7	9	9	10	8	7	10	8	8	10	9	8	8	6	9	7	8	10	9
Q8IWV2	CNTN4	Contactin-4	CNTN4_HUMAN	35	35	30	31	31	27	30	31	35	34	26	27	30	34	29	32	33	33	35	34	32	27	33	36	28	29	35	32	26	28	34	31	35	35	32	32	32	34	29	35	35	33	33	31	33	32
Q8IWY4	SCUBE1	Signal peptide, CUB and EGF-like domain-containing protein 1	SCUB1_HUMAN	10	13	12	11	9	10	8	9	11	12	10	9	10	11	10	12	10	9	11	11	10	10	10	12	11	10	10	8	9	9	12	11	8	8	12	11	11	12	9	11	10	11	9	9	12	12
Q8IXL6	FAM20C	Extracellular serine/threonine protein kinase FAM20C	FA20C_HUMAN	24	25	23	23	20	15	20	24	25	23	20	20	25	23	21	23	24	23	22	21	22	20	22	25	23	22	25	25	18	19	25	25	23	24	22	21	26	24	21	22	20	23	22	21	26	20
Q8IY22	CMIP	C-Maf-inducing protein	CMIP_HUMAN	1	1	0	1	1	0	0	1	1	0	0	0	1	1	1	1	1	1	1	1	1	0	1	0	0	0	1	1	0	1	0	1	1	1	0	0	1	1	0	0	1	1	1	1	1	0
Q8IYJ0	PIANP	PILR alpha-associated neural protein	PIANP_HUMAN	4	5	2	4	3	2	3	3	4	4	3	3	3	3	3	4	3	4	3	3	3	3	4	4	4	2	4	4	4	3	4	3	4	4	4	4	4	4	3	3	4	3	4	4	3	3
Q8IYR6	TMEFF1	Tomoregulin-1	TEFF1_HUMAN	6	5	6	4	2	5	6	5	6	5	3	2	2	6	4	4	4	4	5	5	5	2	6	5	6	0	6	7	4	3	4	4	3	5	5	5	4	5	4	2	4	6	6	6	4	4
Q8IYS5	OSCAR	Osteoclast-associated immunoglobulin-like receptor	OSCAR_HUMAN	6	6	6	6	5	6	6	6	6	6	5	6	6	6	6	6	5	6	6	5	6	5	7	6	6	5	3	5	6	6	5	7	6	6	6	6	5	6	6	6	6	6	6	6	4	6
Q8IZA0	KIAA0319L	Dyslexia-associated protein KIAA0319-like protein	K319L_HUMAN	8	10	8	8	7	8	8	9	7	9	7	8	8	8	9	8	9	8	10	9	8	9	8	11	8	8	10	9	6	9	8	9	8	10	8	9	8	9	8	8	7	8	11	8	10	9
Q8IZF2	ADGRF5	Adhesion G protein-coupled receptor F5	AGRF5_HUMAN	2	2	1	2	1	0	3	1	3	0	3	0	1	2	1	2	2	2	2	2	2	2	0	0	2	0	2	2	0	1	1	1	2	3	0	3	0	2	0	0	2	1	2	0	0	2
Q8IZJ1	UNC5B	Netrin receptor UNC5B	UNC5B_HUMAN	7	7	3	5	2	2	4	3	7	5	4	3	7	7	4	5	6	7	5	4	7	4	4	7	6	6	5	6	4	3	7	4	5	7	5	7	5	6	5	5	6	6	5	3	5	6
Q8IZJ3	CPAMD8	C3 and PZP-like alpha-2-macroglobulin domain-containing protein 8	CPMD8_HUMAN	12	12	19	20	10	7	13	16	13	11	7	7	18	20	14	15	17	14	10	12	18	14	14	13	18	16	19	9	9	10	13	10	7	13	16	18	18	18	8	13	10	6	12	12	15	18
Q8IZP7	HS6ST3	Heparan-sulfate 6-O-sulfotransferase 3	H6ST3_HUMAN	24	24	19	21	19	20	23	21	23	22	19	21	22	22	22	24	24	24	21	23	20	21	24	25	22	21	23	23	20	22	23	22	23	23	24	24	24	24	22	23	23	22	23	24	23	22
Q8IZS8	CACNA2D3	Voltage-dependent calcium channel subunit alpha-2/delta-3	CA2D3_HUMAN	33	34	22	24	15	19	28	23	34	25	10	14	24	30	32	28	24	29	30	29	24	18	28	26	21	22	31	35	20	21	28	24	30	35	25	25	26	27	22	23	29	25	31	29	25	29
Q8N0W4	NLGN4X	Neuroligin-4, X-linked	NLGNX_HUMAN	8	7	6	8	6	5	7	7	7	7	7	6	7	6	7	8	7	7	9	8	6	6	7	8	7	7	7	8	5	6	8	7	8	7	7	7	6	7	8	8	7	7	6	7	7	7
Q8N111	CEND1	Cell cycle exit and neuronal differentiation protein 1	CEND_HUMAN	2	2	1	2	0	0	2	0	2	2	1	0	0	3	1	0	1	2	3	0	0	0	0	1	3	3	3	0	0	0	3	3	3	3	2	0	0	0	1	0	0	0	0	2	2	3
Q8N114	SHISA5	Protein shisa-5	SHSA5_HUMAN	5	5	5	5	5	5	5	5	5	5	5	5	5	5	5	5	5	5	5	5	5	5	5	5	5	5	5	5	5	5	5	5	5	5	5	5	5	5	5	5	5	5	5	5	5	5
Q8N126	CADM3	Cell adhesion molecule 3	CADM3_HUMAN	37	38	36	37	36	37	37	38	39	37	37	34	38	37	36	36	38	38	37	37	37	36	38	38	37	37	37	39	36	35	38	38	36	38	37	37	37	38	37	38	37	37	37	38	38	38
Q8N129	CNPY4	Protein canopy homolog 4	CNPY4_HUMAN	2	1	0	0	0	0	0	0	2	1	0	1	1	1	1	0	0	0	0	1	0	0	0	0	2	0	1	0	0	0	3	1	2	2	0	0	1	2	1	1	1	2	0	0	3	2
Q8N149	LILRA2	Leukocyte immunoglobulin-like receptor subfamily A member 2	LIRA2_HUMAN	8	6	6	6	6	6	7	6	4	4	6	5	5	5	7	7	6	6	4	4	6	6	5	5	5	5	7	6	5	6	6	5	7	8	5	5	7	6	6	6	6	6	6	6	7	5
Q8N2G4	LYPD1	Ly6/PLAUR domain-containing protein 1	LYPD1_HUMAN	3	3	3	3	2	2	2	2	3	2	3	2	3	2	3	3	3	3	3	2	3	2	2	3	3	3	2	3	2	2	3	3	3	3	3	2	2	3	3	3	2	2	2	3	2	2
Q8N2Q7	NLGN1	Neuroligin-1	NLGN1_HUMAN	16	18	15	14	12	15	15	16	17	12	12	14	18	15	13	14	16	17	17	18	14	15	17	15	17	16	18	18	12	14	18	18	16	18	16	17	17	16	15	17	15	16	17	16	17	17
Q8N2S1	LTBP4	Latent-transforming growth factor beta-binding protein 4	LTBP4_HUMAN	58	56	52	54	53	50	51	55	55	52	50	48	59	56	59	57	49	56	59	58	57	55	54	56	54	52	57	55	55	52	59	58	55	59	57	58	56	53	55	58	56	55	55	54	61	58
Q8N3D4	EHBP1L1	EH domain-binding protein 1-like protein 1	EH1L1_HUMAN	2	1	0	0	0	1	1	0	1	1	0	0	1	1	1	2	0	1	1	0	0	0	0	1	0	0	1	1	0	0	0	1	1	2	0	0	0	0	0	0	1	1	1	0	1	0
Q8N3G9	TMEM130	Transmembrane protein 130	TM130_HUMAN	2	1	1	1	2	2	1	1	2	3	2	1	1	3	1	2	2	1	2	1	1	1	1	3	1	2	3	2	1	1	1	1	1	3	2	2	1	2	0	1	1	3	1	1	2	1
Q8N3H0	TAFA2	Chemokine-like protein TAFA-2	TAFA2_HUMAN	6	6	5	5	5	6	6	6	5	5	6	5	6	5	6	6	6	6	5	6	6	6	6	6	6	5	6	6	6	6	6	5	6	6	6	6	6	6	5	5	6	6	6	6	6	6
Q8N3J6	CADM2	Cell adhesion molecule 2	CADM2_HUMAN	26	27	23	24	22	20	26	24	24	24	22	20	24	25	26	25	24	23	26	24	22	21	24	26	24	23	25	24	23	23	23	23	24	25	24	24	25	25	22	23	25	23	23	23	25	23
Q8N3T1	GALNT15	Polypeptide N-acetylgalactosaminyltransferase 15	GLT15_HUMAN	14	15	15	15	14	7	14	16	15	18	18	17	18	18	17	16	16	12	11	12	14	15	13	17	18	19	11	11	12	16	16	18	18	17	17	15	18	17	12	11	13	15	13	16	17	18
Q8N3T6	TMEM132C	Transmembrane protein 132C	T132C_HUMAN	35	36	31	33	25	20	33	31	37	33	24	22	27	31	36	31	31	35	30	31	29	26	30	34	25	30	36	36	21	20	34	30	36	36	29	30	31	28	27	30	30	35	30	27	30	30
Q8N3Z0	PRSS35	Inactive serine protease 35	PRS35_HUMAN	2	2	2	1	1	2	2	2	1	1	1	1	1	2	2	1	1	2	2	1	2	1	2	1	1	1	2	2	2	2	2	1	2	1	1	2	2	1	2	1	1	1	1	2	2	2
Q8N428	GALNT16	Polypeptide N-acetylgalactosaminyltransferase 16	GLT16_HUMAN	9	11	8	9	5	4	4	5	9	5	4	2	7	8	7	6	8	6	6	6	6	4	6	8	7	6	7	5	6	7	10	7	8	6	7	8	8	4	5	8	6	8	7	6	5	6
Q8N436	CPXM2	Inactive carboxypeptidase-like protein X2	CPXM2_HUMAN	12	15	14	16	15	16	10	11	17	10	13	14	16	15	9	15	13	12	16	17	15	15	11	17	17	12	11	15	11	13	22	20	15	16	11	16	16	15	14	14	11	13	9	10	16	15
Q8N474	SFRP1	Secreted frizzled-related protein 1	SFRP1_HUMAN	9	10	7	8	9	7	6	7	9	7	7	7	8	10	9	8	9	9	8	8	7	8	10	11	10	6	10	10	7	6	14	12	6	10	9	9	8	9	8	9	7	9	7	7	8	9
Q8N475	FSTL5	Follistatin-related protein 5	FSTL5_HUMAN	50	47	36	45	32	33	33	32	49	44	34	33	44	42	24	29	43	47	49	51	42	35	47	49	39	32	40	45	34	35	51	48	34	40	43	45	41	43	46	45	50	49	30	32	49	46
Q8N4A0	GALNT4	Polypeptide N-acetylgalactosaminyltransferase 4	GALT4_HUMAN	2	2	3	2	2	2	2	2	2	2	2	2	3	3	2	2	3	2	3	2	2	3	2	3	3	3	3	2	2	3	3	2	2	4	2	3	3	3	2	2	2	2	2	3	2	3
Q8N573	OXR1	Oxidation resistance protein 1	OXR1_HUMAN	0	0	0	0	0	0	0	0	0	0	0	0	0	0	0	0	0	0	0	0	0	0	0	0	0	0	0	0	0	0	0	0	0	1	0	0	0	0	0	0	0	0	0	0	0	0
Q8N608	DPP10	Inactive dipeptidyl peptidase 10	DPP10_HUMAN	17	15	6	6	3	4	10	9	16	11	4	4	9	6	14	11	11	9	15	12	5	5	11	13	8	9	12	16	8	8	12	6	14	15	9	10	9	10	11	9	8	5	9	9	8	9
Q8N6C5	IGSF1	Immunoglobulin superfamily member 1	IGSF1_HUMAN	14	15	12	13	9	10	11	13	13	14	12	12	13	12	13	13	8	12	14	14	14	11	12	15	11	15	13	13	10	11	16	14	16	15	15	13	15	16	13	12	11	11	8	14	15	15
Q8N6Q3	CD177	CD177 antigen	CD177_HUMAN	9	10	10	10	7	8	5	7	5	6	10	10	4	0	3	1	8	7	7	8	4	3	4	5	3	6	7	8	9	10	2	3	3	4	8	7	6	7	10	10	8	6	8	8	10	10
Q8N8Z6	DCBLD1	Discoidin, CUB and LCCL domain-containing protein 1	DCBD1_HUMAN	6	6	4	4	5	1	6	5	5	6	1	2	4	4	5	5	5	6	4	4	2	0	4	5	3	0	3	4	3	0	3	2	4	5	3	4	3	3	2	3	4	5	3	3	2	2
Q8N967	LRTM2	Leucine-rich repeat and transmembrane domain-containing protein 2	LRTM2_HUMAN	7	7	3	5	4	3	5	6	6	6	3	2	6	4	7	6	4	5	6	5	4	3	6	6	4	5	6	6	5	6	6	5	4	7	6	6	6	5	6	5	6	6	5	5	6	6
Q8NBI3	DRAXIN	Draxin	DRAXI_HUMAN	3	3	3	3	2	0	3	0	2	1	0	2	2	2	2	2	2	2	2	2	3	3	2	1	2	3	2	3	2	3	2	3	3	2	1	3	3	3	0	2	3	2	3	3	2	4
Q8NBI6	XXYLT1	Xyloside xylosyltransferase 1	XXLT1_HUMAN	15	15	13	12	11	11	11	11	16	13	12	11	13	14	13	13	13	14	14	13	12	12	12	12	14	12	12	13	11	11	13	14	12	16	12	14	13	12	14	14	13	13	12	12	15	15
Q8NBJ4	GOLM1	Golgi membrane protein 1	GOLM1_HUMAN	28	27	26	26	25	24	24	25	27	26	23	23	27	26	26	27	26	25	28	27	25	25	26	27	27	26	27	26	25	25	27	27	26	27	26	26	27	26	25	25	25	26	25	26	26	28
Q8NBJ7	SUMF2	Inactive C-alpha-formylglycine-generating enzyme 2	SUMF2_HUMAN	9	6	5	6	8	8	7	6	8	6	5	7	6	6	5	6	6	9	6	6	6	6	8	8	6	7	4	4	4	5	8	8	7	7	6	6	7	6	8	8	7	7	6	6	7	7
Q8NBK3	SUMF1	Formylglycine-generating enzyme	SUMF1_HUMAN	2	1	2	2	1	1	1	2	2	1	1	1	2	1	1	2	2	2	1	1	2	1	2	2	2	2	2	2	2	2	1	2	1	3	3	2	2	1	3	1	2	2	2	2	1	3
Q8NBP7	PCSK9	Proprotein convertase subtilisin/kexin type 9	PCSK9_HUMAN	19	19	17	19	18	17	13	15	18	18	14	15	19	17	6	6	14	17	15	16	14	15	18	17	15	14	19	19	13	16	18	18	12	14	17	17	17	18	17	17	18	18	15	15	18	19
Q8NBS9	TXNDC5	Thioredoxin domain-containing protein 5	TXND5_HUMAN	14	12	9	14	11	10	10	12	14	12	9	8	13	15	14	11	12	13	11	13	13	14	8	12	11	13	13	12	9	10	12	13	11	14	13	13	12	14	12	13	10	13	11	11	14	10
Q8NC42	RNF149	E3 ubiquitin-protein ligase RNF149	RN149_HUMAN	0	0	0	0	0	0	0	0	0	0	0	0	0	0	0	1	0	1	0	0	0	0	0	0	0	0	0	0	0	0	1	0	1	1	0	0	0	0	0	0	0	0	0	0	0	0
Q8NC44	RETREG2	Reticulophagy regulator 2	RETR2_HUMAN	1	1	1	1	1	1	1	1	1	1	1	0	1	1	1	1	1	1	1	0	1	1	1	1	0	0	1	1	1	1	1	1	1	1	1	1	1	1	0	1	0	1	1	1	0	1
Q8NC67	NETO2	Neuropilin and tolloid-like protein 2	NETO2_HUMAN	2	2	0	0	0	0	2	0	2	2	0	0	0	0	2	2	0	2	2	2	0	0	1	2	2	0	2	2	0	0	2	0	2	2	0	2	2	2	2	2	2	2	1	1	2	1
Q8NCC3	PLA2G15	Phospholipase A2 group XV	PAG15_HUMAN	13	15	11	12	10	11	14	11	13	12	8	8	11	12	12	10	14	11	15	13	10	9	14	17	16	12	13	16	10	12	14	15	14	14	13	14	13	13	12	13	12	12	12	11	13	11
Q8NCH0	CHST14	Carbohydrate sulfotransferase 14	CHSTE_HUMAN	6	7	5	4	4	2	4	5	6	6	3	0	4	6	3	5	4	5	5	6	6	6	4	5	5	4	5	6	4	4	8	6	4	6	4	6	5	6	4	4	4	4	6	4	4	7
Q8NCL4	GALNT6	Polypeptide N-acetylgalactosaminyltransferase 6	GALT6_HUMAN	22	23	22	22	19	17	20	23	21	19	17	18	22	23	21	22	24	23	19	19	19	19	23	22	21	21	18	19	23	21	22	20	24	24	22	22	23	22	21	20	21	20	21	22	17	20
Q8NCW5	NAXE	NAD(P)H-hydrate epimerase	NNRE_HUMAN	16	17	10	16	12	11	15	14	18	17	12	9	16	17	17	17	15	16	16	18	18	15	15	17	15	14	18	15	14	12	18	16	14	18	14	13	12	13	14	16	14	17	18	16	17	15
Q8NCW6	GALNT11	Polypeptide N-acetylgalactosaminyltransferase 11	GLT11_HUMAN	4	4	3	4	2	4	4	3	3	2	3	2	5	3	6	7	4	4	7	6	3	3	4	5	5	4	2	4	4	3	8	5	6	8	4	3	1	4	5	4	4	4	0	1	5	5
Q8NES3	LFNG	Beta-1,3-N-acetylglucosaminyltransferase lunatic fringe	LFNG_HUMAN	26	22	22	23	21	21	21	21	23	23	17	19	24	24	21	20	21	24	24	24	21	20	22	21	23	21	25	22	20	20	24	24	21	25	22	23	23	23	25	24	23	24	20	23	23	25
Q8NEY4	ATP6V1C2	V-type proton ATPase subunit C 2	VATC2_HUMAN	1	1	1	1	1	1	1	1	1	1	1	1	1	1	1	1	1	1	0	1	1	1	1	1	0	1	1	1	1	1	1	1	1	1	1	1	1	1	1	0	1	1	1	1	1	1
Q8NFL0	B3GNT7	UDP-GlcNAc:betaGal beta-1,3-N-acetylglucosaminyltransferase 7	B3GN7_HUMAN	0	0	2	0	0	0	0	0	1	1	0	0	0	0	1	0	0	0	0	1	0	0	0	0	0	0	0	0	0	1	0	0	1	1	1	0	0	1	0	0	0	0	0	0	0	1
Q8NFP4	MDGA1	MAM domain-containing glycosylphosphatidylinositol anchor protein 1	MDGA1_HUMAN	30	31	26	27	28	26	21	22	31	28	24	27	28	26	21	21	31	29	28	29	25	25	28	28	28	28	29	29	17	25	33	30	27	30	31	28	26	28	30	26	30	25	26	23	29	28
Q8NFT8	DNER	Delta and Notch-like epidermal growth factor-related receptor	DNER_HUMAN	18	16	16	18	17	19	17	16	17	17	16	16	19	17	18	17	18	19	18	17	19	17	17	17	17	17	18	17	16	17	19	18	17	19	17	17	18	18	17	18	18	18	18	17	17	18
Q8NFY4	SEMA6D	Semaphorin-6D	SEM6D_HUMAN	22	25	21	24	21	17	24	23	23	24	19	19	21	22	22	22	22	22	22	22	21	20	24	22	23	24	24	24	18	20	24	20	21	23	21	22	22	24	20	20	22	21	20	22	23	20
Q8NFZ4	NLGN2	Neuroligin-2	NLGN2_HUMAN	19	18	13	14	12	11	15	12	18	15	10	9	14	16	17	14	14	14	17	17	16	13	15	15	15	16	17	15	11	13	19	15	13	19	14	16	15	16	15	14	16	17	13	13	18	17
Q8NFZ8	CADM4	Cell adhesion molecule 4	CADM4_HUMAN	21	21	20	21	21	20	19	20	21	20	19	19	21	21	21	20	20	21	21	21	21	20	19	21	21	19	20	20	19	19	21	22	19	20	21	20	20	20	22	21	20	21	20	19	21	21
Q8NHG7	SVIP	Small VCP/p97-interacting protein	SVIP_HUMAN	2	1	0	1	0	0	0	0	2	1	0	0	2	1	1	2	0	1	1	2	0	1	2	1	1	1	2	1	0	1	1	0	1	2	1	0	0	1	1	1	1	0	0	0	1	0
Q8NHJ6	LILRB4	Leukocyte immunoglobulin-like receptor subfamily B member 4	LIRB4_HUMAN	5	5	5	5	5	4	5	5	5	6	4	4	5	6	5	5	4	5	5	5	4	4	4	5	5	5	5	5	3	3	5	6	5	6	5	5	5	5	6	5	5	5	5	4	5	5
Q8NHL6	LILRB1	Leukocyte immunoglobulin-like receptor subfamily B member 1	LIRB1_HUMAN	1	1	0	1	0	0	0	1	2	1	0	0	1	2	1	2	2	1	1	1	1	0	0	0	1	1	1	1	0	1	1	1	1	2	1	1	1	1	1	1	1	1	1	1	1	1
Q8NHP8	PLBD2	Putative phospholipase B-like 2	PLBL2_HUMAN	12	12	9	10	11	8	9	8	11	9	6	10	10	11	9	9	10	9	10	9	9	7	11	11	7	11	11	11	8	8	13	13	10	13	11	10	11	9	13	12	11	10	9	9	11	11
Q8NI22	MCFD2	Multiple coagulation factor deficiency protein 2	MCFD2_HUMAN	3	4	3	3	3	4	3	3	4	3	3	3	4	3	3	3	3	3	4	3	4	4	4	4	3	5	4	4	3	3	4	4	4	4	4	4	4	4	4	3	5	4	3	3	3	4
Q8NI32	LYPD6B	Ly6/PLAUR domain-containing protein 6B	LPD6B_HUMAN	4	4	3	2	2	3	4	2	4	3	3	3	4	3	4	3	3	3	2	4	4	3	3	2	2	2	3	4	3	4	3	4	3	4	3	4	4	3	3	2	5	4	5	5	4	4
Q8TAB3	PCDH19	Protocadherin-19	PCD19_HUMAN	6	5	5	4	0	1	3	4	5	4	2	0	4	3	3	4	3	5	4	4	0	1	3	5	3	3	3	4	0	4	5	2	6	6	4	4	4	2	3	3	5	3	4	4	0	0
Q8TAG5	VSTM2A	V-set and transmembrane domain-containing protein 2A	VTM2A_HUMAN	24	24	22	22	16	16	24	23	24	23	21	18	24	24	24	24	23	24	23	24	21	22	23	23	22	23	24	24	23	22	24	23	24	24	22	22	23	24	23	24	24	23	23	24	24	24
Q8TAL6	FIBIN	Fin bud initiation factor homolog	FIBIN_HUMAN	2	1	3	4	2	1	1	3	4	3	1	1	4	3	3	4	2	2	3	4	3	1	2	1	3	2	3	1	1	2	3	3	1	2	3	2	2	2	1	1	2	2	1	1	4	3
Q8TAQ9	SUN3	SUN domain-containing protein 3	SUN3_HUMAN	2	2	3	2	3	2	2	3	2	2	3	3	3	3	3	3	3	3	3	3	3	3	3	2	2	2	2	3	3	2	2	2	3	2	3	3	3	3	3	3	3	3	3	3	2	3
Q8TB73	NDNF	Protein NDNF	NDNF_HUMAN	0	0	2	2	0	0	0	0	2	0	0	0	0	0	0	0	0	0	2	1	0	0	0	0	0	0	0	0	0	0	1	3	2	3	1	2	0	0	0	0	3	0	0	0	0	0
Q8TB96	ITFG1	T-cell immunomodulatory protein	TIP_HUMAN	2	2	1	2	1	0	0	2	1	0	1	0	0	1	1	1	0	2	2	1	1	0	2	1	0	1	2	2	1	2	2	1	2	2	2	1	2	1	0	1	0	0	1	0	2	1
Q8TBP5	FAM174A	Membrane protein FAM174A	F174A_HUMAN	2	2	2	1	0	2	1	2	2	2	0	1	1	2	2	1	2	2	2	2	0	1	2	2	2	2	2	1	2	0	2	1	1	2	2	1	2	0	2	0	0	2	1	1	0	0
Q8TCZ2	CD99L2	CD99 antigen-like protein 2	C99L2_HUMAN	25	26	18	23	14	14	17	20	24	22	14	9	19	20	18	20	17	21	23	21	16	18	18	25	18	24	22	24	16	17	22	18	21	27	25	18	19	20	16	17	23	22	22	19	20	20
Q8TD84	DSCAML1	Down syndrome cell adhesion molecule-like protein 1	DSCL1_HUMAN	1	3	0	0	0	0	0	0	3	2	0	0	0	2	0	0	2	2	1	3	0	0	1	2	0	2	3	3	0	0	3	2	2	3	2	2	0	0	0	1	0	0	1	0	0	0
Q8TDF5	NETO1	Neuropilin and tolloid-like protein 1	NETO1_HUMAN	5	6	2	2	1	2	3	3	6	3	2	0	2	4	6	6	3	4	4	5	3	2	3	5	4	2	5	5	2	3	4	2	6	5	3	2	5	3	2	3	3	2	4	5	4	4
Q8TDQ0	HAVCR2	Hepatitis A virus cellular receptor 2	HAVR2_HUMAN	8	7	8	7	6	3	6	5	6	7	5	5	8	7	8	8	7	7	7	7	7	7	7	7	7	7	7	7	6	6	7	6	6	7	7	7	7	7	7	8	7	7	7	7	7	7
Q8TDQ7	GNPDA2	Glucosamine-6-phosphate isomerase 2	GNPI2_HUMAN	3	3	0	2	0	0	0	3	3	4	0	0	0	2	3	3	3	2	2	4	2	2	0	2	0	2	2	2	2	0	3	2	3	5	0	0	2	3	4	1	2	2	0	3	2	1
Q8TDW7	FAT3	Protocadherin Fat 3	FAT3_HUMAN	4	5	3	2	2	2	4	4	6	5	3	1	3	4	6	5	4	4	3	4	3	4	4	4	3	1	5	5	1	3	6	3	5	6	4	5	4	3	2	4	3	5	4	2	2	5
Q8TE57	ADAMTS16	A disintegrin and metalloproteinase with thrombospondin motifs 16	ATS16_HUMAN	2	1	1	1	1	1	2	1	2	1	1	1	2	1	1	1	1	1	1	1	2	1	1	1	1	1	1	2	1	1	1	1	1	1	1	1	1	1	1	1	1	1	1	1	1	1
Q8TER0	SNED1	Sushi, nidogen and EGF-like domain-containing protein 1	SNED1_HUMAN	37	37	37	34	34	31	32	34	36	30	30	30	38	38	36	33	34	35	39	36	35	33	33	34	36	36	36	37	34	30	38	41	35	35	33	35	35	31	37	35	34	37	34	35	38	42
Q8TEU8	WFIKKN2	WAP, Kazal, immunoglobulin, Kunitz and NTR domain-containing protein 2	WFKN2_HUMAN	36	37	33	34	33	35	35	34	36	37	37	33	33	35	35	34	36	34	37	38	34	35	34	36	39	34	39	36	34	33	36	36	35	39	37	38	37	37	32	34	34	35	33	32	37	37
Q8WUA8	TSKU	Tsukushin	TSK_HUMAN	7	10	9	7	7	4	3	4	9	7	6	4	9	9	6	6	9	8	7	9	7	7	6	7	10	5	10	5	9	5	9	6	8	8	7	7	8	7	7	10	6	7	3	4	7	10
Q8WUJ3	CEMIP	Cell migration-inducing and hyaluronan-binding protein	CEMIP_HUMAN	64	61	55	60	42	50	56	53	64	54	42	38	58	61	53	60	54	56	58	56	57	58	50	61	56	51	60	56	57	53	64	59	50	64	61	57	60	61	59	59	53	58	54	57	60	63
Q8WUM4	PDCD6IP	Programmed cell death 6-interacting protein	PDC6I_HUMAN	0	2	1	2	0	0	0	0	1	3	1	0	2	0	0	1	0	0	0	0	0	1	0	0	0	0	1	0	0	0	0	0	2	3	0	0	0	0	0	0	0	2	0	0	0	1
Q8WVN6	SECTM1	Secreted and transmembrane protein 1	SCTM1_HUMAN	4	3	2	4	3	3	3	3	3	4	2	2	4	4	3	4	4	2	4	3	4	3	2	2	3	3	3	4	3	4	3	4	4	4	3	3	4	4	3	4	4	4	4	4	4	3
Q8WVQ1	CANT1	Soluble calcium-activated nucleotidase 1	CANT1_HUMAN	34	33	28	27	27	23	30	26	32	29	27	27	31	32	33	32	32	32	33	33	30	30	31	28	32	30	33	33	26	28	32	32	32	34	31	29	31	30	31	30	30	33	31	30	32	31
Q8WWA0	ITLN1	Intelectin-1	ITLN1_HUMAN	2	1	2	2	2	0	2	2	2	2	0	0	0	2	1	1	2	0	1	1	0	1	0	1	2	1	2	1	0	2	2	2	0	0	2	1	2	1	1	2	2	1	0	0	2	1
Q8WWX9	SELENOM	Selenoprotein M	SELM_HUMAN	13	13	11	11	11	10	10	12	14	10	10	7	12	12	13	13	10	11	13	12	14	12	11	11	15	10	13	10	11	10	13	13	9	14	12	12	11	13	12	13	11	14	11	13	12	11
Q8WX77	IGFBPL1	Insulin-like growth factor-binding protein-like 1	IBPL1_HUMAN	5	5	5	7	6	6	3	4	5	6	3	6	6	5	4	3	4	6	7	5	5	4	4	5	6	4	6	5	5	4	8	7	4	6	4	6	4	4	5	5	6	6	5	4	6	5
Q8WXD2	SCG3	Secretogranin-3	SCG3_HUMAN	96	94	84	83	79	81	90	81	91	89	83	80	89	94	91	86	81	84	90	91	82	81	85	86	87	86	92	93	75	81	85	86	92	95	90	86	86	90	86	86	86	85	88	87	93	90
Q8WY21	SORCS1	VPS10 domain-containing receptor SorCS1	SORC1_HUMAN	34	33	29	30	20	24	27	28	32	27	20	22	24	25	30	29	27	31	30	31	21	21	32	32	22	25	33	32	24	29	31	30	29	33	31	29	31	28	26	27	30	28	28	31	31	29
Q8WYK1	CNTNAP5	Contactin-associated protein-like 5	CNTP5_HUMAN	23	24	15	19	14	10	15	16	20	16	11	6	17	17	19	20	21	19	16	19	15	13	18	22	12	16	21	20	13	16	22	18	22	26	18	17	18	16	14	17	19	23	21	19	20	19
Q8WZ75	ROBO4	Roundabout homolog 4	ROBO4_HUMAN	12	11	10	11	8	9	11	9	11	11	10	7	11	12	11	11	11	11	12	10	11	10	7	9	9	9	11	10	9	7	11	11	10	11	11	10	10	11	10	11	9	10	9	11	10	10
Q8WZA1	POMGNT1	Protein O-linked-mannose beta-1,2-N-acetylglucosaminyltransferase 1	PMGT1_HUMAN	47	50	43	48	44	38	43	44	51	47	37	40	46	51	50	50	49	48	50	51	46	46	46	45	45	43	48	47	41	42	47	48	47	53	46	48	46	48	45	45	48	48	45	43	50	49
Q92185	ST8SIA1	Alpha-N-acetylneuraminide alpha-2,8-sialyltransferase	SIA8A_HUMAN	3	2	2	1	1	1	1	1	2	1	1	1	2	1	1	1	2	2	2	2	2	1	2	2	2	1	2	2	1	1	2	2	2	1	1	1	1	1	2	2	2	2	0	1	2	2
Q92187	ST8SIA4	CMP-N-acetylneuraminate-poly-alpha-2,8-sialyltransferase	SIA8D_HUMAN	6	5	4	4	2	0	1	2	5	4	0	3	4	5	4	4	3	4	3	0	1	1	0	4	2	1	3	5	3	3	5	4	2	5	3	2	3	3	4	4	3	4	1	0	4	3
Q92484	SMPDL3A	Acid sphingomyelinase-like phosphodiesterase 3a	ASM3A_HUMAN	9	8	5	7	4	5	8	5	9	6	3	5	8	6	7	6	7	6	10	7	4	5	6	5	7	6	6	8	3	5	8	6	3	5	6	6	8	5	8	7	8	7	7	7	10	6
Q92485	SMPDL3B	Acid sphingomyelinase-like phosphodiesterase 3b	ASM3B_HUMAN	17	16	10	13	10	12	13	16	16	14	14	12	15	15	10	7	13	10	13	15	12	13	15	15	11	10	13	12	10	7	16	15	8	11	12	14	15	14	16	15	8	12	11	10	15	17
Q92496	CFHR4	Complement factor H-related protein 4	FHR4_HUMAN	2	2	2	2	1	1	2	1	2	2	3	2	1	2	2	2	2	2	1	2	2	2	1	1	2	2	2	1	2	2	3	3	2	2	1	1	1	1	3	3	1	2	2	2	2	2
Q92520	FAM3C	Protein FAM3C	FAM3C_HUMAN	42	47	38	37	37	43	43	38	43	39	42	38	43	44	45	41	39	41	46	44	37	42	44	39	42	38	45	45	36	38	39	40	43	46	38	39	40	39	43	42	38	43	41	43	45	45
Q92530	PSMF1	Proteasome inhibitor PI31 subunit	PSMF1_HUMAN	0	0	0	0	0	0	0	0	0	1	0	0	0	0	0	0	0	0	0	0	0	0	0	0	0	0	0	0	0	0	0	0	1	0	0	0	0	0	0	0	0	0	0	0	0	0
Q92537	SUSD6	Sushi domain-containing protein 6	SUSD6_HUMAN	1	1	1	1	1	1	1	1	1	1	1	1	1	1	1	1	1	1	1	1	1	1	1	1	1	1	1	1	1	1	1	1	1	1	1	1	1	1	1	1	1	1	1	1	1	1
Q92542	NCSTN	Nicastrin	NICA_HUMAN	4	5	4	4	2	2	1	4	5	4	3	3	3	5	4	4	4	3	4	4	2	3	3	3	3	4	5	3	2	1	4	4	4	5	3	3	3	4	3	2	3	3	2	2	5	3
Q92563	SPOCK2	Testican-2	TICN2_HUMAN	31	31	27	29	25	28	26	25	35	28	25	19	29	29	25	27	30	28	30	27	29	27	33	34	31	31	27	29	26	24	31	34	29	33	31	33	30	31	32	32	30	33	31	29	30	33
Q92597	NDRG1	Protein NDRG1	NDRG1_HUMAN	3	2	2	2	0	1	2	2	2	2	3	2	2	2	2	2	2	2	3	0	0	1	2	2	2	1	2	1	1	2	3	3	2	2	1	2	2	2	0	2	1	2	3	1	2	3
Q92626	PXDN	Peroxidasin homolog	PXDN_HUMAN	5	5	6	5	4	3	9	5	4	6	4	4	7	6	3	7	6	6	6	7	4	7	4	6	4	5	6	5	5	5	9	5	5	8	6	5	3	5	5	7	5	6	4	6	8	8
Q92673	SORL1	Sortilin-related receptor	SORL_HUMAN	83	80	76	77	67	62	62	65	75	69	51	52	74	71	75	77	72	75	67	69	66	58	75	76	66	68	78	79	63	68	85	78	74	81	71	78	76	77	70	72	70	67	73	67	76	75
Q92686	NRGN	Neurogranin	NEUG_HUMAN	1	1	1	0	0	1	1	1	2	2	1	0	0	1	1	1	1	1	1	1	1	1	1	0	1	1	1	1	1	1	0	0	0	1	1	0	1	0	0	0	0	0	1	1	0	0
Q92692	NECTIN2	Nectin-2	NECT2_HUMAN	8	8	6	6	5	5	4	7	9	5	5	5	5	8	6	5	6	4	6	7	7	7	6	6	6	7	8	8	4	6	8	7	6	6	5	6	6	5	4	7	6	7	6	5	6	6
Q92729	PTPRU	Receptor-type tyrosine-protein phosphatase U	PTPRU_HUMAN	7	5	4	5	4	3	3	4	5	5	6	4	6	4	3	4	4	6	4	5	4	4	4	4	5	3	5	6	3	3	6	5	3	4	4	4	4	5	4	4	5	5	5	5	4	4
Q92734	TFG	Protein TFG	TFG_HUMAN	0	0	0	2	0	0	0	0	1	1	0	0	0	0	0	2	0	1	0	0	0	0	0	0	0	0	0	0	0	1	1	0	1	1	0	0	0	1	0	0	1	1	0	0	0	0
Q92743	HTRA1	Serine protease HTRA1	HTRA1_HUMAN	23	24	23	22	21	22	22	22	22	21	23	22	25	24	22	23	22	22	22	22	23	22	24	25	24	23	25	23	24	23	25	25	22	23	23	23	22	22	22	24	23	24	23	23	25	24
Q92752	TNR	Tenascin-R	TENR_HUMAN	33	31	23	29	27	19	22	20	32	33	15	18	30	29	24	23	24	28	26	33	25	20	25	28	30	27	34	29	23	21	30	26	28	32	25	28	24	29	28	27	28	27	26	24	30	29
Q92765	FRZB	Secreted frizzled-related protein 3	SFRP3_HUMAN	12	12	11	11	11	11	13	11	11	11	11	11	11	11	11	11	10	10	11	12	11	11	11	11	11	11	12	12	11	11	12	11	10	12	11	11	11	11	11	11	11	11	11	11	12	12
Q92820	GGH	Gamma-glutamyl hydrolase	GGH_HUMAN	20	21	19	20	20	19	20	19	21	20	20	19	20	20	20	21	20	19	21	20	17	18	20	20	18	20	21	20	20	20	21	20	20	21	20	20	20	20	20	21	20	20	20	19	20	19
Q92823	NRCAM	Neuronal cell adhesion molecule	NRCAM_HUMAN	121	120	108	114	109	110	123	116	117	113	101	100	121	124	115	115	112	116	117	120	108	110	121	116	108	106	122	116	106	106	115	113	117	120	111	110	107	110	114	115	110	115	119	122	117	115
Q92832	NELL1	Protein kinase C-binding protein NELL1	NELL1_HUMAN	8	7	3	4	1	0	5	7	9	6	4	2	7	6	8	6	4	6	5	5	4	4	3	4	0	5	4	7	4	2	6	3	6	5	4	4	4	6	4	5	5	4	5	6	5	5
Q92854	SEMA4D	Semaphorin-4D	SEM4D_HUMAN	15	16	11	13	7	9	12	11	15	12	8	5	13	13	11	12	14	13	14	13	9	11	13	13	12	14	15	14	8	12	16	15	12	17	12	13	12	12	12	14	15	13	15	12	12	13
Q92859	NEO1	Neogenin	NEO1_HUMAN	64	65	59	61	56	59	60	59	65	61	59	56	62	63	57	62	60	61	61	63	60	56	63	64	62	59	61	62	62	56	63	62	62	64	63	61	60	62	59	60	62	61	59	60	62	61
Q92874	DNASE1L2	Deoxyribonuclease-1-like 2	DNSL2_HUMAN	0	0	0	0	0	0	0	0	0	0	0	0	0	0	0	0	0	0	0	0	0	0	0	0	0	0	0	0	0	0	0	0	0	0	0	0	0	0	0	0	0	0	0	0	0	0
Q92876	KLK6	Kallikrein-6	KLK6_HUMAN	75	72	62	70	65	64	68	68	71	71	66	64	73	70	71	71	68	70	72	69	69	68	67	66	72	69	73	74	60	67	69	69	73	75	71	71	68	71	73	70	69	70	64	70	73	75
Q92890	UFD1	Ubiquitin recognition factor in ER-associated degradation protein 1	UFD1_HUMAN	3	3	2	2	2	1	1	1	3	3	1	1	2	2	2	3	2	2	3	2	2	2	2	2	2	2	2	3	1	1	3	2	2	3	3	2	2	2	2	1	4	3	2	2	2	1
Q92896	GLG1	Golgi apparatus protein 1	GSLG1_HUMAN	23	22	16	17	19	17	17	19	19	20	16	17	19	21	19	16	20	21	21	20	18	16	19	18	14	18	18	21	18	17	21	20	22	19	18	19	17	20	19	19	20	23	17	20	16	16
Q92911	SLC5A5	Sodium/iodide cotransporter	SC5A5_HUMAN	7	4	2	2	4	4	3	3	8	4	2	2	7	2	3	5	3	3	6	5	2	3	4	6	3	2	4	2	2	4	10	7	6	4	4	3	4	3	2	3	3	4	3	2	7	8
Q92932	PTPRN2	Receptor-type tyrosine-protein phosphatase N2	PTPR2_HUMAN	43	42	25	28	21	22	33	33	42	38	22	21	32	36	40	41	33	37	40	39	27	25	34	35	34	28	42	41	31	31	35	30	39	42	35	32	35	33	31	28	33	36	35	36	35	30
Q92935	EXTL1	Exostosin-like 1	EXTL1_HUMAN	1	0	0	1	0	0	0	0	0	0	0	0	0	0	0	1	0	0	0	0	0	0	0	1	0	0	1	2	0	0	0	0	0	2	0	0	0	0	0	0	0	0	0	0	0	0
Q92954	PRG4	Proteoglycan 4	PRG4_HUMAN	36	36	44	48	36	42	35	34	40	43	35	36	42	46	41	39	41	43	41	40	43	41	31	30	43	43	33	37	35	39	40	44	37	31	38	39	38	41	35	32	38	40	35	28	36	41
Q92956	TNFRSF14	Tumor necrosis factor receptor superfamily member 14	TNR14_HUMAN	4	4	4	4	3	3	3	4	4	4	2	2	4	3	4	4	3	3	4	3	4	3	3	3	4	3	3	3	3	3	3	3	4	3	3	3	3	4	4	3	3	3	4	4	3	3
Q93045	STMN2	Stathmin-2	STMN2_HUMAN	1	1	1	0	0	0	1	0	0	0	0	0	0	1	0	0	0	0	1	0	0	0	1	0	0	0	0	0	0	0	0	0	0	0	0	0	0	0	0	0	1	0	0	0	0	0
Q93063	EXT2	Exostosin-2	EXT2_HUMAN	21	18	14	16	9	9	12	12	14	16	11	12	17	15	15	14	13	10	16	17	13	12	13	13	14	13	20	16	10	12	17	13	18	21	13	14	16	14	13	15	11	16	12	15	12	16
Q93091	RNASE6	Ribonuclease K6	RNAS6_HUMAN	11	11	10	11	11	11	11	11	11	10	11	10	11	11	11	11	11	11	11	11	11	11	11	11	10	11	11	11	11	11	11	11	11	11	10	11	11	11	11	11	10	11	11	11	10	11
Q969E1	LEAP2	Liver-expressed antimicrobial peptide 2	LEAP2_HUMAN	2	2	2	2	2	2	2	2	2	2	2	2	2	2	2	2	2	2	2	2	2	2	2	2	2	2	2	2	2	2	2	2	2	2	2	2	2	2	2	2	2	2	2	2	0	2
Q969H8	MYDGF	Myeloid-derived growth factor	MYDGF_HUMAN	8	7	8	8	7	7	8	8	8	8	7	8	8	8	7	8	8	8	8	8	8	8	8	8	8	7	8	7	8	8	8	8	8	8	8	8	8	8	8	8	8	8	8	8	8	7
Q969P0	IGSF8	Immunoglobulin superfamily member 8	IGSF8_HUMAN	31	31	28	29	27	27	30	30	30	30	28	27	29	29	27	30	30	29	28	31	29	27	31	31	31	30	31	30	31	31	30	30	30	31	29	30	30	31	26	31	30	30	30	30	29	29
Q969T9	WBP2	WW domain-binding protein 2	WBP2_HUMAN	6	5	6	3	3	1	3	3	5	5	2	3	6	5	3	5	5	6	5	6	3	3	4	4	4	3	4	5	4	3	5	4	5	6	5	3	4	5	3	3	5	4	2	4	2	4
Q969Z4	RELT	Tumor necrosis factor receptor superfamily member 19L	TR19L_HUMAN	3	4	3	2	3	3	3	4	4	4	3	1	4	4	4	4	3	4	4	3	2	2	3	2	4	4	3	4	2	4	4	3	3	4	5	3	2	3	4	4	3	3	3	4	3	4
Q96A00	PPP1R14A	Protein phosphatase 1 regulatory subunit 14A	PP14A_HUMAN	2	2	2	2	0	0	2	2	2	2	1	1	2	2	2	2	1	2	2	2	1	2	2	2	2	2	2	2	2	1	2	1	2	2	2	2	2	2	2	1	2	2	0	2	2	0
Q96A11	GAL3ST3	Galactose-3-O-sulfotransferase 3	G3ST3_HUMAN	1	1	0	0	1	0	0	0	1	0	0	0	0	1	0	0	0	0	0	1	0	0	0	0	0	0	1	1	0	0	1	1	0	0	0	0	0	0	0	1	0	0	0	0	0	0
Q96A83	COL26A1	Collagen alpha-1(XXVI) chain	COQA1_HUMAN	1	1	0	0	0	0	0	0	1	0	0	0	0	0	1	1	0	0	1	1	1	0	0	0	0	0	1	0	1	0	0	1	2	1	0	0	1	0	0	0	1	0	1	1	0	1
Q96AP7	ESAM	Endothelial cell-selective adhesion molecule	ESAM_HUMAN	7	8	7	8	7	7	8	8	8	7	6	7	8	9	8	8	7	7	8	8	7	8	8	7	9	7	9	8	7	7	7	7	7	9	7	8	7	7	7	7	8	7	7	7	8	8
Q96AQ6	PBXIP1	Pre-B-cell leukemia transcription factor-interacting protein 1	PBIP1_HUMAN	12	14	12	14	7	6	11	8	14	8	5	5	16	13	13	12	10	12	9	11	10	7	8	10	12	12	10	11	8	5	13	11	13	14	13	12	11	13	8	11	10	14	10	8	11	11
Q96B49	TOMM6	Mitochondrial import receptor subunit TOM6 homolog	TOM6_HUMAN	0	0	0	0	0	0	0	0	1	0	0	0	0	0	0	0	0	0	0	1	0	0	0	1	1	1	1	1	0	0	1	0	0	1	0	0	1	1	1	0	0	1	0	0	1	0
Q96B86	RGMA	Repulsive guidance molecule A	RGMA_HUMAN	15	15	12	15	14	13	14	14	15	13	13	13	14	14	15	15	15	15	15	14	15	15	14	15	14	15	15	15	12	13	15	15	13	14	15	15	15	14	15	15	13	15	14	15	15	14
Q96BY9	SARAF	Store-operated calcium entry-associated regulatory factor	SARAF_HUMAN	4	4	2	2	2	1	2	1	4	2	1	1	4	2	1	3	2	3	4	2	1	2	2	3	3	2	4	3	1	2	4	5	3	3	3	3	2	3	3	2	2	3	2	2	2	2
Q96BZ4	PLD4	5'-3' exonuclease PLD4	PLD4_HUMAN	12	13	13	13	11	10	8	9	13	13	7	7	13	13	12	12	12	12	11	11	11	12	12	11	11	12	11	11	7	7	11	12	13	13	11	13	11	12	12	11	10	8	9	9	12	12
Q96C23	GALM	Galactose mutarotase	GALM_HUMAN	1	1	0	0	0	0	0	0	0	0	0	0	0	0	0	0	0	0	0	0	0	0	0	0	0	0	1	1	0	0	0	0	0	0	0	0	0	0	0	0	0	0	0	0	0	0
Q96CG8	CTHRC1	Collagen triple helix repeat-containing protein 1	CTHR1_HUMAN	5	5	5	5	4	3	4	3	5	5	4	4	5	5	5	5	5	4	5	5	5	4	4	5	4	5	5	5	4	4	5	5	5	5	5	4	4	5	4	5	5	5	4	5	5	5
Q96CS7	PLEKHB2	Pleckstrin homology domain-containing family B member 2	PKHB2_HUMAN	5	5	1	2	1	0	3	3	4	3	0	0	4	2	0	4	3	3	4	2	1	0	2	2	2	3	5	4	3	2	4	3	4	6	2	3	2	3	2	2	2	2	2	0	3	2
Q96CW9	NTNG2	Netrin-G2	NTNG2_HUMAN	6	5	2	3	3	3	4	5	5	5	4	2	2	3	5	5	5	5	3	3	2	3	4	5	0	2	4	5	3	3	5	4	6	6	4	4	5	4	4	4	4	5	4	5	2	4
Q96CX2	KCTD12	BTB/POZ domain-containing protein KCTD12	KCD12_HUMAN	8	9	7	6	7	4	7	6	6	6	6	3	8	9	4	4	6	6	8	9	5	5	6	8	8	6	5	8	3	7	10	5	7	7	7	6	8	8	5	7	7	6	4	5	6	7
Q96D05	FAM241B	Protein FAM241B	F241B_HUMAN	2	2	2	2	2	2	2	2	2	2	2	2	2	2	2	2	2	2	2	2	2	2	2	2	2	2	2	2	2	2	2	2	2	2	2	2	2	2	2	2	2	2	2	2	2	2
Q96D15	RCN3	Reticulocalbin-3	RCN3_HUMAN	1	1	0	1	0	0	1	0	1	0	0	0	0	1	1	1	1	1	2	1	0	0	2	2	1	1	2	1	1	0	1	2	2	2	2	0	1	2	1	0	0	0	1	0	1	1
Q96DD7	SHISA4	Protein shisa-4	SHSA4_HUMAN	1	1	1	1	1	1	1	1	1	1	1	1	1	1	1	1	1	1	1	1	1	1	1	1	1	1	1	1	1	1	1	1	1	1	1	1	1	1	1	1	1	1	1	1	1	1
Q96DZ1	ERLEC1	Endoplasmic reticulum lectin 1	ERLEC_HUMAN	1	0	1	1	1	1	1	1	2	1	1	1	1	1	2	1	1	1	2	1	1	1	1	2	1	2	2	1	1	1	3	2	1	2	1	2	1	1	1	1	1	1	2	1	1	1
Q96EE4	CCDC126	Coiled-coil domain-containing protein 126	CC126_HUMAN	4	4	4	4	4	3	4	3	4	4	4	4	4	3	4	4	4	4	3	4	4	3	4	4	3	3	4	4	3	3	3	4	3	3	3	3	3	4	3	3	4	4	3	3	4	4
Q96EG1	ARSG	Arylsulfatase G	ARSG_HUMAN	5	4	0	0	2	0	0	1	2	1	0	0	1	1	0	0	4	6	5	3	5	4	4	1	0	0	5	2	0	0	1	0	1	4	0	0	0	0	0	2	1	0	2	1	3	3
Q96EU7	C1GALT1C1	C1GALT1-specific chaperone 1	C1GLC_HUMAN	2	2	2	0	1	1	0	1	2	1	1	1	1	2	3	1	1	2	3	3	1	0	2	2	1	2	3	3	2	1	1	3	2	2	1	0	1	1	0	0	0	1	1	0	2	3
Q96F85	CNRIP1	CB1 cannabinoid receptor-interacting protein 1	CNRP1_HUMAN	1	2	1	2	1	1	1	1	2	2	1	1	2	2	2	1	1	1	2	1	2	2	1	1	1	1	2	1	1	1	2	2	2	2	1	2	1	2	2	1	1	2	1	1	1	0
Q96FE5	LINGO1	Leucine-rich repeat and immunoglobulin-like domain-containing nogo receptor-interacting protein 1	LIGO1_HUMAN	17	18	14	16	13	14	16	15	16	14	12	12	14	14	17	15	15	15	16	16	15	11	16	16	14	15	17	16	12	12	15	16	15	17	16	15	15	15	17	17	15	15	14	16	18	17
Q96FE7	PIK3IP1	Phosphoinositide-3-kinase-interacting protein 1	P3IP1_HUMAN	24	24	23	22	23	23	23	23	24	24	22	20	23	23	23	23	24	23	24	24	23	23	24	24	24	25	24	25	22	25	24	23	24	25	24	23	25	25	24	24	24	24	22	24	24	24
Q96FJ2	DYNLL2	Dynein light chain 2, cytoplasmic	DYL2_HUMAN	7	6	7	6	5	6	5	6	8	6	6	6	6	7	7	7	6	6	6	7	7	6	7	7	7	6	7	6	5	6	6	6	6	6	6	6	6	7	6	6	7	7	5	6	6	6
Q96FW1	OTUB1	Ubiquitin thioesterase OTUB1	OTUB1_HUMAN	0	0	1	0	0	0	1	1	1	2	0	0	1	1	2	1	0	1	0	0	0	1	0	0	1	1	0	0	0	1	2	0	1	2	0	0	0	1	1	0	2	1	0	0	0	0
Q96GD0	PDXP	Pyridoxal phosphate phosphatase	PLPP_HUMAN	6	5	0	5	0	2	4	5	5	6	3	1	5	6	7	6	3	6	3	3	3	3	4	3	4	4	5	4	2	3	6	3	6	7	4	3	3	0	0	4	5	5	5	4	4	3
Q96GW7	BCAN	Brevican core protein	PGCB_HUMAN	58	56	45	51	45	50	53	48	54	51	49	47	53	52	54	52	50	53	54	53	51	51	50	53	52	50	55	56	48	49	55	53	52	57	50	53	51	54	53	52	49	52	51	49	53	53
Q96HA7	TONSL	Tonsoku-like protein	TONSL_HUMAN	1	0	1	0	0	0	1	0	1	0	0	1	1	0	0	0	0	1	0	0	0	1	0	0	0	0	1	0	0	1	1	1	0	0	1	1	0	1	0	0	0	0	1	0	1	1
Q96HC4	PDLIM5	PDZ and LIM domain protein 5	PDLI5_HUMAN	0	0	1	1	0	0	0	0	1	1	1	0	1	1	0	0	0	0	0	1	0	0	0	0	1	0	0	0	1	0	1	0	0	1	0	1	1	2	0	0	0	1	0	0	0	0
Q96HD1	CRELD1	Protein disulfide isomerase CRELD1	CREL1_HUMAN	11	11	11	11	11	8	9	9	11	10	8	9	10	11	11	10	11	11	11	10	10	11	10	11	11	10	11	11	10	11	11	10	10	11	11	11	10	10	10	11	8	10	11	11	10	10
Q96HF1	SFRP2	Secreted frizzled-related protein 2	SFRP2_HUMAN	6	4	4	5	3	4	5	4	4	4	4	4	4	4	5	5	4	4	6	4	6	5	5	6	4	4	6	6	4	5	6	5	5	4	6	5	4	4	5	5	5	4	4	4	5	5
Q96HY6	DDRGK1	DDRGK domain-containing protein 1	DDRGK_HUMAN	3	3	3	3	3	1	3	2	3	3	2	0	3	3	3	2	3	3	3	3	3	2	3	3	3	3	3	3	3	3	3	3	3	3	2	2	2	3	3	3	3	3	2	3	1	3
Q96I82	KAZALD1	Kazal-type serine protease inhibitor domain-containing protein 1	KAZD1_HUMAN	1	1	1	1	1	1	1	1	1	1	0	1	1	1	1	1	1	1	1	1	1	0	1	1	1	1	1	1	1	1	1	1	1	1	1	1	1	1	1	1	1	1	1	1	1	1
Q96ID5	IGSF21	Immunoglobulin superfamily member 21	IGS21_HUMAN	14	16	9	12	11	9	10	10	14	14	8	10	13	13	13	15	12	14	13	13	11	12	11	11	11	11	14	12	10	11	16	14	13	14	12	11	10	13	13	12	13	12	11	10	13	13
Q96IU4	ABHD14B	Protein ABHD14B	ABHEB_HUMAN	4	5	4	5	2	2	0	0	6	7	4	0	5	3	3	4	3	6	5	4	4	5	3	2	4	5	6	5	4	1	6	4	6	6	0	0	3	2	3	5	4	6	5	3	5	5
Q96IY4	CPB2	Carboxypeptidase B2	CBPB2_HUMAN	19	18	23	21	20	23	23	20	22	21	23	22	23	24	23	22	23	21	23	22	22	22	23	23	23	23	22	22	24	23	23	23	22	20	23	22	21	21	22	22	23	22	23	23	22	23
Q96J42	TXNDC15	Thioredoxin domain-containing protein 15	TXD15_HUMAN	4	3	4	5	3	0	0	4	6	4	3	2	5	4	5	6	3	4	2	3	3	4	3	4	3	2	4	4	3	4	5	5	5	7	4	6	6	4	0	4	5	5	5	3	4	4
Q96J84	KIRREL1	Kin of IRRE-like protein 1	KIRR1_HUMAN	1	0	0	1	0	0	0	0	1	1	0	0	0	0	0	0	0	1	2	0	0	0	0	0	0	0	0	0	0	0	1	1	0	0	0	0	0	0	0	0	0	0	0	0	1	0
Q96JA1	LRIG1	Leucine-rich repeats and immunoglobulin-like domains protein 1	LRIG1_HUMAN	9	8	6	4	0	3	3	2	6	6	4	3	6	5	5	5	5	5	4	7	5	0	7	5	4	6	3	5	1	0	7	4	8	7	5	6	4	5	5	4	7	5	4	5	7	4
Q96JF0	ST6GAL2	Beta-galactoside alpha-2,6-sialyltransferase 2	SIAT2_HUMAN	14	16	10	10	10	9	9	10	12	13	9	8	11	11	13	15	10	12	13	12	10	9	14	15	11	11	12	12	10	10	13	12	12	13	11	10	11	10	13	11	10	10	11	10	12	13
Q96JP9	CDHR1	Cadherin-related family member 1	CDHR1_HUMAN	4	5	3	3	0	2	0	0	4	2	1	0	4	3	3	2	3	3	3	3	0	2	2	3	0	0	3	2	1	0	5	4	2	2	2	1	0	2	3	2	2	1	3	2	2	3
Q96JQ0	DCHS1	Protocadherin-16	PCD16_HUMAN	11	12	9	10	11	11	8	7	10	9	8	4	10	8	6	8	10	11	10	7	6	6	7	10	6	10	10	9	6	3	11	10	9	12	10	10	9	6	6	7	9	10	9	9	10	9
Q96KG7	MEGF10	Multiple epidermal growth factor-like domains protein 10	MEG10_HUMAN	43	42	37	37	30	34	34	39	39	37	38	39	41	38	38	39	38	42	41	37	35	37	40	38	41	37	40	39	36	38	41	40	43	43	38	37	36	39	37	36	38	40	40	40	37	40
Q96KN2	CNDP1	Beta-Ala-His dipeptidase	CNDP1_HUMAN	98	99	95	95	90	85	96	95	98	98	95	90	100	98	101	100	98	100	99	99	97	94	100	99	100	101	99	100	92	94	97	96	98	103	98	97	98	96	99	99	98	98	99	98	99	99
Q96KP4	CNDP2	Cytosolic non-specific dipeptidase	CNDP2_HUMAN	1	3	2	3	2	2	1	1	1	3	3	2	3	1	2	2	1	3	2	2	1	4	2	3	1	2	0	0	1	0	4	3	4	4	0	2	3	3	0	2	0	3	0	0	3	3
Q96KR4	LMLN	Leishmanolysin-like peptidase	LMLN_HUMAN	2	2	2	2	2	2	2	2	2	2	2	2	2	2	2	2	2	2	2	2	2	1	2	2	2	2	2	2	2	1	2	2	2	2	2	2	2	2	2	2	2	2	2	2	2	2
Q96LR4	TAFA4	Chemokine-like protein TAFA-4	TAFA4_HUMAN	4	3	2	2	0	0	0	2	4	2	0	0	4	4	3	4	0	4	3	3	0	2	0	3	0	2	3	4	0	4	3	0	3	4	0	0	0	0	0	3	3	4	4	3	0	0
Q96MK3	FAM20A	Pseudokinase FAM20A	FA20A_HUMAN	4	4	3	3	2	2	4	2	3	2	2	1	4	4	3	4	3	2	4	3	4	4	4	2	3	3	4	3	3	3	4	1	2	4	4	3	2	3	3	3	4	4	3	2	4	4
Q96MU8	KREMEN1	Kremen protein 1	KREM1_HUMAN	4	5	3	4	3	0	0	4	4	4	3	2	4	4	3	3	5	4	2	3	2	0	2	3	5	3	5	4	2	3	5	3	4	4	4	4	4	2	4	3	4	5	2	2	4	2
Q96N03	VSTM2L	V-set and transmembrane domain-containing protein 2-like protein	VTM2L_HUMAN	1	1	0	1	1	1	1	0	1	1	1	0	1	1	1	1	1	1	1	1	0	1	0	1	0	1	1	1	0	0	1	1	1	1	1	0	1	1	1	1	1	1	1	0	1	1
Q96NI6	LRFN5	Leucine-rich repeat and fibronectin type-III domain-containing protein 5	LRFN5_HUMAN	6	4	1	3	0	0	0	2	4	0	0	0	0	0	0	5	3	4	3	2	0	0	0	0	0	0	5	4	0	0	5	1	3	4	0	3	0	0	1	0	2	2	2	0	2	2
Q96NY7	CLIC6	Chloride intracellular channel protein 6	CLIC6_HUMAN	3	4	2	3	5	3	2	3	3	2	4	2	4	4	5	4	4	4	5	2	3	4	4	4	4	2	5	2	4	3	5	4	2	4	4	4	4	5	4	5	2	3	4	3	4	2
Q96NZ9	PRAP1	Proline-rich acidic protein 1	PRAP1_HUMAN	12	10	10	11	9	10	11	10	11	10	9	7	10	10	10	11	10	10	11	11	11	11	11	11	12	11	11	11	10	11	11	11	9	11	12	11	12	12	11	11	10	11	11	11	11	11
Q96P44	COL21A1	Collagen alpha-1(XXI) chain	COLA1_HUMAN	7	8	8	7	5	6	8	7	8	7	0	2	8	8	8	8	8	7	8	8	7	7	5	8	5	6	7	4	5	3	8	7	8	8	8	8	7	8	7	7	4	7	7	6	8	7
Q96PB7	OLFM3	Noelin-3	NOE3_HUMAN	4	2	2	2	0	0	2	0	3	1	1	0	3	1	3	2	1	2	3	2	0	0	2	2	1	0	2	3	0	0	3	2	4	2	0	2	1	0	2	3	1	1	3	2	0	2
Q96PD2	DCBLD2	Discoidin, CUB and LCCL domain-containing protein 2	DCBD2_HUMAN	6	3	3	3	2	3	4	3	5	4	3	4	4	4	3	4	5	4	4	4	2	4	4	3	3	3	4	4	4	3	4	5	4	5	4	4	3	2	4	4	3	4	5	4	5	4
Q96PD5	PGLYRP2	N-acetylmuramoyl-L-alanine amidase	PGRP2_HUMAN	34	35	34	35	34	36	34	34	35	32	35	35	31	33	32	33	35	34	34	33	33	33	35	36	34	34	35	36	34	34	33	34	34	34	34	35	35	35	35	35	35	36	34	34	34	35
Q96PQ0	SORCS2	VPS10 domain-containing receptor SorCS2	SORC2_HUMAN	1	1	1	1	1	1	1	1	1	1	1	1	1	1	1	1	1	1	1	1	1	1	1	1	1	1	1	1	1	1	1	1	1	1	1	1	1	1	1	1	1	1	1	1	1	1
Q96PX8	SLITRK1	SLIT and NTRK-like protein 1	SLIK1_HUMAN	28	30	25	25	22	21	25	29	29	27	24	22	28	25	27	28	25	28	27	27	25	25	26	29	26	26	28	29	24	23	28	26	28	30	26	27	23	25	25	25	26	29	25	25	28	27
Q96QE2	SLC2A13	Proton myo-inositol cotransporter	MYCT_HUMAN	1	1	0	0	0	0	0	0	0	0	0	0	0	0	0	0	0	0	0	0	0	0	0	0	1	0	1	0	0	0	1	1	0	1	1	1	0	1	0	1	0	0	0	0	0	0
Q96QR1	SCGB3A1	Secretoglobin family 3A member 1	SG3A1_HUMAN	0	0	1	0	0	1	0	1	1	2	1	1	0	0	0	1	1	0	0	1	1	1	1	1	0	1	1	0	2	1	0	1	1	1	0	0	0	0	1	1	1	1	1	1	0	0
Q96QV1	HHIP	Hedgehog-interacting protein	HHIP_HUMAN	5	6	5	4	4	3	4	4	6	6	3	4	5	6	3	5	5	6	5	6	4	6	5	5	6	3	4	5	3	5	3	3	4	6	4	4	5	4	2	4	4	5	4	5	4	4
Q96RP7	GAL3ST4	Galactose-3-O-sulfotransferase 4	G3ST4_HUMAN	3	4	4	4	2	3	3	3	5	3	2	3	4	4	1	1	3	2	3	3	4	1	4	4	2	4	1	3	3	5	5	5	5	5	3	4	5	4	2	3	6	4	3	5	3	4
Q96RR4	CAMKK2	Calcium/calmodulin-dependent protein kinase kinase 2	KKCC2_HUMAN	1	1	1	1	0	1	1	0	0	1	1	0	1	1	1	1	1	0	1	1	1	1	1	1	1	1	1	1	1	1	1	1	1	1	1	1	1	1	1	1	1	1	0	1	1	0
Q96RW7	HMCN1	Hemicentin-1	HMCN1_HUMAN	22	20	26	33	15	16	15	17	17	13	12	15	22	12	23	22	18	19	25	27	14	12	10	10	21	24	13	20	13	17	34	27	19	21	20	18	17	18	9	10	15	18	17	14	27	27
Q96S96	PEBP4	Phosphatidylethanolamine-binding protein 4	PEBP4_HUMAN	17	16	16	17	15	15	18	15	17	16	15	14	16	17	15	16	15	17	19	17	15	15	14	16	17	17	17	17	16	14	16	15	14	13	16	16	15	17	15	15	17	17	15	15	17	17
Q96SM3	CPXM1	Probable carboxypeptidase X1	CPXM1_HUMAN	6	7	11	10	3	2	5	5	1	1	2	3	4	4	11	10	2	4	6	6	8	8	5	10	8	7	6	4	8	8	10	4	6	9	6	5	6	8	5	6	3	8	2	4	8	9
Q96TA2	YME1L1	ATP-dependent zinc metalloprotease YME1L1	YMEL1_HUMAN	3	3	0	1	0	1	0	0	0	1	0	0	0	0	0	1	0	0	1	1	0	0	0	1	1	1	1	0	0	1	1	1	2	2	0	0	0	0	0	0	1	0	0	0	0	1
Q96TC7	RMDN3	Regulator of microtubule dynamics protein 3	RMD3_HUMAN	8	6	4	6	4	4	4	4	6	4	3	3	4	5	4	6	6	7	5	6	4	6	5	7	6	6	5	7	4	5	5	6	6	8	6	4	7	6	7	5	6	6	5	6	6	6
Q99435	NELL2	Protein kinase C-binding protein NELL2	NELL2_HUMAN	85	87	81	81	73	73	84	84	86	86	79	72	85	86	87	85	85	84	87	86	78	76	86	84	84	76	85	87	84	82	82	81	86	87	84	82	81	84	81	81	83	87	82	85	81	83
Q99497	PARK7	Parkinson disease protein 7	PARK7_HUMAN	21	23	20	19	19	19	22	19	21	20	20	20	22	22	23	21	18	19	23	21	21	21	20	21	22	20	22	23	19	20	21	21	22	22	20	21	20	20	21	21	22	21	19	20	22	22
Q99519	NEU1	Sialidase-1	NEUR1_HUMAN	15	13	13	13	13	11	11	11	14	13	13	12	13	12	13	14	12	13	13	12	12	13	14	15	11	12	13	12	10	12	13	14	12	14	12	12	12	13	12	13	12	13	13	12	14	13
Q99523	SORT1	Sortilin	SORT_HUMAN	19	19	15	18	16	12	12	14	19	14	13	11	18	18	18	17	16	18	15	18	16	14	14	17	16	15	16	18	16	16	18	17	16	19	17	17	17	17	16	18	14	15	17	14	17	18
Q99536	VAT1	Synaptic vesicle membrane protein VAT-1 homolog	VAT1_HUMAN	2	3	4	4	2	0	1	1	2	3	3	1	3	3	0	2	3	3	3	3	3	3	1	1	2	2	1	0	1	1	2	3	2	4	1	2	3	3	1	4	3	3	3	2	2	3
Q99538	LGMN	Legumain	LGMN_HUMAN	14	16	12	12	12	12	11	9	12	12	13	11	13	12	11	16	11	11	17	17	13	11	14	13	8	9	14	12	10	15	17	16	16	16	14	11	15	13	18	16	12	15	9	9	17	17
Q99542	MMP19	Matrix metalloproteinase-19	MMP19_HUMAN	0	1	0	0	0	0	0	0	0	0	2	0	0	3	0	0	2	0	0	0	0	0	0	0	0	0	0	0	0	0	3	0	1	1	0	0	0	0	2	0	0	2	0	0	0	2
Q99574	SERPINI1	Neuroserpin	NEUS_HUMAN	33	31	24	25	24	20	24	25	29	27	22	21	26	29	30	31	26	28	32	30	27	26	27	28	27	30	33	29	24	29	30	27	30	32	27	29	28	24	29	28	27	29	26	25	30	29
Q99650	OSMR	Oncostatin-M-specific receptor subunit beta	OSMR_HUMAN	8	9	6	7	7	5	6	6	10	9	6	6	8	8	9	7	8	8	7	8	8	6	7	8	7	6	8	7	5	5	8	8	8	10	8	9	8	8	6	7	5	6	6	5	7	8
Q99674	CGREF1	Cell growth regulator with EF hand domain protein 1	CGRE1_HUMAN	14	13	13	14	12	13	14	14	13	13	13	13	14	15	13	14	13	14	13	14	13	12	13	14	14	14	13	13	12	12	13	14	14	14	14	12	13	12	11	11	12	13	11	12	13	13
Q99715	COL12A1	Collagen alpha-1(XII) chain	COCA1_HUMAN	21	17	23	25	18	16	17	22	20	16	12	13	24	24	26	25	25	24	20	21	23	23	16	20	19	18	18	16	18	21	28	26	20	24	21	23	21	23	17	17	20	24	15	16	25	23
Q99727	TIMP4	Metalloproteinase inhibitor 4	TIMP4_HUMAN	8	11	8	10	10	6	5	6	9	9	8	5	7	10	6	10	11	8	8	9	9	11	10	11	9	8	11	9	7	5	12	12	5	10	10	8	11	7	9	12	10	11	6	5	9	11
Q99733	NAP1L4	Nucleosome assembly protein 1-like 4	NP1L4_HUMAN	1	0	0	0	0	0	0	0	0	1	0	0	1	1	0	1	0	1	1	0	1	1	0	0	0	0	0	1	0	0	1	0	1	1	0	0	0	0	0	1	0	0	0	0	0	0
Q99784	OLFM1	Noelin	NOE1_HUMAN	16	16	13	12	13	14	16	14	15	15	13	13	17	16	17	17	14	15	15	15	14	14	15	15	15	14	15	15	13	12	16	14	16	18	15	16	15	15	15	15	13	15	14	16	15	15
Q99805	TM9SF2	Transmembrane 9 superfamily member 2	TM9S2_HUMAN	1	1	2	2	0	1	1	2	1	1	2	1	2	1	1	1	1	1	1	0	1	1	1	1	1	1	2	1	1	1	1	2	2	2	1	1	1	1	1	1	1	1	1	0	1	2
Q99816	TSG101	Tumor susceptibility gene 101 protein	TS101_HUMAN	2	1	0	2	0	0	0	0	2	0	0	0	1	1	1	2	1	0	2	2	0	0	1	1	1	0	0	1	1	0	2	2	0	2	0	0	0	2	1	2	0	0	0	2	0	0
Q99941	ATF6B	Cyclic AMP-dependent transcription factor ATF-6 beta	ATF6B_HUMAN	6	6	6	5	5	3	4	5	5	5	6	5	6	6	5	5	6	6	6	5	5	5	4	5	6	6	6	6	4	5	6	4	6	5	5	6	5	6	5	6	6	6	5	5	5	5
Q99944	EGFL8	Epidermal growth factor-like protein 8	EGFL8_HUMAN	0	0	0	1	0	0	0	1	1	0	0	0	1	0	0	0	0	0	1	0	0	0	0	1	1	0	0	0	2	0	1	2	1	0	0	0	0	0	0	0	0	0	0	0	1	0
Q99946	PRRT1	Proline-rich transmembrane protein 1	PRRT1_HUMAN	3	3	2	3	2	3	3	3	3	3	2	2	3	3	3	3	3	3	3	3	3	3	3	3	3	3	3	3	3	3	3	3	3	3	3	3	3	3	3	3	3	3	3	3	3	3
Q99969	RARRES2	Retinoic acid receptor responder protein 2	RARR2_HUMAN	17	16	17	17	17	16	16	16	17	17	17	16	17	17	17	17	16	17	18	17	16	17	17	16	17	17	17	16	16	14	17	17	16	16	16	17	17	14	15	15	16	17	16	15	16	14
Q99972	MYOC	Myocilin	MYOC_HUMAN	14	13	14	16	11	15	14	12	15	14	11	13	14	13	12	12	17	16	13	14	14	11	15	14	14	13	15	14	11	14	11	10	9	10	17	17	17	16	13	14	13	12	16	13	16	15
Q99983	OMD	Osteomodulin	OMD_HUMAN	32	31	32	30	30	27	31	30	31	30	28	26	30	31	30	29	30	30	31	31	30	31	30	33	29	29	32	29	29	27	31	31	29	33	29	28	31	30	29	31	30	30	30	29	32	32
Q99985	SEMA3C	Semaphorin-3C	SEM3C_HUMAN	16	15	12	12	11	11	13	10	15	12	10	12	15	11	14	13	13	15	15	16	12	11	15	14	13	13	17	15	10	9	19	17	13	19	15	12	12	13	13	16	13	9	10	10	15	18
Q99988	GDF15	Growth/differentiation factor 15	GDF15_HUMAN	4	5	4	4	2	3	3	4	3	4	1	3	5	7	4	3	4	6	5	3	6	4	3	5	4	7	0	0	7	4	3	0	4	0	2	3	0	0	0	4	4	2	0	0	4	3
Q9BQ16	SPOCK3	Testican-3	TICN3_HUMAN	27	26	23	25	24	21	23	24	31	26	23	21	24	24	26	28	24	26	28	25	27	26	25	24	28	28	27	27	21	24	28	24	25	27	27	26	29	28	26	27	24	26	25	26	27	26
Q9BQ51	PDCD1LG2	Programmed cell death 1 ligand 2	PD1L2_HUMAN	0	1	0	0	0	0	0	0	0	0	0	0	1	0	0	0	0	0	0	0	0	0	0	0	0	0	0	1	0	0	0	0	0	1	0	0	0	0	0	0	1	0	0	0	0	0
Q9BQG1	SYT3	Synaptotagmin-3	SYT3_HUMAN	1	1	0	1	0	0	0	0	1	0	0	0	1	1	1	1	0	1	1	0	1	0	0	0	0	0	0	1	0	0	1	1	1	1	0	0	0	1	0	0	1	0	0	0	1	0
Q9BQR3	PRSS27	Serine protease 27	PRS27_HUMAN	1	1	0	0	0	0	0	0	1	0	0	0	0	0	0	0	0	0	0	0	0	0	0	0	1	0	1	1	0	0	2	1	0	1	0	0	0	0	1	1	0	0	0	0	1	1
Q9BQS7	HEPH	Hephaestin	HEPH_HUMAN	3	3	3	4	3	0	0	0	3	3	0	0	2	2	2	3	2	3	0	3	0	0	1	0	2	0	2	3	1	2	2	3	2	3	2	1	1	3	2	2	4	3	3	0	2	3
Q9BQT9	CLSTN3	Calsyntenin-3	CSTN3_HUMAN	55	56	44	51	42	39	44	43	55	49	45	43	49	53	47	46	50	52	53	54	48	44	49	55	45	48	53	51	43	42	55	51	49	51	53	49	48	50	50	51	48	55	48	47	52	49
Q9BRA2	TXNDC17	Thioredoxin domain-containing protein 17	TXD17_HUMAN	3	3	3	3	3	2	3	3	3	3	3	3	3	3	3	3	3	3	3	3	3	3	2	3	3	3	3	3	3	3	3	3	3	3	3	3	3	3	3	3	3	3	3	4	3	3
Q9BRF8	CPPED1	Serine/threonine-protein phosphatase CPPED1	CPPED_HUMAN	1	3	1	1	0	1	1	0	3	2	1	0	0	1	0	0	0	1	0	1	1	0	0	1	1	0	0	1	0	1	2	2	1	2	0	0	0	1	0	0	0	0	2	1	0	0
Q9BRK3	MXRA8	Matrix remodeling-associated protein 8	MXRA8_HUMAN	14	11	13	13	11	11	12	13	13	12	10	12	14	14	13	13	10	13	14	13	12	13	11	11	12	11	13	13	12	10	15	15	14	14	11	10	12	12	12	12	11	10	12	13	13	14
Q9BRK5	SDF4	45 kDa calcium-binding protein	CAB45_HUMAN	25	25	24	22	22	21	21	19	23	23	24	16	23	23	22	23	23	21	25	23	22	22	24	25	22	23	25	25	20	22	24	24	21	25	23	25	22	23	24	25	25	24	23	22	26	25
Q9BRR6	ADPGK	ADP-dependent glucokinase	ADPGK_HUMAN	6	6	1	4	0	0	3	1	6	5	1	2	5	5	5	5	4	4	3	4	3	4	1	2	2	1	5	4	2	3	5	4	3	6	0	0	2	0	3	5	0	3	2	2	3	3
Q9BRT3	MIEN1	Migration and invasion enhancer 1	MIEN1_HUMAN	0	0	0	0	0	0	0	0	0	0	0	0	0	0	0	0	0	0	0	0	0	0	0	0	0	0	0	0	0	0	0	0	0	0	0	0	0	0	0	1	0	0	1	0	0	0
Q9BS26	ERP44	Endoplasmic reticulum resident protein 44	ERP44_HUMAN	12	12	7	10	8	8	7	7	8	9	6	7	9	9	11	9	7	9	10	10	10	9	11	10	9	9	11	8	7	9	11	11	8	12	10	8	8	10	10	12	11	8	8	7	12	11
Q9BSG5	RTBDN	Retbindin	RTBDN_HUMAN	10	10	6	8	5	4	8	6	10	9	6	5	8	8	9	9	7	8	9	9	9	8	7	7	8	5	10	9	6	7	9	9	8	9	8	6	9	9	8	9	7	9	7	8	9	9
Q9BT09	CNPY3	Protein canopy homolog 3	CNPY3_HUMAN	4	4	2	2	1	2	3	2	4	2	0	2	3	3	2	3	2	4	3	4	3	0	3	3	3	3	4	3	3	2	6	3	3	4	2	3	4	3	3	2	3	0	3	3	3	3
Q9BT88	SYT11	Synaptotagmin-11	SYT11_HUMAN	1	2	1	2	1	0	1	2	2	1	1	1	1	1	2	1	1	2	2	1	1	1	1	1	0	1	2	1	0	0	2	1	2	1	1	1	1	2	1	1	1	1	1	1	1	1
Q9BTY2	FUCA2	Plasma alpha-L-fucosidase	FUCO2_HUMAN	30	26	26	27	24	24	24	26	32	29	25	24	29	26	27	29	27	29	31	28	22	22	26	25	30	30	30	28	25	25	32	29	26	27	27	26	28	27	30	30	30	30	26	28	29	28
Q9BU40	CHRDL1	Chordin-like protein 1	CRDL1_HUMAN	29	31	30	30	28	29	29	30	27	28	26	28	30	30	29	29	28	28	33	30	30	30	27	30	29	29	30	32	29	29	30	28	29	29	26	25	28	30	31	30	30	30	32	31	31	30
Q9BUD6	SPON2	Spondin-2	SPON2_HUMAN	11	11	10	11	10	11	11	10	10	9	9	9	13	12	10	9	9	9	10	10	9	11	9	10	9	12	10	10	10	11	11	12	10	9	10	10	10	10	10	10	12	12	10	9	11	10
Q9BUJ0	ABHD14A	Protein ABHD14A	ABHEA_HUMAN	9	9	8	7	7	8	8	7	10	7	7	7	8	8	8	7	7	7	9	9	8	8	6	7	8	8	8	9	6	8	7	8	9	8	6	6	7	8	8	9	8	7	7	8	9	9
Q9BUN1	MENT	Protein MENT	MENT_HUMAN	5	5	5	5	3	5	5	4	5	4	5	4	5	5	5	5	5	5	5	5	4	4	5	5	4	5	5	5	4	4	5	4	5	5	4	4	5	5	6	5	4	5	4	5	6	5
Q9BVH7	ST6GALNAC5	Alpha-N-acetylgalactosaminide alpha-2,6-sialyltransferase 5	SIA7E_HUMAN	7	8	3	3	1	0	5	4	6	4	3	2	4	5	8	7	4	5	6	5	3	3	4	5	4	6	6	6	3	5	6	7	5	8	3	3	5	5	4	5	4	6	2	4	7	6
Q9BVK6	TMED9	Transmembrane emp24 domain-containing protein 9	TMED9_HUMAN	1	1	1	1	1	1	1	1	1	1	1	0	1	1	1	1	1	1	1	1	1	0	1	1	1	1	1	1	1	1	1	1	1	1	1	1	1	1	1	1	1	1	1	1	1	1
Q9BW30	TPPP3	Tubulin polymerization-promoting protein family member 3	TPPP3_HUMAN	4	4	2	3	2	2	2	2	3	2	2	2	3	2	2	4	2	2	1	2	2	3	1	2	2	2	2	0	2	2	3	2	2	3	2	3	2	1	1	2	2	2	2	2	1	1
Q9BWP8	COLEC11	Collectin-11	COL11_HUMAN	5	4	4	4	4	4	5	3	4	3	3	4	4	4	4	5	4	3	5	4	5	2	7	7	3	3	7	7	2	1	6	6	3	4	3	2	4	3	4	3	5	5	6	5	4	3
Q9BWQ8	FAIM2	Protein lifeguard 2	LFG2_HUMAN	7	6	5	5	4	6	6	5	5	5	5	4	5	5	6	5	5	7	5	6	4	5	5	5	5	4	5	5	6	5	6	5	7	7	5	5	5	6	5	5	7	6	5	5	5	5
Q9BWS9	CHID1	Chitinase domain-containing protein 1	CHID1_HUMAN	10	8	9	9	9	9	7	9	10	9	5	6	9	8	9	9	9	9	9	9	9	9	10	9	10	10	9	10	9	9	10	10	7	9	10	10	9	9	9	9	9	9	7	9	10	9
Q9BWV1	BOC	Brother of CDO	BOC_HUMAN	3	3	3	4	2	1	3	2	4	4	2	2	3	3	3	3	3	3	4	4	3	2	2	3	3	3	3	2	1	1	5	3	3	4	2	3	3	2	3	2	3	3	2	1	4	4
Q9BX67	JAM3	Junctional adhesion molecule C	JAM3_HUMAN	9	9	7	8	8	7	9	8	9	8	7	7	10	9	10	9	8	9	9	9	8	9	9	9	8	8	8	9	9	9	10	7	7	10	8	8	8	10	8	8	9	8	8	9	9	9
Q9BXJ0	C1QTNF5	Complement C1q tumor necrosis factor-related protein 5	C1QT5_HUMAN	3	2	0	1	0	0	0	0	2	1	1	1	2	1	2	2	0	2	1	1	2	0	0	2	2	0	2	1	0	1	4	2	3	3	1	1	1	1	2	0	1	3	2	1	2	1
Q9BXJ1	C1QTNF1	Complement C1q tumor necrosis factor-related protein 1	C1QT1_HUMAN	2	2	2	1	2	1	1	2	2	1	1	1	2	1	1	2	1	2	2	1	1	1	2	1	2	2	3	2	2	1	2	3	1	3	1	1	1	2	2	1	1	1	1	1	1	1
Q9BXJ3	C1QTNF4	Complement C1q tumor necrosis factor-related protein 4	C1QT4_HUMAN	11	13	9	9	9	8	9	10	12	11	7	7	10	8	10	11	9	11	11	10	11	9	10	10	9	9	9	11	7	8	11	11	9	11	10	11	10	10	8	9	11	8	9	8	11	11
Q9BXJ4	C1QTNF3	Complement C1q tumor necrosis factor-related protein 3	C1QT3_HUMAN	11	11	8	8	11	9	7	10	9	9	9	9	10	11	8	8	10	8	11	10	11	10	10	10	10	10	10	9	8	10	11	11	8	10	10	11	11	10	10	9	10	10	10	11	9	11
Q9BXN1	ASPN	Asporin	ASPN_HUMAN	3	2	0	2	0	1	2	1	0	3	2	0	0	0	1	1	0	3	0	4	0	0	2	0	0	0	2	0	0	0	4	4	2	2	0	3	0	0	2	0	0	2	1	0	2	2
Q9BXP8	PAPPA2	Pappalysin-2	PAPP2_HUMAN	25	27	22	23	13	13	13	18	23	16	15	16	25	24	17	18	24	24	22	23	17	19	20	23	27	27	25	18	16	16	29	21	21	18	29	29	25	26	20	20	26	24	18	17	25	22
Q9BXR6	CFHR5	Complement factor H-related protein 5	FHR5_HUMAN	2	3	4	3	4	4	4	4	3	4	5	6	3	4	3	4	5	3	4	5	5	5	6	5	5	5	3	3	6	6	5	5	4	3	5	4	4	4	2	3	5	5	3	4	2	3
Q9BXS4	TMEM59	Transmembrane protein 59	TMM59_HUMAN	4	4	3	4	2	2	3	3	4	5	4	1	4	4	4	4	3	4	4	4	4	4	3	4	4	4	4	4	4	4	4	4	3	4	4	3	4	5	4	3	3	3	4	3	4	4
Q9BXX0	EMILIN2	EMILIN-2	EMIL2_HUMAN	5	7	5	6	4	4	7	6	7	6	5	4	5	4	8	7	4	4	6	7	6	4	5	4	4	5	3	4	5	5	7	5	5	4	4	2	5	6	6	5	7	6	6	6	4	5
Q9BY11	PACSIN1	Protein kinase C and casein kinase substrate in neurons protein 1	PACN1_HUMAN	1	0	0	0	0	0	0	0	2	0	0	0	1	1	0	0	0	0	1	0	0	0	0	0	0	0	0	0	0	2	0	0	0	0	0	0	0	0	0	0	0	0	0	0	0	0
Q9BY67	CADM1	Cell adhesion molecule 1	CADM1_HUMAN	23	21	19	19	19	20	19	20	24	20	19	20	21	22	20	22	20	24	19	20	20	19	20	20	20	20	21	20	20	18	21	21	20	25	20	22	20	21	19	19	22	21	20	20	23	20
Q9BY76	ANGPTL4	Angiopoietin-related protein 4	ANGL4_HUMAN	5	6	6	7	4	2	5	4	5	5	3	4	5	7	4	6	6	6	6	6	4	3	4	5	7	5	5	6	4	5	7	6	4	5	6	7	7	7	4	5	5	7	5	6	7	7
Q9BY79	MFRP	Membrane frizzled-related protein	MFRP_HUMAN	5	3	2	3	4	3	2	2	4	4	2	4	5	3	4	4	3	2	4	5	5	4	4	4	2	2	6	2	2	2	6	2	5	5	4	4	4	4	2	3	3	3	5	4	4	5
Q9BYC5	FUT8	Alpha-(1,6)-fucosyltransferase	FUT8_HUMAN	6	7	3	3	3	5	3	4	5	5	4	2	0	3	4	3	3	4	5	4	5	3	4	6	3	5	4	5	3	3	4	4	6	3	4	5	6	4	4	3	6	5	2	4	4	4
Q9BYH1	SEZ6L	Seizure 6-like protein	SE6L1_HUMAN	35	35	31	33	32	32	33	34	36	35	31	30	33	35	32	34	34	34	35	35	32	33	34	34	33	33	34	35	34	34	34	33	36	37	32	34	34	35	33	34	35	35	34	35	34	34
Q9BYJ0	FGFBP2	Fibroblast growth factor-binding protein 2	FGFP2_HUMAN	3	3	4	5	5	8	6	6	3	4	7	5	3	6	2	4	6	5	5	6	5	4	3	3	1	2	2	1	7	5	6	3	3	1	2	2	2	4	3	4	5	3	3	4	8	6
Q9BZ76	CNTNAP3	Contactin-associated protein-like 3	CNTP3_HUMAN	9	9	7	9	4	4	4	3	6	6	3	4	4	6	7	9	3	6	6	5	3	3	6	6	7	10	7	10	4	5	12	10	5	5	4	3	4	4	7	5	3	4	5	5	5	5
Q9BZC7	ABCA2	ATP-binding cassette sub-family A member 2	ABCA2_HUMAN	12	14	11	13	10	8	7	10	13	14	8	7	12	11	11	12	12	12	14	12	9	12	10	13	15	12	14	12	10	12	14	11	13	13	13	10	12	11	13	11	13	12	11	10	11	11
Q9BZM5	ULBP2	UL16-binding protein 2	ULBP2_HUMAN	6	4	1	3	1	1	2	1	4	2	1	1	2	2	3	2	1	3	5	3	1	2	3	2	1	1	4	4	1	1	6	4	4	4	2	1	3	1	4	3	1	2	1	1	4	4
Q9BZR6	RTN4R	Reticulon-4 receptor	RTN4R_HUMAN	32	33	24	26	25	26	27	30	30	28	23	21	27	26	25	25	28	28	32	28	23	22	28	29	27	26	30	31	21	23	30	31	31	32	28	27	26	28	32	27	28	28	28	26	31	29
Q9BZV3	IMPG2	Interphotoreceptor matrix proteoglycan 2	IMPG2_HUMAN	1	1	1	1	0	1	0	0	1	0	1	1	1	1	1	1	0	1	1	1	0	0	1	1	0	1	1	0	0	1	1	1	1	1	1	0	0	0	0	1	1	1	0	0	1	1
Q9C0A0	CNTNAP4	Contactin-associated protein-like 4	CNTP4_HUMAN	57	53	52	54	49	52	50	51	54	52	50	47	51	53	48	53	53	53	54	53	48	50	53	54	53	52	54	54	48	51	54	54	54	54	54	51	51	52	53	54	51	52	51	52	54	52
Q9C0C4	SEMA4C	Semaphorin-4C	SEM4C_HUMAN	10	7	6	9	2	2	6	5	10	8	4	0	7	4	4	6	6	9	7	6	5	5	7	10	4	7	7	8	4	5	7	7	9	9	6	6	8	9	6	6	9	7	4	4	9	8
Q9GZM5	YIPF3	Protein YIPF3	YIPF3_HUMAN	2	2	2	2	2	2	2	2	2	2	2	2	2	2	2	2	2	2	2	2	2	2	2	2	2	2	2	1	2	2	2	2	2	2	2	2	2	2	2	2	2	2	2	2	2	2
Q9GZM7	TINAGL1	Tubulointerstitial nephritis antigen-like	TINAL_HUMAN	8	9	8	8	4	6	7	7	7	8	5	5	8	6	7	9	7	9	7	7	8	7	8	8	7	6	7	7	6	6	8	8	8	9	8	6	8	7	7	7	6	6	7	7	6	9
Q9GZP0	PDGFD	Platelet-derived growth factor D	PDGFD_HUMAN	4	6	6	3	4	2	3	4	6	4	3	2	4	4	5	5	4	4	4	4	4	4	3	5	4	4	7	4	5	3	6	4	1	4	3	3	3	4	4	5	4	5	3	2	6	6
Q9GZP1	NRSN2	Neurensin-2	NRSN2_HUMAN	1	1	0	0	1	1	1	1	1	1	1	1	1	1	1	1	1	1	1	1	1	1	1	1	1	1	1	1	1	1	1	1	1	1	1	1	1	1	1	1	1	1	1	1	0	1
Q9GZP4	PITHD1	PITH domain-containing protein 1	PITH1_HUMAN	7	7	7	6	7	4	7	6	7	7	6	4	6	6	7	7	7	8	7	7	6	6	6	7	6	6	7	7	6	7	8	7	6	7	7	6	7	6	8	8	8	7	7	7	6	6
Q9GZT8	NIF3L1	NIF3-like protein 1	NIF3L_HUMAN	7	7	4	4	6	4	9	7	7	8	7	7	6	8	7	9	7	6	8	8	5	7	6	8	5	5	6	7	6	5	8	6	7	9	5	7	5	7	6	5	7	6	7	7	6	5
Q9GZV7	HAPLN2	Hyaluronan and proteoglycan link protein 2	HPLN2_HUMAN	7	6	5	6	7	5	4	6	6	6	5	5	6	5	5	7	7	7	6	8	6	7	6	7	6	6	6	6	7	6	6	4	6	7	7	7	7	7	6	7	5	7	5	6	6	5
Q9GZX3	CHST6	Carbohydrate sulfotransferase 6	CHST6_HUMAN	6	4	5	6	1	4	4	5	5	4	2	5	6	5	7	5	3	6	5	5	5	4	4	4	5	5	5	6	3	3	5	5	5	6	4	4	5	5	4	6	5	5	2	4	6	5
Q9GZX9	TWSG1	Twisted gastrulation protein homolog 1	TWSG1_HUMAN	6	6	5	6	5	6	6	6	6	6	6	5	5	6	6	6	6	6	5	6	5	5	4	6	6	6	6	6	5	5	6	6	5	6	6	5	5	5	5	6	5	5	5	5	6	6
Q9H008	LHPP	Phospholysine phosphohistidine inorganic pyrophosphate phosphatase	LHPP_HUMAN	6	5	5	5	2	3	4	5	6	5	3	4	5	5	3	4	5	5	3	3	5	5	6	6	6	6	4	5	4	6	5	4	6	5	5	5	6	4	5	3	3	5	4	6	5	4
Q9H0E2	TOLLIP	Toll-interacting protein	TOLIP_HUMAN	2	3	1	1	1	2	2	2	2	3	1	2	2	2	3	3	4	2	3	2	2	1	3	2	1	2	1	2	1	2	3	2	2	2	2	2	2	1	2	2	2	2	1	3	2	3
Q9H0Q3	FXYD6	FXYD domain-containing ion transport regulator 6	FXYD6_HUMAN	5	5	3	5	5	6	4	4	5	5	5	4	5	5	5	5	4	5	5	5	5	5	5	5	5	5	6	5	3	4	5	5	5	5	5	5	5	5	5	5	4	5	3	3	5	5
Q9H0R4	HDHD2	Haloacid dehalogenase-like hydrolase domain-containing protein 2	HDHD2_HUMAN	4	4	4	3	2	1	2	3	4	4	3	2	4	4	3	3	3	3	3	4	3	3	3	3	2	3	3	3	2	3	6	4	4	5	4	3	3	3	2	4	4	3	2	3	3	2
Q9H0R8	GABARAPL1	Gamma-aminobutyric acid receptor-associated protein-like 1	GBRL1_HUMAN	1	0	0	0	0	0	0	1	0	0	0	0	0	0	0	0	0	0	0	0	0	0	0	1	1	0	1	0	0	0	1	0	0	0	0	0	0	0	0	0	1	1	1	0	0	0
Q9H0W9	C11orf54	Ester hydrolase C11orf54	CK054_HUMAN	0	2	0	0	0	0	0	1	1	1	0	1	0	1	0	1	1	1	1	0	0	1	1	1	0	0	1	1	0	0	1	1	1	1	1	0	1	1	0	0	0	1	0	0	0	0
Q9H0X4	FAM234A	Protein FAM234A	F234A_HUMAN	0	0	0	0	0	0	0	0	1	0	0	0	0	0	1	0	0	0	2	3	0	0	0	0	2	0	2	1	0	0	1	0	1	2	2	2	0	0	0	1	1	2	0	0	1	0
Q9H156	SLITRK2	SLIT and NTRK-like protein 2	SLIK2_HUMAN	4	5	2	3	2	2	2	2	3	3	2	3	2	3	2	4	3	4	3	4	2	0	3	3	4	4	4	5	1	2	5	2	2	4	4	4	2	3	3	3	3	2	4	3	4	3
Q9H159	CDH19	Cadherin-19	CAD19_HUMAN	1	2	0	1	1	0	0	0	2	1	0	0	1	0	0	1	0	0	0	1	1	0	0	0	1	0	1	2	0	0	0	0	1	0	1	1	0	0	1	0	0	0	0	0	1	0
Q9H173	SIL1	Nucleotide exchange factor SIL1	SIL1_HUMAN	12	12	9	11	7	7	6	8	12	10	6	7	10	7	10	12	6	8	11	11	8	7	8	12	8	6	13	11	8	7	12	12	10	12	9	11	11	12	9	9	9	10	8	6	11	12
Q9H1B5	XYLT2	Xylosyltransferase 2	XYLT2_HUMAN	7	4	2	3	1	1	3	1	3	2	1	1	1	4	2	1	1	3	3	2	3	3	3	2	3	4	3	3	2	3	4	5	1	4	5	4	3	3	3	3	4	5	3	2	4	3
Q9H1C7	CYSTM1	Cysteine-rich and transmembrane domain-containing protein 1	CYTM1_HUMAN	0	0	0	0	0	0	0	0	0	0	0	0	0	0	0	0	0	0	0	0	0	0	0	0	0	0	0	0	0	0	0	0	0	0	0	0	0	0	0	0	0	0	0	0	0	0
Q9H1U4	MEGF9	Multiple epidermal growth factor-like domains protein 9	MEGF9_HUMAN	15	13	11	10	9	11	11	12	12	13	9	8	14	12	12	11	12	13	14	14	10	12	13	13	11	11	10	12	9	10	13	14	13	14	11	11	11	11	12	12	12	11	12	13	11	13
Q9H1Z8	ECRG4	Augurin	AUGN_HUMAN	9	9	8	9	8	7	8	7	9	9	7	9	8	9	8	9	7	7	8	8	8	7	8	8	7	7	8	7	7	9	9	7	7	9	9	9	9	8	7	9	8	7	8	7	7	7
Q9H239	MMP28	Matrix metalloproteinase-28	MMP28_HUMAN	3	4	4	4	3	2	3	2	5	4	0	2	4	4	2	5	2	3	4	5	3	3	2	2	4	3	4	4	3	2	3	3	5	5	5	4	5	0	2	3	3	3	1	4	2	4
Q9H251	CDH23	Cadherin-23	CAD23_HUMAN	4	4	4	3	2	2	0	0	4	4	2	2	4	2	0	0	2	3	2	2	2	0	2	3	0	3	0	2	2	0	2	0	2	0	3	3	3	0	0	0	2	0	0	0	2	0
Q9H299	SH3BGRL3	SH3 domain-binding glutamic acid-rich-like protein 3	SH3L3_HUMAN	3	3	3	3	3	3	3	3	3	3	3	3	3	3	3	3	3	3	3	3	3	3	3	3	3	3	3	3	3	3	3	3	3	3	3	3	3	3	3	3	3	3	3	3	3	3
Q9H2A7	CXCL16	C-X-C motif chemokine 16	CXL16_HUMAN	12	10	9	7	7	9	9	8	10	8	7	9	11	11	10	9	6	7	11	8	9	9	7	8	10	8	10	10	7	8	12	10	4	6	9	8	8	7	9	9	12	10	6	8	7	10
Q9H2A9	CHST8	Carbohydrate sulfotransferase 8	CHST8_HUMAN	3	3	3	3	3	2	3	3	3	3	2	2	3	3	3	3	3	3	3	3	3	3	2	3	3	2	3	3	2	2	3	3	3	3	3	3	3	2	3	3	3	3	2	3	3	3
Q9H2E6	SEMA6A	Semaphorin-6A	SEM6A_HUMAN	28	31	22	25	21	24	21	26	28	27	24	23	25	24	28	27	27	27	27	27	27	21	25	28	26	24	28	27	21	23	30	26	25	31	26	26	25	26	24	23	24	25	23	26	29	26
Q9H2X0	CHRD	Chordin	CHRD_HUMAN	50	48	43	43	41	39	46	47	46	46	37	37	45	46	45	47	45	44	48	48	44	44	45	48	44	45	48	47	40	43	47	49	48	49	41	45	45	43	46	45	43	46	44	43	46	47
Q9H2X9	SLC12A5	Solute carrier family 12 member 5	S12A5_HUMAN	4	4	2	3	3	2	3	3	3	2	2	0	3	3	4	3	3	4	3	3	3	2	4	4	3	4	4	4	3	4	4	4	4	4	4	4	3	3	3	3	4	4	4	4	3	3
Q9H336	CRISPLD1	Cysteine-rich secretory protein LCCL domain-containing 1	CRLD1_HUMAN	1	1	1	1	1	1	1	1	1	1	1	1	1	1	1	1	1	1	1	1	1	1	1	1	1	1	1	1	1	1	1	1	1	1	1	1	1	1	1	1	1	1	1	1	1	1
Q9H3G5	CPVL	Probable serine carboxypeptidase CPVL	CPVL_HUMAN	28	27	21	27	22	22	22	24	25	23	18	17	24	23	24	24	23	23	26	25	17	19	22	22	24	25	22	22	22	23	27	23	22	25	24	24	24	26	26	26	22	19	21	19	27	25
Q9H3P2	NELFA	Negative elongation factor A	NELFA_HUMAN	1	0	1	1	1	1	1	1	1	1	1	1	1	1	1	1	1	1	1	1	1	1	1	1	1	1	1	1	1	1	0	1	1	1	1	1	1	1	1	1	1	1	1	1	1	1
Q9H3S1	SEMA4A	Semaphorin-4A	SEM4A_HUMAN	9	8	4	4	2	2	2	5	8	6	1	2	5	4	4	5	5	4	6	5	3	4	7	4	3	4	6	6	3	3	6	6	8	6	6	6	2	4	5	6	3	7	4	3	6	7
Q9H3S3	TMPRSS5	Transmembrane protease serine 5	TMPS5_HUMAN	6	6	4	5	5	2	3	3	6	3	3	2	2	3	5	4	5	3	5	6	4	4	2	3	4	2	4	4	2	4	6	6	5	7	3	2	4	3	5	6	2	3	3	2	5	5
Q9H3T2	SEMA6C	Semaphorin-6C	SEM6C_HUMAN	7	8	6	6	4	5	4	2	7	6	3	3	6	4	2	2	5	6	8	6	4	4	4	6	4	3	4	3	4	5	7	5	3	5	5	4	4	5	4	6	5	3	5	6	4	5
Q9H3T3	SEMA6B	Semaphorin-6B	SEM6B_HUMAN	11	11	8	11	9	10	9	9	11	11	7	7	11	10	11	10	10	10	11	10	8	9	11	9	9	10	11	11	7	8	11	11	11	11	10	11	11	8	10	10	11	7	10	10	11	10
Q9H3U7	SMOC2	SPARC-related modular calcium-binding protein 2	SMOC2_HUMAN	2	2	2	2	2	1	2	2	2	2	2	1	2	2	2	2	2	2	2	2	2	2	2	2	2	2	2	1	1	1	2	2	1	2	2	2	2	2	1	2	1	2	2	2	2	2
Q9H461	FZD8	Frizzled-8	FZD8_HUMAN	1	1	1	1	1	1	1	1	1	1	0	1	0	0	1	1	0	1	1	1	1	0	0	1	1	0	2	1	1	1	1	1	2	1	1	0	1	1	1	0	1	0	1	0	1	1
Q9H4A9	DPEP2	Dipeptidase 2	DPEP2_HUMAN	5	2	2	3	3	2	3	2	3	3	1	1	5	3	2	4	2	2	2	2	1	2	2	4	2	2	2	2	1	2	1	0	3	5	4	4	3	2	2	3	2	1	2	4	2	3
Q9H4D0	CLSTN2	Calsyntenin-2	CSTN2_HUMAN	29	28	25	28	25	23	26	24	28	30	24	21	28	27	30	29	28	32	28	30	27	28	26	29	26	25	30	28	24	25	33	33	26	30	28	32	27	29	29	26	25	28	25	26	32	27
Q9H4F8	SMOC1	SPARC-related modular calcium-binding protein 1	SMOC1_HUMAN	24	22	15	19	19	17	23	23	26	25	19	16	24	22	24	26	21	19	22	22	22	21	22	20	22	20	23	21	16	17	25	25	26	25	19	21	20	22	20	21	22	20	17	17	22	23
Q9H4M9	EHD1	EH domain-containing protein 1	EHD1_HUMAN	0	0	0	0	0	0	0	0	0	2	0	0	0	0	0	0	0	0	0	0	0	0	0	0	0	0	0	0	0	0	0	0	2	0	0	1	0	0	0	0	0	0	0	0	0	0
Q9H5K3	POMK	Protein O-mannose kinase	SG196_HUMAN	2	2	2	2	0	0	0	0	3	2	0	0	1	1	0	3	2	2	1	2	0	0	2	2	3	1	1	3	0	0	3	1	3	3	1	0	2	2	0	0	2	0	1	0	1	0
Q9H5Y7	SLITRK6	SLIT and NTRK-like protein 6	SLIK6_HUMAN	9	10	6	5	4	6	5	5	7	6	2	3	6	7	5	5	2	2	5	7	6	7	5	4	8	7	5	5	1	1	5	4	8	5	6	6	4	6	5	6	7	7	6	5	8	4
Q9H665	IGFLR1	IGF-like family receptor 1	IGFR1_HUMAN	1	1	1	1	0	0	1	0	1	1	1	0	1	1	1	1	1	0	0	1	1	1	0	0	0	1	1	1	1	0	1	0	1	1	1	1	0	0	1	1	1	0	1	1	1	1
Q9H6B4	CLMP	CXADR-like membrane protein	CLMP_HUMAN	6	6	6	6	6	4	5	6	6	6	6	2	6	6	3	5	6	5	6	6	6	6	6	6	6	6	5	5	6	5	6	6	5	5	5	6	6	6	6	5	6	6	4	6	6	6
Q9H6X2	ANTXR1	Anthrax toxin receptor 1	ANTR1_HUMAN	5	4	4	4	3	1	3	3	4	4	1	3	4	4	3	3	3	4	3	3	4	3	3	3	4	3	4	3	3	3	5	5	4	4	4	5	3	4	3	3	4	4	3	2	3	3
Q9H6Y7	RNF167	E3 ubiquitin-protein ligase RNF167	RN167_HUMAN	3	3	1	2	1	1	2	3	3	3	3	1	3	3	2	3	2	3	3	3	3	2	2	2	3	3	3	3	0	0	3	3	3	3	3	3	3	3	2	2	2	3	2	2	2	3
Q9H741	SPRING1	SREBP regulating gene protein	SPRNG_HUMAN	9	9	6	8	7	8	7	8	8	8	7	7	8	10	10	7	6	9	11	9	8	10	9	9	11	7	10	10	5	7	9	9	10	10	9	7	8	9	10	9	9	10	10	9	9	10
Q9H7Y0	DIPK2B	Divergent protein kinase domain 2B	DIK2B_HUMAN	12	10	9	9	6	7	8	7	10	10	8	6	9	9	10	10	11	10	10	10	8	8	9	11	8	11	11	10	7	6	11	9	9	11	9	8	10	10	11	10	9	9	7	8	10	9
Q9H8J5	MANSC1	MANSC domain-containing protein 1	MANS1_HUMAN	11	10	7	10	7	9	10	9	10	9	9	7	9	9	7	9	10	8	10	10	8	9	8	10	8	7	10	8	8	8	8	7	8	9	8	8	9	8	7	8	8	7	8	9	10	9
Q9H8L6	MMRN2	Multimerin-2	MMRN2_HUMAN	17	17	15	12	13	14	11	11	17	13	11	11	14	15	14	15	13	14	13	13	15	14	12	13	13	13	16	14	15	13	17	15	15	19	15	14	15	15	14	13	14	14	13	15	14	17
Q9H9K5	ERVMER34-1	Endogenous retroviral envelope protein HEMO	MER34_HUMAN	3	3	0	0	0	0	3	0	2	1	0	0	0	2	2	2	2	2	2	2	0	0	2	3	0	0	3	2	0	0	0	0	3	3	1	2	1	0	1	1	0	3	2	2	0	1
Q9H9P2	CHODL	Chondrolectin	CHODL_HUMAN	0	1	0	0	0	0	0	0	0	0	0	0	0	0	0	0	0	0	0	0	0	0	0	0	0	0	0	0	0	0	1	0	0	0	0	0	0	0	0	0	0	0	0	0	0	0
Q9H9S5	FKRP	Fukutin-related protein	FKRP_HUMAN	8	8	7	8	4	5	8	7	8	8	6	6	7	7	6	7	8	8	8	8	4	2	7	7	6	6	7	7	5	6	8	8	8	8	6	7	8	7	7	7	8	8	7	7	8	8
Q9HAR2	ADGRL3	Adhesion G protein-coupled receptor L3	AGRL3_HUMAN	31	30	26	25	23	26	27	28	29	26	25	25	26	26	27	27	28	27	29	28	23	23	28	28	25	24	29	29	26	25	29	27	26	30	27	28	28	26	25	26	27	27	28	27	28	25
Q9HAT2	SIAE	Sialate O-acetylesterase	SIAE_HUMAN	20	21	17	16	16	14	11	15	17	16	14	14	16	15	16	15	15	16	17	17	15	17	16	17	11	14	15	16	14	12	19	20	18	16	15	15	16	15	17	16	13	15	13	14	18	18
Q9HAV5	EDA2R	Tumor necrosis factor receptor superfamily member 27	TNR27_HUMAN	2	1	2	2	2	1	2	2	1	2	1	1	2	2	2	2	2	1	2	2	2	2	1	2	2	2	2	2	2	2	2	1	1	2	1	2	2	2	2	1	1	1	2	2	2	2
Q9HB40	SCPEP1	Retinoid-inducible serine carboxypeptidase	RISC_HUMAN	1	1	0	0	0	0	0	0	1	0	0	0	1	0	1	1	1	0	1	1	0	0	0	0	0	1	0	0	0	0	2	1	0	0	1	2	0	1	1	1	1	1	0	0	1	0
Q9HBL6	LRTM1	Leucine-rich repeat and transmembrane domain-containing protein 1	LRTM1_HUMAN	0	3	1	1	0	0	0	0	0	0	0	0	0	0	0	2	0	0	1	0	0	0	0	0	0	0	2	0	0	0	2	0	0	0	0	0	0	0	1	0	0	0	0	0	0	0
Q9HBR0	SLC38A10	Putative sodium-coupled neutral amino acid transporter 10	S38AA_HUMAN	21	18	16	18	13	12	12	13	20	18	13	12	16	16	12	20	16	20	17	17	16	16	12	17	16	15	19	19	13	12	21	16	16	18	16	16	18	16	14	15	14	16	14	16	17	17
Q9HBT6	CDH20	Cadherin-20	CAD20_HUMAN	12	9	6	7	4	4	4	9	12	7	4	6	10	9	6	8	10	9	8	7	8	5	4	7	9	6	8	10	4	5	11	11	10	11	7	7	8	10	7	8	8	8	6	9	9	11
Q9HBW1	LRRC4	Leucine-rich repeat-containing protein 4	LRRC4_HUMAN	8	6	3	3	3	2	6	5	5	6	2	4	6	4	5	5	3	5	4	4	2	2	5	6	3	2	4	4	3	3	6	4	6	7	5	6	5	7	2	4	4	5	4	3	3	5
Q9HC38	GLOD4	Glyoxalase domain-containing protein 4	GLOD4_HUMAN	12	12	10	12	9	6	10	10	12	11	9	9	12	11	12	11	11	11	10	10	10	9	9	11	12	10	12	11	10	10	12	11	12	12	9	9	12	11	10	11	12	12	10	9	11	10
Q9HC56	PCDH9	Protocadherin-9	PCDH9_HUMAN	20	22	19	19	19	16	17	20	22	20	16	17	19	19	19	20	20	19	19	20	16	16	21	20	17	20	22	21	19	18	20	20	21	21	21	21	20	20	17	20	19	19	20	20	20	18
Q9HC57	WFDC1	WAP four-disulfide core domain protein 1	WFDC1_HUMAN	6	5	4	5	4	8	6	4	7	5	5	4	6	5	6	4	6	5	8	5	6	6	7	6	5	3	7	7	4	6	6	6	5	6	6	4	5	5	8	5	5	5	5	5	8	7
Q9HCB6	SPON1	Spondin-1	SPON1_HUMAN	45	47	40	45	41	37	43	42	43	43	36	36	44	42	44	46	42	46	44	42	42	40	40	45	44	45	44	46	41	39	49	47	42	44	42	43	44	47	45	44	45	45	42	44	44	45
Q9HCJ2	LRRC4C	Leucine-rich repeat-containing protein 4C	LRC4C_HUMAN	0	0	0	0	0	0	0	0	0	0	0	0	0	0	1	0	0	1	1	0	0	0	0	0	0	0	1	0	0	0	0	0	1	0	0	0	0	0	0	0	1	0	0	0	0	0
Q9HCJ6	VAT1L	Synaptic vesicle membrane protein VAT-1 homolog-like	VAT1L_HUMAN	1	0	1	0	1	0	0	0	1	1	0	0	1	1	0	0	1	1	0	0	0	0	1	1	1	1	0	1	1	0	1	1	1	0	1	1	1	0	0	0	1	1	1	0	0	1
Q9HCK4	ROBO2	Roundabout homolog 2	ROBO2_HUMAN	26	26	13	14	16	11	17	15	26	19	11	12	20	18	23	25	20	18	20	18	15	15	16	23	15	17	23	24	15	14	21	20	23	25	17	20	20	22	18	23	18	19	17	18	20	22
Q9HCL0	PCDH18	Protocadherin-18	PCD18_HUMAN	4	5	3	0	0	0	2	0	5	4	0	1	4	4	3	5	3	5	3	5	2	2	5	5	3	0	5	4	0	2	4	4	2	6	2	0	3	3	0	1	4	3	0	2	2	1
Q9HCM2	PLXNA4	Plexin-A4	PLXA4_HUMAN	9	10	0	3	2	2	4	5	8	6	2	2	5	4	4	4	5	6	6	7	3	3	6	7	4	2	7	9	2	3	5	6	5	8	4	6	5	3	3	4	4	4	5	7	7	6
Q9HCU0	CD248	Endosialin	CD248_HUMAN	15	13	9	12	11	8	10	10	15	11	10	8	11	12	13	12	11	14	10	12	9	10	10	9	10	10	12	11	9	9	11	11	11	12	11	12	10	12	13	12	12	12	9	10	12	12
Q9HCU4	CELSR2	Cadherin EGF LAG seven-pass G-type receptor 2	CELR2_HUMAN	32	29	17	20	17	20	24	17	29	26	20	17	26	24	23	24	25	29	27	24	20	21	25	26	26	23	31	32	23	17	29	26	26	32	21	25	21	26	22	22	24	24	25	26	20	23
Q9HD45	TM9SF3	Transmembrane 9 superfamily member 3	TM9S3_HUMAN	4	5	4	3	2	2	3	3	3	3	1	1	1	3	2	1	2	4	3	3	1	1	1	4	1	1	1	3	2	2	2	4	4	4	2	1	2	2	1	1	2	2	2	4	2	3
Q9HD89	RETN	Resistin	RETN_HUMAN	0	0	1	0	0	0	0	0	0	1	0	0	0	0	0	0	0	0	0	0	0	0	0	0	0	0	0	0	0	0	0	0	0	0	3	2	2	3	0	0	0	0	0	0	0	0
Q9HDB5	NRXN3	Neurexin-3-beta	NRX3B_HUMAN	5	4	4	4	4	4	5	4	4	5	3	3	5	5	3	5	4	5	5	5	4	4	6	5	7	6	5	4	3	4	6	7	4	6	5	6	5	4	4	5	6	4	4	4	7	7
Q9HDC9	APMAP	Adipocyte plasma membrane-associated protein	APMAP_HUMAN	5	3	2	3	2	2	0	5	4	3	5	3	4	4	4	4	4	4	4	3	3	4	0	0	4	3	1	0	3	3	5	4	4	2	0	3	2	5	1	3	5	4	3	1	2	2
Q9NP58	ABCB6	ATP-binding cassette sub-family B member 6, mitochondrial	ABCB6_HUMAN	2	2	2	2	1	2	2	2	2	2	2	2	2	2	2	2	2	2	2	2	2	2	2	2	2	2	2	2	2	2	2	2	2	2	2	2	2	2	2	2	2	2	2	2	2	2
Q9NP84	TNFRSF12A	Tumor necrosis factor receptor superfamily member 12A	TNR12_HUMAN	6	7	5	6	4	5	6	5	6	6	5	4	6	7	7	7	6	5	6	6	6	5	5	5	6	6	7	6	4	5	6	6	7	7	5	6	6	6	6	7	4	7	5	7	6	7
Q9NPA0	EMC7	ER membrane protein complex subunit 7	EMC7_HUMAN	2	3	3	2	2	2	3	2	3	2	3	2	3	3	3	3	3	2	2	3	1	2	2	3	2	2	2	3	3	3	3	3	3	3	3	4	3	2	3	2	2	2	3	2	2	2
Q9NPC4	A4GALT	Lactosylceramide 4-alpha-galactosyltransferase	A4GAT_HUMAN	14	10	10	9	6	6	7	8	10	9	8	7	9	9	9	9	11	9	8	11	8	7	9	10	7	7	11	7	7	6	10	10	7	10	7	8	10	10	9	12	11	11	8	8	12	12
Q9NPD7	NRN1	Neuritin	NRN1_HUMAN	11	11	10	10	9	10	10	11	11	10	10	10	9	10	11	10	10	11	10	11	11	10	10	10	10	10	10	10	9	10	10	10	11	11	11	10	10	11	10	10	9	11	10	11	11	11
Q9NPF0	CD320	CD320 antigen	CD320_HUMAN	5	5	4	4	2	4	5	4	4	5	3	2	4	5	5	4	4	4	5	4	4	2	5	4	5	5	6	6	4	4	4	3	6	4	4	4	4	4	4	3	4	3	5	5	5	3
Q9NPG1	FZD3	Frizzled-3	FZD3_HUMAN	1	2	1	1	1	1	1	1	2	1	0	1	2	2	1	1	1	1	2	2	1	1	1	1	2	1	2	2	1	1	2	2	2	2	1	1	1	1	1	2	1	1	1	1	1	1
Q9NPG4	PCDH12	Protocadherin-12	PCD12_HUMAN	4	2	3	3	0	0	2	2	5	3	1	2	3	3	2	0	4	4	5	5	3	2	3	3	2	2	2	2	0	0	3	3	3	5	3	4	3	3	3	2	4	2	3	2	0	0
Q9NPH0	ACP6	Lysophosphatidic acid phosphatase type 6	PPA6_HUMAN	1	2	0	2	1	1	1	0	2	1	0	0	2	1	0	2	1	2	2	2	0	2	2	3	3	1	2	1	0	0	2	0	3	2	2	0	0	1	0	0	3	2	0	3	0	0
Q9NPH3	IL1RAP	Interleukin-1 receptor accessory protein	IL1AP_HUMAN	8	7	7	7	6	7	7	5	10	9	6	5	7	7	7	8	6	8	5	6	7	7	10	9	10	7	9	8	6	5	10	8	7	9	5	6	7	8	5	9	8	9	6	5	5	7
Q9NPH6;Q9NY56	OBP2B;OBP2A	Odorant-binding protein 2b;Odorant-binding protein 2a	OBP2B_HUMAN;OBP2A_HUMAN	0	0	0	0	0	0	0	0	0	0	0	0	0	0	0	0	0	0	0	0	0	0	0	0	0	0	0	1	0	0	0	0	0	0	0	0	0	0	0	0	0	0	0	0	0	0
Q9NPR2	SEMA4B	Semaphorin-4B	SEM4B_HUMAN	34	34	32	33	28	26	34	31	34	33	28	26	32	34	32	34	34	34	35	32	32	30	34	33	31	28	33	31	30	29	33	32	31	32	33	32	35	30	34	31	32	32	30	30	34	33
Q9NPY3	CD93	Complement component C1q receptor	C1QR1_HUMAN	8	9	8	8	6	7	7	7	8	9	6	8	7	9	8	8	6	8	6	9	8	8	9	8	7	7	8	6	7	8	8	9	7	7	8	7	7	7	7	8	6	8	8	8	7	5
Q9NQ30	ESM1	Endothelial cell-specific molecule 1	ESM1_HUMAN	3	2	1	1	1	2	1	1	2	2	2	2	1	1	2	1	0	1	3	1	1	1	1	1	1	1	1	2	0	1	2	2	2	2	1	2	2	1	1	1	1	2	2	1	2	2
Q9NQ36	SCUBE2	Signal peptide, CUB and EGF-like domain-containing protein 2	SCUB2_HUMAN	9	10	9	8	6	8	8	9	11	9	7	7	8	8	8	8	7	9	11	9	9	8	8	9	8	9	9	9	8	9	10	9	7	8	10	10	7	7	7	8	8	10	7	6	10	10
Q9NQ38	SPINK5	Serine protease inhibitor Kazal-type 5	ISK5_HUMAN	0	0	1	1	1	1	1	1	0	1	1	1	1	1	0	0	1	1	1	0	0	0	0	0	1	1	0	1	1	1	1	0	0	0	0	0	0	0	1	1	0	0	1	1	0	0
Q9NQ79	CRTAC1	Cartilage acidic protein 1	CRAC1_HUMAN	56	57	53	53	50	50	57	53	54	52	49	47	54	55	56	54	52	53	55	57	51	55	53	55	57	51	57	55	50	51	53	56	53	56	50	52	52	53	54	57	51	54	53	54	58	55
Q9NQC3	RTN4	Reticulon-4	RTN4_HUMAN	0	0	0	0	0	0	0	0	0	1	0	0	0	0	1	0	0	0	1	1	0	0	0	0	0	0	0	0	0	0	0	0	0	0	0	0	0	0	0	0	0	1	0	0	0	0
Q9NQR4	NIT2	Omega-amidase NIT2	NIT2_HUMAN	1	0	1	1	0	0	0	0	1	0	0	0	0	1	0	0	0	0	1	1	0	1	1	0	0	0	1	1	1	0	0	1	0	1	1	0	1	1	0	0	0	1	0	1	0	0
Q9NQS3	NECTIN3	Nectin-3	NECT3_HUMAN	5	6	2	3	3	2	4	4	5	4	3	2	4	4	4	5	4	5	3	5	4	3	4	5	3	4	4	4	2	3	4	2	4	5	4	5	4	5	3	3	5	4	4	5	3	3
Q9NQX5	NPDC1	Neural proliferation differentiation and control protein 1	NPDC1_HUMAN	16	14	11	10	10	12	11	11	12	13	10	12	15	13	12	11	12	13	13	13	12	12	12	15	12	13	14	14	10	12	12	12	14	13	12	11	12	13	11	11	12	14	13	12	12	11
Q9NQX7	ITM2C	Integral membrane protein 2C	ITM2C_HUMAN	5	6	4	3	3	3	5	3	6	5	1	3	6	5	5	6	4	5	6	6	5	4	3	4	3	3	4	4	3	3	4	3	4	6	3	5	6	4	3	4	5	4	5	4	6	4
Q9NR34	MAN1C1	Mannosyl-oligosaccharide 1,2-alpha-mannosidase IC	MA1C1_HUMAN	18	17	16	15	12	13	17	13	16	15	14	14	13	14	12	15	16	15	16	15	14	15	17	15	14	13	15	15	15	16	18	16	16	18	15	19	17	16	12	15	18	18	18	17	15	15
Q9NR99	MXRA5	Matrix-remodeling-associated protein 5	MXRA5_HUMAN	2	1	2	1	2	0	1	2	1	1	1	1	1	2	2	2	2	1	2	2	1	1	2	2	1	2	1	1	1	1	2	2	2	2	1	2	1	2	1	1	2	1	2	2	2	1
Q9NRB3	CHST12	Carbohydrate sulfotransferase 12	CHSTC_HUMAN	9	10	10	8	6	7	7	6	10	8	5	6	10	9	8	7	6	9	9	9	6	6	8	8	6	8	8	8	9	6	9	8	7	10	8	7	9	9	7	6	8	7	7	7	9	7
Q9NRD8	DUOX2	Dual oxidase 2	DUOX2_HUMAN	1	1	1	1	1	1	0	1	1	1	1	1	1	1	0	0	0	0	1	1	1	1	1	1	1	0	1	1	0	1	1	1	0	1	1	1	1	1	1	1	1	1	1	1	1	1
Q9NRJ7	PCDHB16	Protocadherin beta-16	PCDBG_HUMAN	3	4	0	0	0	0	0	1	0	0	0	0	3	2	0	0	1	2	0	0	0	0	0	0	0	0	0	3	0	0	0	0	3	1	0	0	0	0	3	3	0	0	3	1	2	0
Q9NRN5	OLFML3	Olfactomedin-like protein 3	OLFL3_HUMAN	30	29	27	26	24	28	28	27	29	26	27	22	29	29	29	27	25	27	29	28	30	27	29	26	29	27	30	29	23	24	28	30	26	28	27	29	26	27	29	28	26	28	27	28	30	30
Q9NRR1	CYTL1	Cytokine-like protein 1	CYTL1_HUMAN	11	12	10	12	11	9	12	11	12	13	9	9	12	13	12	12	11	12	11	12	13	12	10	10	12	12	12	12	10	10	13	12	12	12	13	12	14	12	13	13	12	12	11	11	12	13
Q9NRV9	HEBP1	Heme-binding protein 1	HEBP1_HUMAN	0	0	0	0	0	0	0	0	0	2	0	0	0	0	0	0	0	0	1	0	0	0	0	2	0	2	0	0	1	0	0	0	4	0	0	0	0	0	1	0	0	1	0	0	0	1
Q9NRX4	PHPT1	14 kDa phosphohistidine phosphatase	PHP14_HUMAN	0	0	0	0	0	0	0	0	1	2	0	0	2	1	2	2	2	1	2	2	2	2	0	1	0	0	1	0	2	0	2	0	2	2	0	0	0	2	0	1	1	2	0	0	0	1
Q9NS00	C1GALT1	Glycoprotein-N-acetylgalactosamine 3-beta-galactosyltransferase 1	C1GLT_HUMAN	10	8	5	5	2	3	4	3	6	3	1	0	4	3	7	6	5	5	6	6	3	0	5	7	0	2	6	7	4	4	6	5	5	6	4	0	3	4	2	5	5	5	5	5	4	4
Q9NS15	LTBP3	Latent-transforming growth factor beta-binding protein 3	LTBP3_HUMAN	17	16	16	14	14	13	20	14	15	14	14	13	16	19	15	19	14	15	18	19	13	11	14	19	17	17	15	18	13	16	22	20	18	19	16	17	19	13	15	15	16	15	12	12	19	19
Q9NS62	THSD1	Thrombospondin type-1 domain-containing protein 1	THSD1_HUMAN	1	0	0	0	0	0	0	0	1	0	0	0	0	0	0	0	0	0	0	0	0	0	0	1	0	0	0	1	0	0	1	0	1	0	1	0	0	0	0	1	0	0	1	1	1	0
Q9NS68	TNFRSF19	Tumor necrosis factor receptor superfamily member 19	TNR19_HUMAN	3	3	3	3	2	3	2	2	3	4	2	2	4	4	3	3	2	2	3	3	2	3	3	4	4	3	3	3	3	4	4	4	4	4	3	3	4	3	4	4	3	3	2	3	3	4
Q9NS69	TOMM22	Mitochondrial import receptor subunit TOM22 homolog	TOM22_HUMAN	1	1	1	0	1	1	0	1	1	1	1	1	1	1	0	1	1	1	1	1	0	0	1	1	1	1	1	1	1	1	1	1	1	1	1	1	1	1	0	1	1	1	1	1	0	0
Q9NS71	GKN1	Gastrokine-1	GKN1_HUMAN	2	1	2	1	2	0	0	0	1	1	1	2	2	2	0	1	1	2	2	2	2	2	1	2	1	2	2	1	2	2	2	0	1	1	0	0	0	2	1	1	2	0	2	2	1	0
Q9NS84	CHST7	Carbohydrate sulfotransferase 7	CHST7_HUMAN	2	2	0	1	0	0	0	0	1	1	0	0	1	2	0	1	2	1	2	1	0	0	0	0	0	1	0	0	0	0	0	0	1	2	0	0	2	0	0	0	0	1	0	0	0	0
Q9NS85	CA10	Carbonic anhydrase-related protein 10	CAH10_HUMAN	6	6	5	5	5	6	5	5	5	5	5	5	5	5	5	5	5	5	5	5	5	5	6	5	5	5	5	6	5	5	5	6	5	5	5	5	5	5	6	5	6	5	5	5	5	5
Q9NS98	SEMA3G	Semaphorin-3G	SEM3G_HUMAN	36	37	30	36	30	28	29	29	37	35	28	27	36	36	34	35	33	38	35	35	35	37	34	36	35	35	37	36	29	31	37	37	36	37	35	34	35	34	33	37	32	36	37	34	34	35
Q9NSC7	ST6GALNAC1	Alpha-N-acetylgalactosaminide alpha-2,6-sialyltransferase 1	SIA7A_HUMAN	7	7	5	5	5	3	5	4	7	6	4	3	4	5	5	4	4	6	6	5	4	5	4	6	3	4	5	7	4	4	7	5	4	4	5	5	5	4	4	4	5	4	5	4	6	5
Q9NT22	EMILIN3	EMILIN-3	EMIL3_HUMAN	16	14	12	14	15	10	13	9	17	13	9	7	12	12	10	12	14	11	12	9	14	12	14	17	12	12	14	11	8	10	10	12	12	13	14	10	12	11	9	9	10	11	9	13	16	15
Q9NT68	TENM2	Teneurin-2	TEN2_HUMAN	4	6	0	0	0	2	0	1	3	0	0	0	3	0	1	4	0	0	2	1	3	0	0	0	0	0	3	4	1	0	1	3	1	3	0	2	0	0	1	0	0	0	2	2	2	3
Q9NT99	LRRC4B	Leucine-rich repeat-containing protein 4B	LRC4B_HUMAN	40	40	30	32	30	24	26	31	39	36	28	24	32	31	34	35	33	36	36	32	32	30	35	38	32	32	39	40	28	30	37	36	39	40	34	35	33	35	33	34	32	36	32	34	37	34
Q9NTU7	CBLN4	Cerebellin-4	CBLN4_HUMAN	6	7	6	6	5	5	6	7	7	7	6	6	6	7	7	6	6	7	6	6	6	6	7	7	6	6	7	7	7	7	6	7	6	7	7	7	7	7	7	7	7	7	7	7	7	7
Q9NU53	GINM1	Glycoprotein integral membrane protein 1	GINM1_HUMAN	5	4	4	4	4	2	4	4	5	4	2	3	4	3	4	4	3	4	5	4	4	4	5	5	5	5	4	5	3	4	5	4	4	5	4	3	4	4	4	4	3	4	4	4	4	4
[truncated: 192 more rows]
[truncated: 536 more columns]
